# Supplementary material for: ANKS1B encoded AIDA-1 regulates social behaviors by controlling oligodendrocyte function
Source: Nat Commun. 2023 Dec 21;14:8499. doi: 10.1038/s41467-023-43438-1 (PMC10739966; doi:10.1038/s41467-023-43438-1)
Supplement: Supplementary file 4 — Supplementary Data 1 [file 41467_2023_43438_MOESM4_ESM.xlsx]

## Sheet: 1A-MRI-data
GROUP A	NESTIN-Cre-HETEROZYGOTES
GROUP B	WT
Group A	StudyID					Amygdala	Anterior-Commissure-Pars-Anterior	Anterior-commissure-Pars-Posterior	Arbor-Vita-Of-Cerebellum	Basal-Forebrain	Bed-Nucleus-Of-Stria-Terminalis	Cerebellar-Cortex	Cerebellar-Peduncle-Inferior	Cerebellar-Peduncle-Middle	Cerebellar-Peduncle-Superior	Cerebral-Aqueduct	Cerebral-Cortex-Entorhinal-Cortex	Cerebral-Cortex-Frontal-Lobe	Cerebral-Cortex-Occipital-Lobe	Cerebral-Cortex-Parieto-Temporal-Lobe	Cerebral-Peduncle	Colliculus-Inferior	Colliculus-Superior	Corpus-Callosum	Corticospinal-Tract-Pyramids	Cuneate-Nucleus	Dentate-Gyrus-Of-Hippocampus	Facial-Nerve-Cranial-Nerve-7	Fasciculus-Retroflexus	Fimbria	Fornix	Fourth-Ventricle	Fundus-Of-Striatum	Globus-Pallidus	Habenular-Commissure	Hippocampus	Hypothalamus	Inferior-Olivary-Complex	Internal-Capsule	Interpedunclar-Nucleus	Lateral-Olfactory-Tract	Lateral-Septum	Lateral-Ventricle	Mammillary-Bodies	Mammilothalamic-Tract	Medial-Lemniscus--Medial-Longitudinal-Fasciculus	Medial-Septum	Medulla	Midbrain
431	s_2021110203_PFF					11.9576	1.14814	0.355464	8.67138	3.90711	1.10089	39.2728	0.758174	1.02965	0.912659	0.326967	7.96645	33.3874	5.84117	64.0841	1.73083	5.06574	6.49135	13.2002	1.31012	0.236976	2.91946	0.272973	0.205479	2.62024	0.539196	0.389961	0.10199	2.16653	0.0089991	15.8129	8.4914	0.446955	2.08779	0.221978	1.16388	2.73198	3.39491	0.59619	0.20473	2.18753	1.00415	23.4284	10.9159
436	s_2021110303_PFF					13.1649	1.32579	0.346446	9.05858	4.34632	1.06558	40.3939	0.674894	0.620153	0.659897	0.357694	8.13098	36.952	6.66196	67.5562	1.74498	5.44715	7.25436	14.7037	0.462678	0.167224	3.21025	0.0802374	0.215216	2.5466	0.557163	0.228714	0.167224	2.45137	0.0262459	16.5267	8.98284	0.305202	2.31114	0.0989845	1.35504	2.80606	2.93879	0.314201	0.178472	1.39328	1.06183	12.8635	10.3529
449	s_2022011004_AFF					12.6099	1.26812	0.354713	8.80634	4.40055	1.11438	42.3991	0.856411	1.10164	0.797918	0.443954	8.52062	37.4196	5.94539	65.307	1.84481	5.40844	7.32299	14.067	1.22312	0.320967	3.23667	0.210728	0.221227	2.65923	0.607437	0.414707	0.134236	2.45	0.0209978	17.249	9.30129	0.339715	2.378	0.19798	1.23212	2.8587	2.98544	0.548193	0.205479	2.34951	1.03639	23.8228	11.7018
467	s_2022011804_AFF					10.7292	1.18414	0.332969	8.26573	4.06612	1.03865	35.6674	0.600694	0.881168	0.680936	0.467206	7.57204	34.0581	6.9796	63.0054	1.60785	4.8453	6.64438	14.4617	0.683186	0.200231	2.93898	0.125238	0.20923	2.53176	0.504703	0.336719	0.0802425	2.06606	0.0337469	16.3822	9.07865	0.141737	2.04581	0.169484	1.09865	2.69	3.55542	0.415461	0.185233	1.39037	1.05515	13.387	9.88633
469	s_2022011903_AFF					12.6468	1.35437	0.390712	9.37934	4.58281	1.15789	41.7005	0.851918	1.0454	0.806172	0.492702	8.22296	37.5766	5.88843	64.0386	2.0458	5.152	7.7505	15.0315	1.0394	0.252726	3.54791	0.254975	0.221979	2.96446	0.528699	0.365965	0.179983	2.50101	0.0344967	18.1715	9.8053	0.505451	2.41627	0.21073	1.35137	3.07995	3.93337	0.574444	0.227978	2.06455	1.13164	21.2664	11.7146
307	s_2019061006_AFH					12.9797	1.30089	0.413887	9.80432	4.91191	1.21992	43.4499	0.831523	1.16518	0.927496	0.461874	8.56641	36.5135	5.53949	64.3744	2.12942	5.93163	8.32272	14.2723	1.6293	0.310415	3.58402	0.257929	0.269926	2.79898	0.646323	0.460374	0.143211	2.5493	0.0359902	17.8346	10.3472	0.426633	2.40084	0.188948	1.30164	2.82898	3.23312	0.683063	0.212192	2.54705	1.16443	27.498	12.877
324	s_2019052806_AFH					13.8407	1.37755	0.431187	9.66833	5.22898	1.28231	43.2012	0.968858	1.24557	0.927614	0.41244	9.83481	38.9755	5.86264	69.1016	2.20468	5.68642	8.06357	15.2175	1.57852	0.327702	3.46299	0.224217	0.242214	3.02056	0.629908	0.515174	0.132731	2.67786	0.0344949	18.2193	10.9949	0.394442	2.53313	0.229466	1.45329	3.26727	3.49599	0.75289	0.230966	2.79109	1.20657	28.8543	13.4253
331	s_2019060302_AFF					12.8749	1.38521	0.423737	9.06123	4.8516	1.25546	42.046	0.853474	1.21121	0.821225	0.509235	9.18197	37.7779	5.73508	66.1863	2.03844	5.68258	7.64602	14.8901	1.47371	0.32474	3.4814	0.200244	0.248243	2.86491	0.622481	0.392238	0.135746	2.46893	0.0404988	18.2327	11.0952	0.414738	2.41643	0.245993	1.42196	2.84316	3.24215	0.858724	0.236243	2.43818	1.18946	27.4454	12.2914
340	s_2019053006_AFF					12.4905	1.2045	0.411749	8.92422	4.54723	1.164	41.5926	0.858747	1.125	0.851997	0.464998	8.83197	36.1176	5.28973	61.7293	2.07299	5.09698	7.34998	13.65	1.4325	0.265499	3.32474	0.224999	0.230999	2.73074	0.612748	0.476998	0.162749	2.38874	0.0202499	17.3557	10.4557	0.356999	2.31299	0.194999	1.32975	2.71724	3.35849	0.686248	0.236249	2.58449	1.11825	26.2792	12.0907
292	s_2019061306_AFH					14.5942	1.50036	0.428139	11.0409	5.64153	1.42013	48.7388	0.980745	1.38264	1.04898	0.523364	9.0464	39.58	5.90696	70.8783	2.41887	6.22413	9.14987	15.5862	1.7163	0.317917	3.90723	0.206196	0.279677	3.23766	0.725811	0.512117	0.197199	2.73529	0.0494871	19.0885	11.7329	0.433387	2.73229	0.287925	1.60833	3.0622	3.4716	0.848779	0.246686	2.96548	1.40289	30.5493	14.2216
Mean						12.7888	1.30491	0.3889	9.26804	4.64842	1.18192	41.8462	0.823544	1.08076	0.843489	0.446043	8.58746	36.8358	5.96504	65.6261	1.98387	5.45404	7.59957	14.508	1.25488	0.27244	3.36136	0.205774	0.234419	2.79751	0.597447	0.409297	0.143531	2.44551	0.0305207	17.4873	10.0285	0.376526	2.36347	0.204649	1.3316	2.88855	3.36093	0.627819	0.216423	2.27115	1.13708	23.5394	11.9477
SD						1.03415	0.107198	0.0378718	0.773292	0.525981	0.115355	3.32091	0.118296	0.211	0.117998	0.0635302	0.661866	1.94726	0.498943	2.83478	0.248496	0.430703	0.78635	0.732048	0.41395	0.0573812	0.301939	0.0602468	0.0252589	0.227176	0.0660171	0.0878281	0.0351734	0.204789	0.0115895	1.01466	1.06447	0.100585	0.198384	0.0498699	0.146699	0.187619	0.288059	0.175718	0.0229354	0.533008	0.115249	6.1294	1.34693
Group B						Amygdala	Anterior-Commissure-Pars-Anterior	Anterior-commissure-Pars-Posterior	Arbor-Vita-Of-Cerebellum	Basal-Forebrain	Bed-Nucleus-Of-Stria-Terminalis	Cerebellar-Cortex	Cerebellar-Peduncle-Inferior	Cerebellar-Peduncle-Middle	Cerebellar-Peduncle-Superior	Cerebral-Aqueduct	Cerebral-Cortex-Entorhinal-Cortex	Cerebral-Cortex-Frontal-Lobe	Cerebral-Cortex-Occipital-Lobe	Cerebral-Cortex-Parieto-Temporal-Lobe	Cerebral-Peduncle	Colliculus-Inferior	Colliculus-Superior	Corpus-Callosum	Corticospinal-Tract-Pyramids	Cuneate-Nucleus	Dentate-Gyrus-Of-Hippocampus	Facial-Nerve-Cranial-Nerve-7	Fasciculus-Retroflexus	Fimbria	Fornix	Fourth-Ventricle	Fundus-Of-Striatum	Globus-Pallidus	Habenular-Commissure	Hippocampus	Hypothalamus	Inferior-Olivary-Complex	Internal-Capsule	Interpedunclar-Nucleus	Lateral-Olfactory-Tract	Lateral-Septum	Lateral-Ventricle	Mammillary-Bodies	Mammilothalamic-Tract	Medial-Lemniscus--Medial-Longitudinal-Fasciculus	Medial-Septum	Medulla	Midbrain
445	s_2022012503_AFF					13.1649	1.32579	0.346446	9.05858	4.34632	1.06558	40.3939	0.674894	0.620153	0.659897	0.357694	8.13098	36.952	6.66196	67.5562	1.74498	5.44715	7.25436	14.7037	0.462678	0.167224	3.21025	0.0802374	0.215216	2.5466	0.557163	0.228714	0.167224	2.45137	0.0262459	16.5267	8.98284	0.305202	2.31114	0.0989845	1.35504	2.80606	2.93879	0.314201	0.178472	1.39328	1.06183	12.8635	10.3529
455	s_2022011103_AFF					12.3753	1.25313	0.41171	9.07262	4.40807	1.22313	42.8726	0.899913	1.10989	0.857917	0.466455	8.12546	36.316	6.03242	65.3112	1.94306	5.63795	7.69051	14.8883	1.40686	0.30672	3.54266	0.217479	0.21148	3.16394	0.584943	0.455206	0.175483	2.45301	0.0232478	17.993	9.63807	0.386963	2.33002	0.177733	1.14289	2.93672	3.63115	0.557196	0.20623	2.21529	1.12714	24.6681	11.6884
459	s_2022011205_AFF					11.9321	1.36946	0.421487	9.57646	4.82536	1.25246	45.0541	0.881974	1.21946	0.916473	0.566233	7.16828	39.5081	6.67405	68.233	2.02269	6.08607	8.28275	15.4368	1.43846	0.365239	3.61489	0.230243	0.245243	3.02541	0.65248	0.372739	0.104997	2.62192	0.0352489	18.2755	10.3482	0.33524	2.55367	0.200994	1.25096	3.2354	3.30065	0.582733	0.215244	2.43443	1.28771	25.8202	12.6979
460	s_2022011304_AFF					14.1359	1.58383	0.563938	9.82017	5.4174	1.24336	42.3613	0.843657	1.06188	0.941146	0.54744	7.34394	39.8424	6.3338	70.9332	2.3075	5.73012	7.7609	15.4191	0.319465	0.228725	3.34163	0.155233	0.238474	2.96592	0.63668	0.461949	0.154483	2.98767	0.035996	18.025	10.7486	0.316465	2.7207	0.227225	1.57333	3.04167	3.46462	0.410955	0.238474	1.64232	1.3551	15.3141	12.1299
470	s_2022012403_AFF					12.3169	1.46387	0.473207	9.52339	4.89856	1.26139	43.5343	0.915668	1.28163	0.956164	0.379466	8.32575	38.9035	6.1232	67.2734	2.01732	5.32527	7.32609	16.0553	0.750682	0.285724	3.38894	0.213731	0.232479	3.01623	0.589447	0.502455	0.212231	2.49203	0.0314972	18.2714	10.4496	0.33297	2.44478	0.22498	1.55161	2.94873	3.49993	0.578948	0.234729	1.89808	1.17139	21.2943	12.1309
262	s_2019051506_AFH					12.7756	1.42867	0.395979	10.309	4.85599	1.30418	47.6052	0.963699	1.26068	0.964449	0.467975	9.3265	37.8197	5.88419	67.7641	2.36312	6.37916	8.79703	15.2392	1.71891	0.311233	3.6658	0.256486	0.260986	2.98334	0.690713	0.428977	0.145492	2.7831	0.037498	18.815	11.5989	0.434227	2.51837	0.248987	1.35518	3.32907	3.50306	0.690713	0.254236	2.91059	1.33643	29.6482	13.7205
294	s_2019060406_AFF					11.0877	1.26155	0.430516	10.1486	4.37641	1.20754	45.5994	0.945035	1.2698	0.990786	0.467267	8.73482	37.9499	5.78946	65.5742	2.25683	6.12772	8.34481	15.4806	1.64856	0.292511	3.81164	0.26776	0.256509	3.19437	0.633773	0.423766	0.162006	2.5981	0.0435016	18.5909	11.2474	0.389264	2.50359	0.247509	1.2878	3.05411	3.43588	0.843781	0.217508	2.7481	1.17754	28.2258	13.1682
305	s_2019052304_AFH					13.9457	1.32431	0.470181	10.11	5.04901	1.28981	47.0391	0.964359	1.19083	1.0176	0.497177	9.10591	36.9373	5.66317	68.2092	2.33141	6.1596	8.70172	15.0765	1.44954	0.294707	3.68721	0.258712	0.254213	2.90882	0.660653	0.392942	0.233966	2.63811	0.0472431	19.4491	11.2401	0.419189	2.46039	0.209219	1.46529	3.27552	3.391	0.809131	0.236215	2.51813	1.24932	27.6087	13.0458
319	s_2019061108_AFH					13.045	1.34904	0.377941	9.33379	4.89448	1.18706	42.7268	0.927605	1.2643	0.932104	0.460428	8.49167	36.91	5.14194	65.1865	2.2054	5.70061	8.09498	14.2058	1.607	0.306702	3.5102	0.294704	0.259459	2.80606	0.644149	0.461928	0.137978	2.59834	0.0322449	17.8375	10.7136	0.401187	2.32089	0.235463	1.32279	2.80231	3.24699	0.840618	0.216716	2.59234	1.16907	28.0546	12.8057
327	s_2019061205_AFH					13.6487	1.3279	0.408644	10.2558	5.11067	1.21843	47.8616	0.958251	1.24543	0.965749	0.600594	8.69324	39.7899	5.85598	68.8846	2.13095	6.17464	8.79746	15.6529	1.68406	0.335913	3.854	0.207696	0.260182	3.19192	0.645582	0.515116	0.164957	2.46086	0.0322416	18.9926	11.0701	0.443885	2.49085	0.249685	1.45162	3.02921	3.63655	0.713065	0.217443	2.76078	1.17344	29.9592	13.3
Mean						12.8428	1.36875	0.430005	9.72084	4.81823	1.2253	44.5048	0.897505	1.15241	0.920228	0.481073	8.34466	38.0929	6.01602	67.4926	2.13233	5.87683	8.10506	15.2158	1.24862	0.28947	3.56272	0.218228	0.243424	2.98026	0.629558	0.424379	0.165882	2.60845	0.0344965	18.2777	10.6037	0.376459	2.46544	0.212078	1.37565	3.04588	3.40486	0.634134	0.221527	2.31133	1.2109	24.3457	12.504
SD						0.948227	0.0997969	0.0606749	0.476658	0.349232	0.0667405	2.51802	0.0873932	0.200734	0.10112	0.0765578	0.692678	1.3287	0.464975	1.78636	0.198757	0.353742	0.579673	0.523417	0.530156	0.0554285	0.206054	0.0620846	0.0185525	0.197607	0.0402918	0.0816918	0.0364002	0.169888	0.00721994	0.794076	0.796453	0.0504006	0.125317	0.0460379	0.13537	0.184815	0.205832	0.179634	0.0208974	0.511986	0.0936838	6.0008	0.974608
ttest (vs. group A)						0.904597	0.185009	0.0890763	0.135841	0.407862	0.320344	0.0599544	0.130678	0.446727	0.136194	0.280647	0.433357	0.111282	0.815848	0.0982831	0.158214	0.0279419	0.120657	0.0240662	0.976856	0.50825	0.100844	0.65438	0.376617	0.0712488	0.209078	0.695602	0.179617	0.0692138	0.371678	0.0691681	0.189413	0.998529	0.189303	0.733273	0.494274	0.0751037	0.699824	0.93754	0.609325	0.865418	0.134134	0.769698	0.305351
[truncated: 22 more columns]

## Sheet: 1B-DTI-data
GROUP A	NESTIN-CRE HETEROZYGOTES
GROUP B	WT
On T2W Direct
Group A	StudyID	Sex	Wt (g)	DOB		Amygdala	Anterior-Commissure-Pars-Anterior	Anterior-commissure-Pars-Posterior	Arbor-Vita-Of-Cerebellum	Basal-Forebrain	Bed-Nucleus-Of-Stria-Terminalis	Cerebellar-Cortex	Cerebellar-Peduncle-Inferior	Cerebellar-Peduncle-Middle	Cerebellar-Peduncle-Superior	Cerebral-Aqueduct	Cerebral-Cortex-Entorhinal-Cortex	Cerebral-Cortex-Frontal-Lobe	Cerebral-Cortex-Occipital-Lobe	Cerebral-Cortex-Parieto-Temporal-Lobe	Cerebral-Peduncle	Colliculus-Inferior	Colliculus-Superior	Corpus-Callosum	Corticospinal-Tract-Pyramids	Cuneate-Nucleus	Dentate-Gyrus-Of-Hippocampus	Facial-Nerve-Cranial-Nerve-7	Fasciculus-Retroflexus	Fimbria	Fornix	Fourth-Ventricle	Fundus-Of-Striatum	Globus-Pallidus	Habenular-Commissure	Hippocampus	Hypothalamus	Inferior-Olivary-Complex	Internal-Capsule	Interpedunclar-Nucleus	Lateral-Olfactory-Tract	Lateral-Septum	Lateral-Ventricle	Mammillary-Bodies	Mammilothalamic-Tract	Medial-Lemniscus--Medial-Longitudinal-Fasciculus	Medial-Septum	Medulla	Midbrain
431	s_2021100605	F	25	2021-06-15		0.259471	0.377095	0.276558	0.288003	0.259949	0.296803	0.223703	0.397148	0.465205	0.293808	0.223164	0.200564	0.215956	0.18327	0.185493	0.406065	0.274547	0.219417	0.365775	0.324115	0.215594	0.176305	0.255167	0.31134	0.404373	0.313839	0.154507	0.226375	0.293344	0.146165	0.213583	0.276563	0.278894	0.386608	0.233428	0.205754	0.306112	0.243111	0.200193	0.25244	0.351995	0.360682	0.258759	0.294344
436	s_2021100701	F	25	2021-06-15		0.269829	0.380353	0.307475	0.287961	0.256904	0.300481	0.219152	0.399196	0.522681	0.320575	0.229274	0.219915	0.196081	0.182445	0.192591	0.460124	0.256117	0.225395	0.37147	0.36553	0.208461	0.188733	0.257743	0.271875	0.448236	0.308766	0.155552	0.258917	0.325175	0.203672	0.222902	0.282259	0.316334	0.399598	0.267389	0.209402	0.315718	0.308019	0.200276	0.228063	0.344696	0.333312	0.260218	0.308606
449	s_2021100602	F	24	2021-07-01		0.259581	0.356817	0.295885	0.293373	0.258653	0.273453	0.22024	0.427117	0.518792	0.293435	0.203905	0.18555	0.200237	0.183239	0.192753	0.437797	0.256812	0.235381	0.392083	0.379305	0.239895	0.177135	0.245944	0.254871	0.454653	0.319826	0.161299	0.254247	0.329093	0.192786	0.215108	0.271035	0.313342	0.398881	0.274222	0.212952	0.316219	0.29956	0.236147	0.242853	0.356684	0.346844	0.257236	0.290234
467	s_2021102801	F	15	2021-07-28		0.281602	0.312217	0.273795	0.302673	0.27449	0.283104	0.225462	0.412098	0.490384	0.322297	0.196028	0.203997	0.204557	0.212888	0.195006	0.415901	0.266929	0.243351	0.371575	0.350493	0.274343	0.195035	0.263636	0.282766	0.421908	0.321619	0.152948	0.271825	0.305337	0.171196	0.213017	0.273287	0.3201	0.377951	0.254301	0.20379	0.308247	0.221352	0.234451	0.254259	0.316033	0.370827	0.273894	0.306089
469	s_2021102802	F	16	2021-07-28		0.271932	0.364144	0.334622	0.322747	0.272436	0.289496	0.229213	0.439434	0.508061	0.327725	0.201311	0.199555	0.180854	0.205309	0.191021	0.468751	0.278397	0.258907	0.387117	0.401444	0.263569	0.186648	0.269577	0.265706	0.451717	0.328015	0.160241	0.245568	0.283027	0.181483	0.217371	0.287111	0.352777	0.384374	0.231273	0.21682	0.298243	0.232754	0.236215	0.245262	0.34907	0.377574	0.285465	0.300994
Mean						0.268483	0.358125	0.297667	0.298951	0.264486	0.288667	0.223554	0.414998	0.501025	0.311568	0.210736	0.201916	0.199537	0.19343	0.191373	0.437728	0.26656	0.23649	0.377604	0.364177	0.240373	0.184771	0.258413	0.277311	0.436177	0.318413	0.156909	0.251386	0.307195	0.17906	0.216396	0.278051	0.316289	0.389482	0.252123	0.209744	0.308908	0.260959	0.221456	0.244575	0.343696	0.357848	0.267114	0.300053
SD						0.00930417	0.0273838	0.0249023	0.0145931	0.00829736	0.0108269	0.00406347	0.018171	0.0236135	0.0165946	0.0145769	0.0122836	0.0128091	0.0145557	0.00358058	0.0271248	0.0101007	0.0155358	0.0113362	0.0292051	0.0288299	0.00797731	0.00892143	0.0215377	0.0220417	0.00739019	0.00366315	0.0168971	0.0198883	0.0220448	0.00400844	0.00659421	0.0262344	0.00946054	0.0194316	0.00528788	0.00744696	0.0399605	0.0193856	0.010389	0.0160677	0.0179493	0.0122238	0.00773777
Group B						Amygdala	Anterior-Commissure-Pars-Anterior	Anterior-commissure-Pars-Posterior	Arbor-Vita-Of-Cerebellum	Basal-Forebrain	Bed-Nucleus-Of-Stria-Terminalis	Cerebellar-Cortex	Cerebellar-Peduncle-Inferior	Cerebellar-Peduncle-Middle	Cerebellar-Peduncle-Superior	Cerebral-Aqueduct	Cerebral-Cortex-Entorhinal-Cortex	Cerebral-Cortex-Frontal-Lobe	Cerebral-Cortex-Occipital-Lobe	Cerebral-Cortex-Parieto-Temporal-Lobe	Cerebral-Peduncle	Colliculus-Inferior	Colliculus-Superior	Corpus-Callosum	Corticospinal-Tract-Pyramids	Cuneate-Nucleus	Dentate-Gyrus-Of-Hippocampus	Facial-Nerve-Cranial-Nerve-7	Fasciculus-Retroflexus	Fimbria	Fornix	Fourth-Ventricle	Fundus-Of-Striatum	Globus-Pallidus	Habenular-Commissure	Hippocampus	Hypothalamus	Inferior-Olivary-Complex	Internal-Capsule	Interpedunclar-Nucleus	Lateral-Olfactory-Tract	Lateral-Septum	Lateral-Ventricle	Mammillary-Bodies	Mammilothalamic-Tract	Medial-Lemniscus--Medial-Longitudinal-Fasciculus	Medial-Septum	Medulla	Midbrain
445	s_2021100604	F	24	2021-06-15		0.266279	0.340937	0.265685	0.305004	0.282139	0.25952	0.216652	0.421177	0.54294	0.302671	0.240326	0.194581	0.201384	0.187699	0.187632	0.432197	0.258771	0.230679	0.384453	0.371069	0.227458	0.188281	0.247431	0.270521	0.439065	0.31992	0.164001	0.270794	0.309907	0.139914	0.220344	0.29239	0.31169	0.394205	0.246718	0.185784	0.289506	0.249026	0.184314	0.249691	0.354548	0.350751	0.261754	0.297925
455	s_2021100603	F	24	2021-07-01		0.273382	0.339667	0.292061	0.304204	0.283192	0.27502	0.221456	0.428799	0.495356	0.316184	0.199773	0.202476	0.204418	0.191588	0.183477	0.426342	0.262144	0.231736	0.384779	0.369188	0.226194	0.177421	0.26608	0.263823	0.428677	0.30448	0.146072	0.280257	0.314669	0.146394	0.209141	0.286334	0.312925	0.392971	0.270105	0.217773	0.290716	0.240584	0.238034	0.232119	0.361394	0.343416	0.262937	0.303067
459	s_2021100601	F	24	2021-07-09		0.269999	0.379369	0.308611	0.319981	0.283991	0.286846	0.234097	0.416176	0.520861	0.329126	0.216356	0.219128	0.204808	0.195072	0.19644	0.470625	0.270357	0.243906	0.411794	0.406938	0.246542	0.186487	0.274357	0.276687	0.455678	0.32427	0.173252	0.293183	0.353785	0.215996	0.224235	0.277506	0.332934	0.426961	0.289292	0.226754	0.31592	0.272301	0.217133	0.254804	0.317574	0.361576	0.263379	0.301557
460	s_2021102804	F	20	2021-07-28		0.278005	0.385967	0.327857	0.315204	0.265045	0.304768	0.269428	0.417191	0.484768	0.285062	0.193187	0.200686	0.1857	0.223948	0.198985	0.451386	0.290303	0.256386	0.39083	0.381571	0.260399	0.195393	0.294061	0.252371	0.473952	0.308379	0.174396	0.265929	0.283951	0.185212	0.229643	0.274344	0.300933	0.379516	0.217292	0.164979	0.316845	0.288417	0.208033	0.245937	0.349308	0.355191	0.292943	0.285533
470	s_2021102803	F	19	2021-07-28		0.276563	0.371598	0.299824	0.318558	0.274416	0.267939	0.247077	0.413218	0.504971	0.304593	0.188308	0.200555	0.189164	0.197302	0.1966	0.448007	0.274342	0.242531	0.400088	0.381561	0.277966	0.180599	0.30197	0.258509	0.482364	0.344687	0.165559	0.288413	0.287262	0.202362	0.232068	0.286408	0.324658	0.366515	0.233884	0.192858	0.311633	0.285906	0.200746	0.251478	0.350148	0.356742	0.288509	0.28562
Mean						0.272846	0.363507	0.298808	0.31259	0.277757	0.278819	0.237742	0.419312	0.509779	0.307527	0.20759	0.203485	0.197095	0.199122	0.192627	0.445711	0.271183	0.241048	0.394389	0.382065	0.247712	0.185636	0.27678	0.264382	0.455947	0.320347	0.164656	0.279715	0.309915	0.177976	0.223086	0.283396	0.316628	0.392034	0.251458	0.19763	0.304924	0.267247	0.209652	0.246806	0.346595	0.353535	0.273904	0.294741
SD						0.00479462	0.0217904	0.0228235	0.00749909	0.00806806	0.0176286	0.0212983	0.00602011	0.0227988	0.0164188	0.0211476	0.00923901	0.00900373	0.0143466	0.00669732	0.0174352	0.0123691	0.0104861	0.0116098	0.0150489	0.0220845	0.00699593	0.0218799	0.00959374	0.0226428	0.0158351	0.0113508	0.0114779	0.0279932	0.033685	0.00904115	0.00733519	0.0123974	0.0225466	0.0286259	0.0249155	0.0136714	0.0215916	0.0199089	0.00881181	0.0169149	0.00685237	0.0154469	0.00857157
ttest (vs. group A)						0.387414	0.740223	0.941666	0.112626	0.0334635	0.324267	0.212561	0.636308	0.567414	0.708799	0.791937	0.825598	0.737245	0.550799	0.72439	0.597496	0.536267	0.603494	0.0494739	0.269255	0.664149	0.859914	0.139434	0.269792	0.199402	0.813244	0.208192	0.0171606	0.864293	0.953667	0.185418	0.260529	0.980063	0.824164	0.966937	0.34288	0.587368	0.767124	0.369997	0.724028	0.788201	0.636482	0.46414	0.333983
[truncated: 18 more columns]
