# Supplementary material for: ANKS1B encoded AIDA-1 regulates social behaviors by controlling oligodendrocyte function
Source: Nat Commun. 2023 Dec 21;14:8499. doi: 10.1038/s41467-023-43438-1 (PMC10739966; doi:10.1038/s41467-023-43438-1)
Supplement: Supplementary file 5 — Supplementary Data 2 [file 41467_2023_43438_MOESM5_ESM.xlsx]

## Sheet: InteractomeXProteomicsResults
Interactome			Synapse Proteomics			Results
INTERACTION SCORE	Gene names	X	Gene names	FOLD CHANGE OF NESTIN HET/WT	=	>|10%| Interaction Scrore & Fold Change	Interactome	Proteomics
5.6805	Anks1b		G3bp2	2.36371		Aars	0.131015	0.119624
4.53685	Gja1		Cmtm4	1.77952		Abat	0.160308	0.102175
4.0162	Gopc		Reps1	1.66959		Abhd16a	0.196731	-0.184167
3.41758	Mtx3		Vps13a	1.6404		Abr	0.333195	0.107694
3.37797	Srgap2		Clu	1.60485		Aco2	0.308531	0.174016
3.3682	Mrps36		Cbl	1.56648		Acot13	0.211558	0.166483
3.30312	Mapre2		Kif1b	1.52241		Acot7	-0.15527	0.249135
3.21502	Vwa8		Epn1	1.45909		Acta1	0.175482	-0.289323
2.86381	Psmd1		Rasgrp2	1.44767		Agfg2	-0.168764	0.15998
2.67764	Snx27		Slc7a14	1.3994		Aldh2	0.134578	0.148986
2.65706	Rab11fip3		Sort1	1.39576		Aldh4a1	0.356754	0.153363
2.57205	Pdzd8		Lrfn1	1.38631		Aldh6a1	0.297327	0.293971
2.54502	Clcc1		Serpine2	1.36263		Aldh7a1	-0.225081	0.106909
2.33632	Enpp6		Mpp3	1.35767		Alg2	0.296936	0.10619
2.21979	Tollip		Mrps9	1.35699		Ampd2	0.185179	0.109628
2.13419	Dlat		Hcfc1	1.35481		Ank1	0.404005	0.172937
2.11503	Ndufs4		Gak	1.35443		Anks1b	4.6805	-0.192387
2.09019	Gfm1		Cltb	1.35		Ap1g1	0.245081	0.10412
2.08621	Itsn2		Hspa1b	1.34819		Ap1m1	0.147752	0.131853
2.08006	C1qbp		Rpl18	1.33833		Ap3s1	0.186438	0.118678
2.06754	Csnk1a1		Sarm1	1.32445		Arf1	0.453722	0.16626
2.06472	Dcc		Cbr1	1.31726		Arf5	0.44605	0.17436
2.04352	Nhlrc2		Usp24	1.31698		Arf6	0.290449	0.111664
2.02524	Pin1		Slc1a4	1.31246		Arhgdia	0.366219	0.106755
1.9837	Dido1		Cdc42ep4	1.30772		Atl1	0.463257	0.109498
2.04352	Nhlrc2		Atcay	1.30414		Atp1a2	0.127061	0.199985
2.02524	Pin1		Aldh6a1	1.29397		Atp1b1	0.159604	0.201821
1.9837	Dido1		Serinc3	1.28253		Atp1b2	0.117584	0.179051
1.97643	Pdhx		Ivd	1.28176		Atp1b3	0.22385	0.122135
1.86476	Eps15l1		Gipc1	1.28031		Atp5a1	0.189208	0.119819
1.85258	Ewsr1		Vps50	1.27793		Atp5l	0.365409	-0.136829
1.84611	Cnrip1		Vamp2	1.26827		Atp8a1	0.17232	0.103488
1.84251	Map1a		Tom1	1.26747		Avl9	-0.228212	0.13124
1.79676	Dusp3		Spg7	1.26702		Basp1	-0.301802	0.145347
1.78607	Ndufa5		Dmd	1.26545		Cacng8	-0.213473	0.17615
1.7804	Mthfd1l		Psma6	1.26377		Cadps	0.225205	0.116131
1.76991	Atp5s		Spast	1.2617		Calr	0.342966	0.150052
1.76814	Rgs7bp		Kcnq5	1.26102		Camk1d	0.324378	0.210097
1.75981	Arhgef7		Scamp3	1.26097		Cbr1	0.248766	0.317256
1.70455	Rpl24		Ppp1r7	1.25791		Cct5	0.501441	0.108885
1.7038	Ap2s1		Osbpl10	1.2578		Ckb	0.284092	0.151677
1.69931	Gstp1		Fmnl1	1.25627		Cltc	0.290139	0.223812
1.6928	Prrc2c		Rbbp7	1.25557		Cnp	0.194233	-0.101743
1.69182	Hnrnph2		Nsfl1c	1.25422		Copa	0.199348	-0.205268
1.66603	Pacsin1		Aldh1b1	1.25394		Cops4	0.388418	0.105767
1.66425	Iars		Armc6	1.25326		Cotl1	0.348924	0.201767
1.65806	Ndrg3		Mia3	1.25241		Dars	0.18898	0.13232
1.65504	Rps2		Nt5dc3	1.25186		Dctn4	-0.180212	0.158175
1.6473	Strn		Ppp6r3	1.25033		Ddah1	0.258577	0.105863
1.64628	Ccar2		Ak4	1.24929		Ddx17	0.387332	-0.165505
1.64408	Grin2a		Acot7	1.24914		Dgkz	-0.184133	0.112601
1.63021	Itsn1		Syngr3	1.24737		Dhx9	0.104036	-0.40739
1.62986	Pitpnm1		Txnl1	1.24579		Diras1	0.356891	0.172266
1.62957	Git1		Lonp1	1.23976		Dmxl2	0.161753	0.100858
1.62604	Rac1		Epdr1	1.23662		Dnajc6	0.163464	0.123167
1.62586	Atp2a3		Slc1a3	1.23623		Dpysl2	0.137777	0.161983
1.62488	Eci1		Cap1	1.23557		Dpysl4	0.392754	0.111135
1.61745	Ppia		Cd200	1.23502		Dpysl5	0.326968	0.10497
1.61045	Rasal2		Slc6a1	1.23321		Dsp	-0.222328	0.161396
1.60816	Itpka		Rab18	1.23268		Echs1	0.367907	0.107054
1.60022	Mpc1		Wdr91	1.23087		Eci1	0.624876	0.214168
1.5985	Stub1		Prrt2	1.23044		Efhd2	0.262658	0.149133
1.59004	Gmfb		Ppid	1.22949		Ehd1	0.365913	-0.104401
1.58747	Rab1b		Syp	1.2271		Ehd3	0.176123	0.170843
1.57135	Asap1		Ndrg2	1.22706		Eif3b	-0.231573	0.222039
1.56627	Lgi3		Cyria	1.22633		Eif3c	0.105243	0.170039
1.56436	Nedd4l		Agap1	1.22576		Eif4a2	0.267363	-0.108889
1.563	Kif2a		Anxa11	1.22492		Eif4h	0.333343	0.15835
1.55885	Acp1		Cltc	1.22381		Eno1	0.114173	0.188666
1.55794	Rab3b		Wipf3	1.22336		Eno2	0.133733	0.139463
1.55694	Hspa4l		Eif3b	1.22204		Etfb	0.283304	0.134822
1.55519	Rab39a		Atp1a3	1.22174		Etfdh	0.21231	0.147063
1.55093	Rps17		Gpr162	1.22138		Faah	0.327447	0.134078
1.5483	Uchl1		Tubg2	1.22011		Frrs1l	0.189967	0.118778
1.54237	Icam5		Necab2	1.21984		Gak	0.189283	0.354431
1.54209	Lgi2		Gstm1	1.21927		Gas7	-0.188833	-0.144601
1.53672	Gm10036		Slc7a5	1.21891		Gdi1	0.238289	0.150552
1.53568	Lcmt1		Ptpa	1.21702		Gls	0.203537	0.149193
1.53331	Mlf2		Ttyh1	1.21553		Gna11	0.23883	0.171549
1.53086	Ndufa9		Eci1	1.21417		Gna13	-0.129905	0.1304
1.52959	Rims1		Plxnb2	1.21281		Gnai2	0.349906	0.109795
1.52893	Tubb2a		Clta	1.21236		Gnai3	0.298623	0.101708
1.52862	Tubb2b		Sec31a	1.21213		Gnaq	0.257892	0.152674
1.52392	Farsa		Acadl	1.21125		Gpd1l	0.17116	0.182449
1.52206	Cmpk1		Camk1d	1.2101		Gpr37l1	-0.285648	0.155198
1.51777	Rps11		Gstp1	1.20988		Gprin3	0.38199	-0.100969
1.51484	Pdk1		Scamp5	1.20799		Gstm5	0.196172	0.144115
1.51266	Efr3b		Crym	1.20798		Gstp1	0.699305	0.209878
1.51181	Ptprz1		Slc1a2	1.20703		H1f0	-0.186592	-0.159911
1.5061	Smad3		Garem1	1.2066		Hagh	0.179199	0.130701
1.50144	Cct5		Cops8	1.20646		Hist1h4a	-0.29984	-0.124887
1.49693	Tnr		Stx6	1.20608		Hnrnpa0	0.333772	-0.117984
1.49693	Ryr2		Arl8b	1.20482		Hnrnpa1	0.279268	-0.147759
1.49576	Usmg5		Gpi	1.20441		Hnrnpa3	0.213882	-0.297042
1.49382	Tomm20		Scn2a	1.20333		Hnrnpc	0.165746	-0.131453
1.49194	Sdhd		Atp1b1	1.20182		Hnrnpd	0.427401	-0.146629
1.49051	Mccc1		Cotl1	1.20177		Hnrnpm	-0.289058	-0.362691
1.4898	Drg2		Lrrc75a	1.20173		Hp1bp3	0.413643	-0.162013
1.48973	Metap2		Aatk	1.20171		Hsd17b12	0.228257	0.100741
1.48767	Ddx3y		Nptxr	1.20105		Hsp90aa1	0.111615	0.107926
1.48651	Wdr37		Atp1a2	1.19999		Hsp90ab1	0.182057	0.11668
1.48097	Tuba4a		Pgm1	1.19946		Hspa4	-0.283334	0.139679
1.47921	Sdhc		Slc3a2	1.19708		Hspa4l	0.55694	0.13369
1.47877	Prkca		Rab7a	1.19665		Hspa9	-0.219769	0.123353
1.47689	Rheb		Sv2a	1.19628		Hspd1	0.268777	0.129424
1.47548	Slc6a9		Gpsm1	1.19409		Iars2	0.387795	0.152155
1.47328	Aldh3a2		Psma3	1.19388		Itpr1	0.339164	0.11931
1.47232	Fkbp4		Srp68	1.19378		Ivd	0.181093	0.281764
1.47225	Vapb		Ttyh3	1.19327		Kcna2	-0.161439	0.110289
1.47208	Slc27a4		Cap2	1.19297		Kctd16	0.42268	-0.104515
1.4685	Mpp6		Tollip	1.19234		Kif3a	0.115527	0.1249
1.46837	Gm5428		Aldoc	1.19195		Lonp1	0.371483	0.239764
1.46822	Eif3d		Fh	1.19185		Mapre2	2.30312	0.189085
1.46732	Csnk1e		Pygb	1.19101		Mdh1	-0.464212	0.129055
1.46408	Vps45		Psmc1	1.19053		Mfn2	0.114339	0.167239
1.46326	Atl1		Oxct1	1.19021		Mpp3	-0.349967	0.357667
1.46216	Tubb5		Cadm4	1.18943		Mpp6	0.468501	0.17694
1.46008	Ap2a2		Mapre2	1.18909		Mthfd1l	0.7804	0.187747
1.45928	Eif2s2		Rab5c	1.1889		Nars	0.34088	0.113451
1.45685	Atp5i		Eno1	1.18867		Ndrg2	0.285225	0.227064
1.45436	Rps8		Rab3b	1.18844		Ndufa12	0.216187	0.166193
1.45372	Arf1		Slc20a2	1.18821		Nsf	0.232734	0.13968
1.45198	Tubb4b		Acaa1b	1.18781		Oxct1	0.141516	0.190215
1.45128	Cct6a		Mthfd1l	1.18775		Pacsin1	0.666033	0.166474
1.44884	Tsfm		Ahcyl2	1.18773		Pcca	0.20443	0.143914
1.44605	Arf5		Pkm	1.18747		Pccb	0.176443	0.149625
1.44474	Cntnap1		Abcf1	1.18732		Pebp1	0.264708	0.134434
1.44457	Stoml2		Mars1	1.18732		Pfkl	0.351704	0.130475
1.44455	Pdlim5		Prmt5	1.18686		Pgm1	0.236721	0.199458
1.4444	Enoph1		Sh3gl2	1.18676		Pgp	-0.469552	0.133716
1.44406	Tuba1a		Sv2b	1.18649		Phgdh	0.183978	0.128947
1.4411	Blvra		Slc6a17	1.1859		Pin1	1.02524	0.113085
1.4408	Ptprs		Pip5k1a	1.18568		Pkm	0.197925	0.187466
1.44077	Adprh		Usp14	1.18558		Plcl1	-0.254494	0.170527
1.44031	Cmas		Psma2	1.1849		Ppia	0.617449	0.127841
1.43972	Wdr13		Kif21b	1.18474		Ppp1r7	0.190103	0.257909
1.43882	Mtch2		Vps26b	1.18423		Prkca	0.478775	0.146982
1.43644	Cntn1		Clic4	1.18357		Prrt2	-0.121829	0.230443
1.43473	Dync1li1		Rell2	1.18284		Psmc1	0.417932	0.190533
1.43417	Prkce		Rab3d	1.1828		Psmc6	0.195743	0.137919
1.43368	Csnk2a2		Gpd1l	1.18245		Psmd12	0.295046	0.104315
1.43281	Uqcrq		Rab3a	1.1816		Psmd13	-0.19005	0.123742
1.43248	Rab21		Hsp90b1	1.1815		Ptprn2	0.228846	0.143942
1.42799	Mpc2		App	1.18095		Ptprz1	0.51181	-0.111532
1.42777	Them6		Neto2	1.18078		Pygb	0.281781	0.191008
1.4274	Hnrnpd		Slc4a4	1.18046		Rab10	0.114448	0.130094
1.42709	Dctn1		Vps29	1.17994		Rab12	0.288069	-0.118281
1.42655	Rps6		Klhl22	1.17985		Rab18	0.191661	0.232681
1.42586	Arl2		Shmt2	1.17944		Rab1b	0.587466	0.134416
1.42559	Prkcb		Brinp2	1.17913		Rab2a	0.138586	0.158736
1.42455	Araf		Atp1b2	1.17905		Rab3a	0.215609	0.181603
1.42409	Gsk3b		Rgs14	1.1784		Rab3b	0.557938	0.188444
1.4236	Pmm1		Myo9a	1.17808		Rab3d	0.318841	0.182801
1.42349	Igsf8		Habp4	1.17736		Rab7a	0.187872	0.19665
1.4233	Dnm2		Psmd8	1.17725		Rhoa	0.216598	0.102352
1.42324	Wars		Clec16a	1.17698		Rph3a	0.359682	-0.113282
1.42268	Kctd16		Mpp6	1.17694		Rpl18	0.150193	0.33833
1.42227	Mlc1		Cacng8	1.17615		Sars	0.285987	0.110675
1.4214	Dhrs7		Got1	1.17592		Scamp1	0.108799	0.142472
1.41896	Ndufb4		Naxd	1.1757		Scamp5	0.16941	0.20799
1.41828	Mthfd1		Adh5	1.17548		Sdhb	0.230795	0.14027
1.41799	Aldh18a1		Panx2	1.17488		Sec31a	0.326238	0.212131
1.41793	Psmc1		Lnpk	1.17487		Sh3gl2	0.392258	0.186759
1.41781	Hnrnpk		Dlg5	1.17462		Slc12a5	0.256498	0.145516
1.41705	Prdx5		Psma4	1.17459		Slc16a1	0.165832	0.174109
1.41588	Tubal3		Arf5	1.17436		Slc17a7	0.148681	0.159577
1.41364	Hp1bp3		Slc16a1	1.17411		Slc1a3	0.295798	0.236233
1.41359	Ube2v2		Cds2	1.17404		Slc1a4	-0.206169	0.312464
1.41262	Dctn5		Aco2	1.17402		Slc27a1	0.325448	0.101711
1.40513	Pspc1		Dnajc16	1.17399		Slc3a2	0.167443	0.197082
1.40492	Atic		Amph	1.17377		Slc4a4	0.263367	0.180457
1.40458	Akap12		Gpm6b	1.17324		Slc8a2	0.286304	0.100493
1.40401	Ank1		Ank1	1.17294		Snrk	0.308876	-0.179374
1.4016	Prkar1a		Sod2	1.17286		Snta1	0.282452	0.132402
1.40087	Abcd3		Arfgef3	1.17242		Snx27	1.67764	0.16213
1.40026	Rps16		Diras1	1.17227		Strap	0.363371	0.146225
1.3978	Usp5		Pja2	1.17184		Stx1b	0.143479	0.137277
1.39645	Slc25a25		Gna11	1.17155		Sucla2	0.310416	0.121428
1.39366	Padi2		Ehd3	1.17084		Suclg1	0.177289	-0.130437
1.39343	Spire2		Sh3bp1	1.17072		Sv2b	0.175315	0.186489
1.39327	Slc25a5		Plcl1	1.17053		Syngap1	0.178699	-0.105312
1.39275	Dpysl4		Neo1	1.17051		Syngr3	0.24369	0.24737
1.39226	Sh3gl2		Akap10	1.17038		Syp	-0.140932	0.2271
1.39028	Rps4l		Eif5a	1.17028		Syt2	0.152218	0.122966
1.38842	Cops4		Eif3c	1.17004		Tcp1	0.32282	0.100676
1.38779	Iars2		Aldh5a1	1.16982		Tecpr1	0.184209	0.118757
1.38756	Glrx		Hepacam	1.16962		Them4	0.386059	0.107422
1.38735	Gm20390		Tmem132a	1.1692		Tollip	1.21979	0.192342
1.38733	Ddx17		Adcy1	1.16895		Tpp2	0.241756	0.106175
1.38606	Them4		HBA2	1.16881		Txnl1	0.207912	0.245788
1.38514	Slc4a10		Gatd3a	1.16797		Ubap2l	-0.268506	0.101656
1.38511	Ap3d1		Vars	1.16768		Ube2m	0.135734	0.113397
1.38508	Stk39		Mfn2	1.16724		Ube2v2	0.413587	0.140229
1.38495	Mars		Slc2a3	1.16719		Uso1	0.24368	0.124891
1.38474	Rps13		Acot13	1.16648		Usp14	0.324493	0.18558
1.38413	Trim23		Pacsin1	1.16647		Usp24	-0.332417	0.316976
1.38235	Stxbp3		Arf1	1.16626		Vars	0.126173	0.167682
1.38199	Gprin3		Ndufa12	1.16619		Vcp	0.280432	0.148954
1.38195	Rock2		Napa	1.16506		Vps26b	0.172767	0.184234
1.38073	Kif5c		Mctp1	1.16492		Vps29	0.258652	0.179944
1.37999	Pak2		Huwe1	1.16481		Vps51	0.12948	0.114913
1.37967	Mdh2		Palmd	1.1646		Wars	0.423245	0.141413
1.37925	Fermt2		Zyx	1.16321
1.37419	Dlst		Aldh1l1	1.16297
1.37341	Prodh		Rab14	1.16287
1.37282	Tubb6		Acsbg1	1.16285
1.37253	Mgll		Rabl6	1.16232
1.37244	Map1b		Fxyd6	1.16227
1.37227	Carkd		Gpm6a	1.16221
1.37148	Lonp1		Snx27	1.16213
1.37118	Atp5h		Trappc14	1.16207
1.37106	Wasf1		Cdv3	1.162
1.37018	Tmem11		Dpysl2	1.16198
1.36985	Rps26		Dsp	1.1614
1.36947	Hadhb		Ndufb6	1.16134
1.36934	Arcn1		Plxna1	1.16109
1.36893	Gm8973		Amfr	1.16038
1.36791	Echs1		Cadm1	1.16003
1.36731	Pllp		Agfg2	1.15998
1.36675	Ppp6c		Slc17a7	1.15958
1.36622	Arhgdia		Cndp2	1.15932
1.36591	Ehd1		Itgav	1.15907
1.36541	Atp5l		Lyst	1.1589
1.36507	Pgam5		Rab2a	1.15874
1.36486	Ptgr2		Kifbp	1.15843
1.364	Rgs6		Eif4h	1.15835
1.36337	Strap		Dctn4	1.15818
1.36312	Hsdl1		Kifap3	1.15732
1.36309	Mgea5		Hcn1	1.15684
1.36268	Cisd1		Wfs1	1.15668
1.36216	Dhx15		Top2b	1.15655
1.36161	Gm10020		Asphd2	1.15561
1.36128	Tubb3		Uba1	1.15535
1.36115	Ddx39b		Gpr37l1	1.1552
1.36092	Ganab		Eea1	1.1551
1.35982	Gm8730		Psmb4	1.15508
1.35968	Rph3a		Mcf2l	1.15473
1.35928	Shank2		Scn2b	1.15409
1.35902	Cox5b		Lingo1	1.15406
1.35689	Diras1		Slc30a1	1.15339
1.35686	Mylk		Aldh4a1	1.15336
1.35675	Aldh4a1		Stx12	1.15284
1.35642	Yipf5		Gnaq	1.15267
1.35616	Kras		Ppp3r1	1.15252
1.35559	Aak1		Fyn	1.15247
1.35249	Vps4a		Iars2	1.15215
1.35213	Acss2		Slk	1.15213
1.3517	Pfkl		Slc16a7	1.15201
1.35141	Rps3		Ddhd1	1.15188
1.34991	Gnai2		Ckb	1.15168
1.34892	Cotl1		Gdi1	1.15055
1.34654	Ndufa13		Calr	1.15005
1.3461	Samm50		Prex1	1.1498
1.34542	Slc25a22		Pccb	1.14963
1.34523	Fech		Mast4	1.14923
1.34489	Rpl13		Gls	1.14919
1.3448	Sfxn1		C2cd5	1.14914
1.34337	C2cd2l		Galnt17	1.14914
1.34318	Prpsap2		Efhd2	1.14913
1.34297	Calr		Aldh2	1.14899
1.34273	Gnb4		Vcp	1.14895
1.34198	Ilf2		Bcl2l13	1.14892
1.34175	Mal2		Pnkd	1.14855
1.34088	Nars		Clptm1	1.14792
1.3408	Rpl7a		Psma1	1.1477
1.34025	Ndufs8		Plppr3	1.14758
1.33916	Itpr1		Epha4	1.14741
1.33912	Celf2		Etfdh	1.14706
1.33894	Klc1		Prkca	1.14698
1.33681	Dclk1		Rab1a	1.14646
1.33487	Snap47		Strap	1.14623
1.33464	Ndufa4		Slc12a5	1.14552
1.33462	Ddx6		Dpysl3	1.14547
1.33424	Rapgef2		Basp1	1.14535
1.33422	Copg1		Mindy2	1.14451
1.33413	Pdhb		Gstm5	1.14411
1.33377	Hnrnpa0		Ptprn2	1.14394
1.33334	Eif4h		Pcca	1.14391
1.33319	Abr		Uba5	1.14371
1.33292	Timm44		Dock10	1.14337
1.33183	Rps9		Cadm3	1.14257
1.33158	Rpl13a		Scamp1	1.14247
1.33098	Mgst3		Slc6a11	1.14169
1.33052	Ank3		Wars	1.14141
1.3297	Afg3l2		Psmd7	1.14132
1.32933	Ruvbl1		Atp2b1	1.14092
1.32869	Ak1		Dtx3	1.14078
1.32793	Arhgap44		Crmp1	1.14073
1.32745	Faah		Atp5o	1.14067
1.32743	Rps29		Ncam1	1.14065
1.32742	Pa2g4		Sdhb	1.14027
1.32713	Nt5c		Ube3c	1.14025
1.32697	Dpysl5		Ube2v2	1.14023
1.32693	Xpnpep3		Psmc4	1.14017
1.32688	Pmm2		Nsf	1.13968
1.32624	Sec31a		Hspa4	1.13968
1.32596	Fbxo22		Eno2	1.13946
1.32545	Slc27a1		Gad1	1.13933
1.32536	Ap2b1		Hspa1a	1.13928
1.32449	Usp14		Cpe	1.13921
1.32438	Camk1d		Wipf2	1.13849
1.32432	Fdxr		Psmc6	1.13792
1.3242	Tubb4a		Dgkq	1.13784
1.32356	Elmo1		Ugp2	1.13759
1.32332	Ddx3x		WASHC2A	1.13733
1.32319	Idh3b		Stx1b	1.13728
1.32309	Vps13c		Unc5a	1.137
1.32282	Tcp1		Gad2	1.13656
1.32261	Elavl1		Apool	1.1362
1.3217	Ppp1cb		Cul4a	1.13617
1.32159	Diras2		Tspan7	1.13614
1.32094	Ca8		Dennd4b	1.13589
1.32089	Snx3		Inpp5j	1.13574
1.32059	Khdrbs2		Nme1	1.13573
1.31918	Daam2		Plxna4	1.1356
1.31884	Rab3d		Ldhb	1.13556
1.31873	Nmt1		Canx	1.1355
1.31848	Hk1		Dpp6	1.13548
1.31828	Tprgl		Arhgef1	1.13538
1.31663	Hacd3		Etfb	1.13482
1.31545	Xpnpep1		Tnrc6b	1.1345
1.31468	Acot11		Pebp1	1.13443
1.31462	Grm3		Rab1b	1.13442
1.31417	Scai		Faah	1.13408
1.31367	Rpl28		Pgp	1.13372
1.31277	Prpf8		Hspa4l	1.13369
1.31269	Ppm1e		Sgsm1	1.13352
1.3122	Cdipt		Hdac5	1.1332
1.31166	Farsb		Caprin1	1.13318
1.31123	Glrx3		Prdx2	1.13271
1.31058	Ppme1		Snta1	1.1324
1.31042	Sucla2		Dars	1.13232
1.30993	Rptor		Cnnm1	1.13231
1.30986	Ap3b2		Arid1b	1.1322
1.30909	Babam1		Lrp1	1.13209
1.30905	Gm9755		Ap1m1	1.13185
1.30888	Snrk		Fam126b	1.13168
1.30871	Actr1a		Uqcrb	1.13166
1.30853	Aco2		Avl9	1.13124
1.30806	Rpl34		Slc4a8	1.13109
1.30726	Vat1		Eif3l	1.13081
1.30659	Tmx2		Hagh	1.1307
1.30654	Ogdh		Pfkl	1.13048
1.30645	Ergic1		Gna13	1.1304
1.30588	Pten		Rab10	1.13009
1.3056	Pygm		Cep250	1.12953
1.30554	Rik		Pdia3	1.1295
1.30554	Rik		Hspd1	1.12942
1.30554	Rik		Sirpa	1.1291
1.30554	Rik		Mdh1	1.12905
1.30554	Rik		Gnao1	1.12896
1.30554	Rik		Phgdh	1.12895
1.30473	Mtx2		Lrrc4c	1.12869
1.30451	Sar1a		Ppia	1.12784
1.30304	Dbnl		Braf	1.12779
1.30241	Cask		Rabep1	1.12775
1.30185	Ndufa11		Tkt	1.12724
1.30165	Pi4ka		Ppm1h	1.1271
1.30158	Uqcr10		Ptp4a1	1.12706
1.2994	Aldh9a1		Dgkg	1.127
1.29862	Gnai3		Grb2	1.1268
1.29844	Dstn		Me3	1.12619
1.29757	Agpat4		Stx7	1.12608
1.29733	Aldh6a1		Mapre1	1.12545
1.29726	Fasn		Fkbp15	1.12493
1.29694	Alg2		Kif3a	1.1249
1.29617	Tceb1		Uso1	1.12489
1.2958	Slc1a3		Tom1l2	1.12474
1.29535	Prkacb		Slc32a1	1.12449
1.29513	Hnrnph1		Hook3	1.12439
1.29508	Ap2m1		KIAA1109	1.12433
1.29505	Psmd12		Cpt1c	1.12409
1.29406	Ndufa2		Neto1	1.12392
1.29298	Atp2a2		Psmd13	1.12374
1.2929	Rpl4		Hspa9	1.12335
1.29225	Acad9		Psmc3	1.12333
1.29045	Arf6		Dnajc6	1.12317
1.29014	Cltc		Syt2	1.12297
1.28959	Lancl2		Cplx2	1.12295
1.28908	Bphl		Fam162a	1.12268
1.28883	Vps35		Atp1b3	1.12214
1.28861	Sfxn3		Marcks	1.12182
1.28807	Rab12		Ubr4	1.12167
1.28727	Rpl27		Hspe1	1.12161
1.2863	Slc8a2		Nadk2	1.12158
1.28599	Sars		Sucla2	1.12143
1.28581	Acsf2		Cobl	1.12093
1.28548	Slc25a46		Asap2	1.12052
1.28522	Ndrg2		Tln1	1.12024
1.28506	Hnrnpr		Dnm1l	1.12022
1.28506	Gnb5		Atp5a1	1.11982
1.28492	Arhgef33		Aars	1.11962
1.28489	Crat		Kctd4	1.11949
1.28458	Grhpr		Apc2	1.11941
1.28409	Ckb		Itpr1	1.11931
1.28391	Auh		Robo2	1.11912
1.28364	Eif3e		Cadm2	1.11911
1.28353	Maoa		Adcy9	1.11901
1.28338	Hyou1		Stim1	1.11882
1.2833	Etfb		Frrs1l	1.11878
1.28255	Eif4a1		Tecpr1	1.11876
1.28245	Snta1		Ap3s1	1.11868
1.28183	Rras2		Pik3c3	1.11813
1.28178	Pygb		Sh3bgrl	1.11789
1.28106	Gm28062		Got2	1.11768
1.28043	Vcp		Tomm34	1.11767
1.27927	Hnrnpa1		Ccdc136	1.1176
1.27809	Dnm3		Gfod1	1.1175
1.27736	Ndufs2		Ryr3	1.1173
1.27707	Mpst		Slc8a1	1.11697
1.27706	Inpp1		Map2k4	1.1169
1.27684	Tardbp		Rgs20	1.11687
1.27682	Celf1		Hsp90ab1	1.11668
1.27677	Rps19		Dnajc5	1.11628
1.27653	Lxn		Cadps	1.11613
1.27625	Rps3a		Atp5c1	1.11611
1.27482	Trim3		Sparcl1	1.11603
1.27481	Camkv		Napb	1.11566
1.27472	Numbl		Vps51	1.11491
1.27344	Ndufv2		Rps6kc1	1.11472
1.27246	FAM120A		Gpd2	1.11465
1.27243	Vdac3		Nars	1.11345
1.27158	Park7		Sod1	1.11342
1.27155	Rufy3		Ube2m	1.1134
1.27136	Eif3g		Etfa	1.11329
1.27066	Dlgap3		Cab39	1.11322
1.27036	Snrnp200		Pin1	1.11308
1.27024	Pfkp		Snca	1.11307
1.26905	Dlg1		Dgkz	1.1126
1.26878	Hspd1		Napg	1.11231
1.26855	Hmgcs1		Rab11b	1.11216
1.26853	Stam		Psmb6	1.11216
1.26834	Agpat3		Arfgef1	1.11211
1.26802	Mp68		Csde1	1.11198
1.26736	Eif4a2		Sqstm1	1.11176
1.26719	Elavl2		Crkl	1.11166
1.26703	Hnrnpll		Arf6	1.11166
1.26688	Acaa2		Prxl2a	1.11163
1.26665	Ogt		Cbr4	1.11161
1.26568	Tecr		Dpysl4	1.11114
1.2656	Pdxp		Cand1	1.11105
1.26549	Ywhae		Srgap1	1.11104
1.26519	Prepl		Kcnc2	1.11094
1.26471	Pebp1		Sars	1.11067
1.26457	Chchd6		Atp5b	1.11029
1.26404	Rpl14		Kcna2	1.11029
1.26337	Slc4a4		Ldha	1.11024
1.26324	Gnas		Gnai2	1.1098
1.2627	Spr		Ampd2	1.10963
1.26266	Efhd2		Pdia6	1.10962
1.26257	Pck2		Kcnd3	1.1096
1.26211	Cox7c		Wdr1	1.1095
1.26204	Pacs2		Atl1	1.1095
1.26179	Esd		C1orf198	1.10932
1.26108	Bpnt1		Snap91	1.10913
1.26106	Eef1d		Washc5	1.10912
1.2602	Eef1g		Hspa5	1.10909
1.2595	Capza2		Ntrk2	1.10904
1.25867	Ap1s1		Cct5	1.10888
1.25865	Vps29		Gnb1	1.10836
1.25858	Ddah1		Itgb8	1.10829
1.25789	Gnaq		Gabrb1	1.10818
1.2565	Slc12a5		Fam171b	1.10807
1.25588	Prkcg		Kcnd1	1.10802
1.25557	Eprs		Hsp90aa1	1.10793
1.25447	Slc25a12		Aimp1	1.10784
1.25446	Bcat1		Abr	1.10769
1.25246	Ahcy		Them4	1.10742
1.25238	Cct8		Echs1	1.10705
1.25217	Gdap1		Aldh7a1	1.10691
1.25183	Sec23ip		Arhgdia	1.10675
1.25039	Rap1a		Stim2	1.1067
1.24972	Hadha		Ano8	1.1065
1.24963	Flot1		Arhgap33	1.10622
1.24877	Cbr1		Alg2	1.10619
1.24661	Gcdh		Mapk8	1.10618
1.24634	Lypla1		Tpp2	1.10617
1.24627	Immt		Lars2	1.10599
1.24569	Ap2a1		Ddah1	1.10586
1.24565	Gucy1b3		Trappc12	1.10582
1.24514	Mapk10		Cops4	1.10577
1.24508	Ap1g1		Faim2	1.10535
1.24504	Gnai1		Dpysl5	1.10497
1.24466	Prps1l3		Gramd1b	1.10465
1.24462	Rab35		Arhgap5	1.10432
1.24421	Adgrl1		Psmd12	1.10432
1.2437	Slc25a18		Ccdc93	1.10426
1.24369	Syngr3		Atp8a2	1.10422
1.24368	Uso1		Ap1g1	1.10412
1.24357	Camk4		Arhgap12	1.10401
1.243	Rhob		Pitpnm3	1.10395
1.24176	Rars		Slc4a7	1.10395
1.24176	Tpp2		Atp8a1	1.10349
1.24114	Cpne6		Glod4	1.1034
1.24083	Lap3		Stxbp5l	1.1025
1.24071	Flot2		Ptpre	1.10239
1.24064	Erp44		Rhoa	1.10235
1.24053	Ddost		Abat	1.10218
1.23982	Prkar2a		Prdx3	1.10195
1.23939	Slc25a11		Mapk8ip1	1.1019
1.23899	Gorasp2		Rab5a	1.10188
1.23883	Gna11		Dmwd	1.10179
1.23829	Gdi1		Slc27a1	1.10171
1.23823	Tgm2		Gnai3	1.10171
1.23817	Dlg4		Ubap2l	1.10166
1.23816	Opa1		Dnajb1	1.10133
1.23694	Agk		Rnf34	1.10107
1.23672	Pgm1		Kcnab1	1.10101
1.23668	Myo6		Slitrk5	1.10087
1.23629	Arl3		Dmxl2	1.10086
1.23624	Cdk5		Hsd17b12	1.10074
1.23576	Ppa1		Tcp1	1.10068
1.23509	Armt1		Slc8a2	1.10049
1.23496	Mpp2		Pcnx1	1.10046
1.23368	Ndufs1		Sh2b1	1.10043
1.23313	Cfl2		Camkk1	1.10013
1.23296	Cul5		Vamp1	1.1
1.23273	Nsf		Uhrf1bp1l	1.09999
1.23196	Map2k1		Vps13c	1.09973
1.2318	Dync1h1		Sh3gl1	1.09973
1.23155	Cops5		Gmfb	1.09963
1.23149	Vps16		Tubb5	1.09959
1.2308	Sdhb		Ptpn11	1.0995
1.23046	Mink1		Idh3a	1.09946
1.22986	Cox6a1		Iqgap2	1.09941
1.22975	Pycrl		Cct6a	1.09922
1.22885	Ptprn2		Otub1	1.09914
1.22882	G6pdx		Tanc1	1.09914
1.22842	Cct4		Kcnb1	1.09913
1.22842	Fn1		Psmd3	1.09903
1.22826	Hsd17b12		Pgam1	1.09896
1.22739	Rab3c		Pcbp2	1.09893
1.22645	Fhl1		Clpp	1.09861
1.22605	Crip2		Usp5	1.09859
1.22596	Ptk2b		Prkaa1	1.09858
1.2252	Cadps		Gas2l1	1.09843
1.22457	Idh1		Sdc3	1.09841
1.2242	Trap1		Gfra1	1.09838
1.22415	Oxsr1		Mlst8	1.09819
1.22414	Nipsnap1		Sdha	1.09818
1.2241	Ap3m2		Rpl23a	1.0977
1.22385	Atp1b3		Ywhag	1.09767
1.22383	Rac3		Ddost	1.0976
1.22344	Sik3		Cisd1	1.09751
1.22289	Syn3		KIAA1468	1.09737
1.22199	Actl6b		Necap1	1.09726
1.22154	Rpsa		Ppp6c	1.09716
1.2214	Fabp7		Uqcrc1	1.09705
1.2214	Mcu		Tmx4	1.09701
1.22139	Rpl17		Ppp5c	1.09674
1.22134	Adcy5		Cttnbp2nl	1.09671
1.22104	Dynll2		Oxr1	1.09624
1.22096	Ndrg1		Ppp2r5a	1.09617
1.22093	Rtcb		Psma7	1.09597
1.22071	Epb4.1l1		Abcb7	1.09588
1.22052	Otub1		Ran	1.09573
1.22	Ube2n		Exoc5	1.09568
1.21977	Psmd11		Atp2b2	1.0955
1.21967	Cspg5		Rapgefl1	1.09539
1.21811	Appl1		Gpr37	1.095
1.2181	Atp1a1		Ppp1cb	1.09467
1.21791	Ube2d2b		Gpc4	1.09454
1.21777	Fam49a		Edc4	1.09443
1.21728	Rab6a		Pde1a	1.09437
1.21716	Slc25a3		Sec61a1	1.09435
1.2167	Ctbp1		Syt5	1.09426
1.2166	Rhoa		Pgk1	1.09423
1.21636	Atad3		Ankfy1	1.09414
1.21622	Ddx5		Pak1	1.09405
1.21619	Ndufa12		Ppif	1.09391
1.21618	Arpc1a		Mlc1	1.09359
1.21561	Rab3a		Kif5b	1.09336
1.21553	Csnk2b		Reep2	1.09322
1.21533	Fahd2		Ppp1r3f	1.0932
1.21523	Pafah1b3		Ywhab	1.09305
1.21459	Brsk1		Acap2	1.09259
1.21435	Rps23		Pc	1.09244
1.21432	Rps6ka1		Eif4b	1.09186
1.21388	Hnrnpa3		Uqcr10	1.0918
1.21382	Oxr1		Cacna2d1	1.09177
1.21308	Idh2		Rpl35a	1.09177
1.21266	Ccar1		Pde8b	1.09161
1.2126	Acsl6		Hsdl2	1.0915
1.21231	Etfdh		Rps27a	1.09131
1.21214	Eif4g1		Cox5a	1.09125
1.21169	Clybl		Dctn3	1.09098
1.21156	Acot13		Nlgn4l	1.09076
1.21102	Cops2		Nisch	1.09068
1.21064	Ablim2		Srprb	1.0904
1.20998	Sdha		Smpd3	1.09032
1.20958	Gnl1		Jph4	1.09021
1.20941	Gnb2l1		Glul	1.0899
1.20865	Tanc2		Eif4a1	1.08985
1.20791	Txnl1		KIAA1671	1.08974
1.20736	Rps15a		Sphkap	1.08966
1.20665	Gm10260		CA2	1.08916
1.20563	Atxn3		Mtfr1l	1.08905
1.2049	Tomm70a		Sfxn1	1.08897
1.20472	Por		Eps15l1	1.08887
1.2045	Syn2		Atg2b	1.08842
1.20443	Pcca		Plch2	1.08835
1.20413	Hdlbp		Cox6b1	1.0882
1.20403	Rhog		Tubb2a	1.08807
1.20378	Hgs		Rars	1.08784
1.20365	Arhgap26		Impa1	1.08758
1.20354	Gls		Rabgap1l	1.0875
1.20265	Acat1		Larp1	1.08719
1.20243	Gmppb		Tsg101	1.08709
1.20234	Sirt2		Gcn1	1.08709
1.20223	Sult4a1		Cox5b	1.08688
1.20152	Clasp2		Hivep2	1.08667
1.20069	Stxbp1		Slc12a2	1.08629
1.20064	Osbpl1a		Nceh1	1.08616
1.20004	Vta1		Kif21a	1.08608
1.19977	Coro1a		Lin7c	1.08604
1.19935	Copa		Asrgl1	1.08597
1.1993	Ndufs3		Ndufs8	1.08587
1.19902	Adss		Ap3b2	1.08583
1.19839	Ppp3cb		Cad	1.08555
1.19831	Hnrnpl		Ndufs1	1.08546
1.19816	Ptprd		Ube2n	1.08543
1.19793	Pkm		Tnks1bp1	1.08525
1.19758	Cops3		Nrbp2	1.08499
1.19673	Abhd16a		Vps35	1.08495
1.19617	Gstm5		Cct8	1.08478
1.19598	Cox6c		Gnb2	1.08443
1.19574	Psmc6		Rasgrp1	1.08435
1.19498	Sec22b		Syt1	1.08377
1.19423	Cnp		Ephb2	1.08368
1.19344	Bsn		Plcb1	1.08341
1.19195	Sgip1		Bin1	1.0834
1.19193	Gmps		Dync1li1	1.08331
1.19166	Rab18		Rufy3	1.0832
1.19143	Ogdhl		Rap2b	1.08302
1.19137	Syt7		Pex5l	1.08292
1.19042	Edc4		Ndufv2	1.08285
1.1904	Wipi2		Tmem33	1.08284
1.1901	Ppp1r7		Diaph1	1.08277
1.18999	Pcbp1		MT-CO2	1.08256
1.18997	Frrs1l		Frmd4a	1.08243
1.18966	Syncrip		Serbp1	1.08238
1.18951	Gnaz		Amer2	1.08232
1.18928	Gak		Arhgap35	1.08225
1.18921	Atp5a1		Cplx1	1.08162
1.18898	Dars		Vps53	1.08155
1.18872	Ctnna2		Paics	1.08118
1.18836	Psmc5		Msn	1.08117
1.18822	Copb2		Epb41l2	1.08087
1.18804	Nampt		Plppr1	1.08059
1.18791	Cyc1		Ndufa8	1.08059
1.18787	Rab7a		Gripap1	1.0804
1.18755	Atp2b2		Ndufs7	1.08026
1.18702	Akt1		Gjc2	1.08016
1.18676	Inpp5a		Atp5pb	1.08006
1.18644	Ap3s1		Itpka	1.08006
1.18575	Cct3		Grm7	1.07984
1.18524	Slc25a4		Bag6	1.07963
1.18518	Ampd2		Acsf2	1.0795
1.18479	Kpna3		Camkv	1.07939
1.18421	Tecpr1		Dctn1	1.07932
1.18398	Phgdh		Usp47	1.07924
1.1839	Ppp2r5d		Rab11a	1.07904
1.1839	Letm1		Psmd1	1.07896
1.18281	2023-09-09		Ndufs2	1.07891
1.18255	Kiaa1045		Vps45	1.07885
1.18243	Syn1		Lsamp	1.07876
1.18226	Rpl3		Itsn1	1.07871
1.18206	Hsp90ab1		Cct4	1.0784
1.18176	Gm3839		Phf24	1.07837
1.18174	Plcb4		Sos1	1.07828
1.18172	Actr1b		Ubxn6	1.07827
1.1812	Kif5b		Ralbp1	1.07808
1.18109	Ivd		Cops7a	1.07802
1.18101	Rab23		Psma5	1.0779
1.17963	Pfkm		Bri3bp	1.0778
1.1794	Rpl22		Ralgapa1	1.07776
1.17931	Dbt		Kctd12	1.0777
1.17927	Tiprl		Prkar1b	1.07761
1.1792	Hagh		Ndufa6	1.0776
1.17893	Sacm1l		Prdx6	1.07758
1.17891	Camk2g		Wdr41	1.07744
1.1787	Syngap1		Ap1b1	1.07735
1.17841	Pfn1		Tns3	1.07719
1.17838	Aifm1		Fasn	1.07706
1.17815	Cenpv		Epn2	1.07706
1.17812	Agl		Wnk2	1.07693
1.178	Vdac2		Fkbp4	1.07669
1.17788	Aldh1a1		Atp9a	1.07664
1.1778	Prkar2b		Sncb	1.07653
1.17729	Suclg1		Cyrib	1.07653
1.17647	Ppp3ca		Tenm1	1.0763
1.17644	Pccb		Nrbp1	1.07629
1.17612	Ehd3		Ahcyl1	1.07603
1.17611	Rab5b		Jph1	1.07603
1.17565	Sfxn5		Mlec	1.07601
1.1755	Bdh1		Rap1gap	1.07601
1.17548	Acta1		Madd	1.076
1.17532	Sv2b		Ntrk3	1.07599
1.17475	Gabbr2		Cfl2	1.07596
1.174	Pgm2l1		Add1	1.07589
1.17381	Dgkb		Dync1h1	1.07577
1.17305	Rab3gap2		Fermt2	1.07567
1.17289	Unc13a		Nos1	1.07562
1.17277	Vps26b		Carmil2	1.07558
1.17247	Rpl32		Atp5h	1.0755
1.17232	Atp8a1		Grid1	1.07549
1.17213	Slc30a3		Rhot1	1.07523
1.17116	Gpd1l		Nfs1	1.07515
1.17109	Gdi2		Mapk1	1.07505
1.1708	Psmd14		Tenm3	1.07463
1.17046	Nudt11		Hpca	1.07462
1.16981	Pfn2		Aak1	1.07458
1.1696	Sbf1		Fam171a2	1.07453
1.16941	Scamp5		Ubxn4	1.07449
1.16939	Timm50		Eif4g1	1.07445
1.16927	Epb41l2		Xrn1	1.07438
1.16852	Eif2s3x		Vapb	1.07437
1.16782	Chordc1		Stx1a	1.07436
1.1677	Adsl		Sgip1	1.07414
1.16765	mt-Co3		Csnk1e	1.07403
1.16744	Slc3a2		Cbarp	1.07397
1.16743	Mtfp1		Apba2	1.07389
1.16737	Actr3b		Add2	1.07383
1.16675	Mapre3		Arfgap1	1.07381
1.16583	Slc16a1		Prrt1	1.07376
1.16575	Hnrnpc		Gsr	1.07372
1.16459	Capn2		Acot11	1.07366
1.16431	Dhrs1		Ppp3ca	1.07365
1.16431	Capzb		Icam5	1.07364
1.1638	2023-09-08		Rap1b	1.0735
1.16346	Dnajc6		Psmb1	1.07344
1.16282	Dip2b		Plekha7	1.07332
1.16226	Cct2		Sfn	1.07328
1.16175	Dmxl2		Reep1	1.07322
1.16072	Lrpprc		Slc38a3	1.07307
1.16035	Ndufa8		Ndufb4	1.07288
1.16031	Abat		Gnas	1.07265
1.16021	Etf1		Armcx2	1.0726
1.15992	Acsl1		Brinp1	1.0726
1.1596	Atp1b1		Atp6v1d	1.0722
1.1595	Phyhipl		Bcap29	1.0722
1.1574	Xpo7		Atp6v1g2	1.0722
1.15688	Dao		Ado	1.0721
1.15655	Rpl5		Rtn4	1.07209
1.15628	Hsph1		Rpl18a	1.07209
1.1561	Ube2o		Prkce	1.07209
1.15605	Vdac1		Golga2	1.07207
1.15478	Hnrnpab		Synj1	1.07202
1.15477	Rbm14		Prdx5	1.07199
1.15404	Dlg2		Kpna1	1.07191
1.15397	Adssl1		Rala	1.07179
1.15254	Sar1b		Appl1	1.07135
1.15232	Cct7		Ctbp1	1.07119
1.15222	Syt2		Ppp3cb	1.07111
1.15198	Rbbp6		Klc1	1.07108
1.15101	Snrpb		Ndufv1	1.07094
1.15076	Ppp2r5e		Fry	1.07092
1.1507	Dnajb6		Smap2	1.07091
1.15056	Srsf3		Rasa3	1.07066
1.15055	Mog		Cat	1.07063
1.15048	Rin1		Scn1a	1.07051
1.15028	Ap3s2		Map2	1.07035
1.15019	Rpl18		Rab6b	1.07012
1.15003	Eif3a		Idh1	1.07004
1.14953	Rab6b		Pfkp	1.06988
1.14908	Eef2		Plcl2	1.06981
1.14888	Psmd3		Gda	1.06975
1.14887	Lgi1		Csnk1g1	1.06968
1.14868	Slc17a7		Ak3	1.06946
1.14832	Nbea		Atp1a1	1.06946
1.14813	Ctnnb1		Atp2a2	1.06943
1.14775	Ap1m1		Ywhaz	1.06937
1.14752	Kpna4		Nck2	1.06931
1.14741	Mbp		Ndufb7	1.06929
1.14741	Mbp		Strip1	1.06922
1.14687	Kcnab2		Pfkm	1.06913
1.14655	Tmem33		Jup	1.06903
1.14564	Phactr1		Rb1cc1	1.069
1.1456	Gng12		Wdfy3	1.0688
1.14512	Slc12a2		Slc25a12	1.06872
1.14478	Cse1l		Pip4k2b	1.06869
1.1445	Hnrnpf		Cntn2	1.06861
1.14439	Snd1		Rpsa	1.06857
1.14348	Stx1b		Cfl1	1.06844
1.14333	Camk2a		Idh3g	1.06822
1.14311	Rpl19		Cpne4	1.06814
1.14261	Camk2b		Abl2	1.06807
1.14152	Oxct1		Miga2	1.06796
1.14089	Cdc37		Nbea	1.06789
1.14067	Mark1		Park7	1.06786
1.1394	Dclk2		Rtn1	1.06784
1.13907	Erlin2		Ica1	1.06758
1.13892	Add2		Rps23	1.06754
1.13868	Slc25a1		Calb1	1.06734
1.13859	Rab2a		Palm2	1.06732
1.13805	Ppm1a		Emd	1.06725
1.13792	Ilf3		Rab21	1.06724
1.13778	Dpysl2		Rrbp1	1.06716
1.13778	Epb41l3		Stxbp1	1.06702
1.13777	Rpl23		Sec22b	1.06686
1.13771	Hnrnpul2		Tln2	1.06681
1.13745	Tnpo2		Wasf3	1.06673
1.13718	Prep		Eef2	1.06655
1.13714	Prdx1		Gdi2	1.06642
1.13622	Gabrb2		Gpc1	1.06634
1.13602	Ywhah		Stip1	1.06629
1.13573	Ube2m		Efr3b	1.06618
1.13572	Pdha1		Cacna2d3	1.06617
1.13553	Ndufc2		Atp6ap1	1.06616
1.13547	Cpne1		Prrt3	1.06607
1.1354	D10Jhu81e		Otud7a	1.06599
1.13468	Farp1		Stxbp5	1.06579
1.13463	Synj1		Epb41l1	1.06574
1.13458	Aldh2		Hspa2	1.06551
1.13406	Ate1		Dnpep	1.06545
1.13388	Slirp		Cracd	1.06542
1.13375	Fam213b		Homer3	1.06541
1.13373	Eno2		Dtd1	1.0654
1.1337	Rabggtb		Kif1a	1.0651
1.13305	Gspt1		Sh3glb2	1.06478
1.13196	Tagln3		Scfd1	1.06472
1.13183	Nf1		Ppp1r16b	1.06461
1.13127	Mif		Acaca	1.06416
1.13102	Aars		Ap3m1	1.06387
1.13081	Ndufb9		Dact3	1.06384
1.13071	Slc17a6		Kbtbd11	1.06367
1.12976	Eif2s1		Maoa	1.06365
1.12959	Akr1b1		Plpp3	1.06359
1.12948	Vps51		Aldh3a2	1.06352
1.12923	Uqcc1		Mrpl10	1.06351
1.12851	Ola1		Cd47	1.06344
1.12812	Baiap3		Rps25	1.06342
1.12794	Hsd17b4		Ndufa3	1.06337
1.12706	Atp1a2		Dpp10	1.06298
1.12617	Vars		Wwp1	1.06295
1.12612	Ak3		Taok3	1.06282
1.12604	Atp5j2		Cpne6	1.06278
1.12598	Pcx		Lrpprc	1.06269
1.12526	Adap1		Slc2a1	1.06257
1.12474	Ptpn9		Cyb5r1	1.06249
1.12437	Rpn1		Ndufb10	1.0624
1.12402	Pls3		Hsph1	1.06238
1.12371	Rpl9		Srgap3	1.06224
1.12254	Ccdc85a		Grk2	1.06191
1.12209	Hist1h1b		Cdh11	1.06156
1.12166	Akr7a2		Mtpap	1.06148
1.12142	Dnm1		Nlgn3	1.06143
1.12138	Zcchc17		Tubb3	1.06122
1.11956	Rpl31		Kras	1.06102
1.11954	Syngr1		Add3	1.06093
1.11824	Pafah1b1		Bicd1	1.06087
1.11758	Atp1b2		Mapre3	1.06084
1.11748	Psmd5		Cct3	1.06071
1.11668	Map6		Cul2	1.06046
1.11667	Mras		Atp6v0c	1.06045
1.11655	Slc9a1		Golga3	1.06042
1.11622	Atp6v1h		Tubgcp3	1.06042
1.11554	Tbc1d24		Cyc1	1.06028
1.11553	Kif3a		Fxr1	1.06022
1.11531	Cyb5r1		Ryr2	1.06003
1.11483	Ahcyl1		Cops2	1.05965
1.11461	Iqsec1		Vcpip1	1.05965
1.11445	Rab10		Rogdi	1.05947
1.11434	Mfn2		Elp3	1.05941
1.11417	Eno1		Nhsl2	1.05924
1.11328	Rasal1		Gdap1l1	1.05919
1.11262	Suclg2		Cend1	1.05912
1.11212	Necap1		Wdr77	1.059
1.1119	Dld		Ndufa9	1.05866
1.11161	Hsp90aa1		Phb	1.05856
1.11143	Acat2		Pcnx3	1.05855
1.11141	Phyhip		Dgke	1.05839
1.11105	Thrap3		Dync1i1	1.05828
1.11101	Khdrbs1		Dld	1.05804
1.11093	Rnf14		Arhgef6	1.05803
1.1107	Coro1c		Slc17a6	1.05788
1.11057	Ywhab		Ptk2b	1.05786
1.11021	Prpf4b		Tmem63b	1.05765
1.11006	Tbcb		Lars	1.05764
1.10979	Csnk2a1		Ap3d1	1.05743
1.10961	Mvp		Letm1	1.05743
1.1088	Scamp1		Shisa6	1.0574
1.10818	Dnajc11		Pabpc1	1.05732
1.10751	Dync1i1		C2cd2l	1.05729
1.1069	Hist1h1e		Jph3	1.05717
1.10623	Atp6v1a		Nrxn3	1.05715
1.10613	Kbtbd11		Wasl	1.05683
1.10524	Eif3c		Mycbp2	1.05681
1.10503	Prdx4		Actn4	1.05674
1.10469	Arl8a		Atp6v1a	1.05666
1.10428	Hapln1		Osbpl8	1.05662
1.10424	Ndufa10		Uqcrfs1	1.05659
1.10422	St13		Dstn	1.05641
1.10404	Dhx9		Ralgapb	1.05639
1.10402	Alyref		Ak5	1.05633
1.10336	Fkbp8		Cdc42bpa	1.05623
1.10299	Ppp1cc		Pip5k1c	1.05621
1.10273	Snph		Ap3m2	1.05595
1.1015	Psmd2		Ccdc177	1.05587
1.10145	Cox7a2		Cd81	1.05585
1.10053	Idh3g		Arpc5	1.05582
1.09926	Actr2		Rpn2	1.05575
1.09888	Gars		Vac14	1.05572
1.09874	Marco		Rftn2	1.05553
1.0987	Eif5a		Smap1	1.05552
1.09755	Arhgap1		Uqcrc2	1.05551
1.09719	Add1		Snap25	1.05541
1.09711	Sfpq		Atp13a1	1.05533
1.09554	Rpl35		Gpd1	1.0553
1.0954	Psmc2		Map7	1.05522
1.095	Hapln4		Prdx1	1.05519
1.09466	Slc2a1		Hip1r	1.05515
1.09419	Canx		Flna	1.05499
1.09415	Dync1li2		Celf2	1.05482
1.09403	Atp6v1b2		Htt	1.05472
1.09306	Ahsa1		Agk	1.05469
1.09276	Acaa1a		Tufm	1.05468
1.09256	Pgam1		Atp5md	1.05462
1.09255	Decr1		Rap2a	1.05449
1.09249	Kif21a		Adrm1	1.05447
1.092	Ndufv1		Pafah1b1	1.05427
1.09193	Gm8797		Frmd4b	1.05395
1.09103	Pdk3		Tmem240	1.05392
1.09102	Arhgef2		Dctn2	1.0539
1.09089	Gnao1		Lrrc8c	1.05367
1.09065	Ngef		Adgrl1	1.05364
1.09037	Eif4g2		Pitpnm1	1.05362
1.09032	Stx1a		Nrxn1	1.0536
1.09014	Caskin1		Txn1	1.0536
1.08974	2023-09-06		Epb41l3	1.05358
1.08956	Uqcrc1		Rnf14	1.05348
1.08933	Src		Arpc3	1.05348
1.08772	Atp5e		Plxnc1	1.05341
1.08761	Tars		Cyth2	1.0532
1.08758	Fh		Soga3	1.05319
1.08744	Trappc10		MT-CO1	1.05316
1.08696	Atp6v0a1		Ap2a2	1.053
1.08515	Csde1		Itsn2	1.05297
1.08501	Shank1		Exoc7	1.05292
1.08436	Wdr47		Tnpo1	1.05286
1.08417	Atp5b		Mogs	1.05275
1.08318	Agap2		Eprs	1.05273
1.08287	Hspa12a		Gnai1	1.05265
1.08271	Nif3l1		Pitpnm2	1.05248
1.08266	Atp5o		Dync1li2	1.05231
1.08262	Gsk3a		Abl1	1.05231
1.08169	Hsd17b10		Ap2b1	1.05212
1.08162	Cul3		Psmd6	1.05205
1.08135	Slc8a1		Trim2	1.05196
1.08125	Cnr1		Cdh13	1.05191
1.0808	Pdp1		Gabarapl2	1.0518
1.0808	Ankrd63		Acot9	1.05169
1.08006	Impact		Rock2	1.05158
1.07924	Atp5c1		Agfg1	1.05157
1.07918	Tial1		Hadh	1.05156
1.07916	Acsbg1		Dock11	1.05147
1.0791	Gm9493		Acsl6	1.0514
1.07886	mt-Atp8		Ak1	1.05122
1.07854	Hras		Kcna1	1.05104
1.07845	Ndufb5		Acadm	1.05097
1.07766	Serpinb6a		Elob	1.05094
1.07758	Hsp90b1		Hgs	1.05071
1.07744	Cox4i1		Myrip	1.05069
1.07609	Ptpn11		MT-ND4	1.05056
1.07583	Nckap1		Tpi1	1.05041
1.07461	Brpf1		Ephb1	1.05038
1.07408	Rpl35a		Maob	1.05036
1.07371	Pde1b		Iqcb1	1.0502
1.07348	Gpcpd1		Bag3	1.05017
1.07282	Rap2b		Cops3	1.04973
1.07256	Pak1		Ywhae	1.04962
1.07253	Rrbp1		Gabrb2	1.04959
1.07232	Camkk1		Slc30a9	1.04955
1.07229	Uba1		Cdc37	1.04943
1.07132	Ywhag		Ccm2	1.04932
1.0711	Gad2		Cct7	1.04921
1.07107	Fabp5		Ywhaq	1.04899
1.06974	Nlgn3		Ndufa5	1.04898
1.06963	Tomm40		Cnot1	1.04891
1.06924	Lgalsl		Prps1	1.04884
1.06814	Rpl23a		Ptprs	1.04879
1.06749	Copb1		Ywhah	1.04864
1.06662	Homer1		Sbf1	1.04862
1.06638	Ldhb		Srr	1.04842
1.06622	Gfap		Tenm2	1.04833
1.06452	Rpl26		Ndufa7	1.04821
1.06416	Prdx2		Emc2	1.0482
1.06399	Dhrs4		Stub1	1.0482
1.06284	Arpc3		Arhgef17	1.048
1.06244	Luc7l2		Atp6v1c1	1.04794
1.06198	Hspa2		Cox6c	1.04784
1.06196	Rab11b		Rpl3	1.04783
1.06167	Ppp1ca		Rab3c	1.04769
1.06109	Pcbp2		Hacd3	1.04766
1.0597	Fahd1		Ykt6	1.04762
1.05964	Gstm1		Nf1	1.04751
1.05862	Mat2a		Slc44a1	1.0475
1.05848	Cand1		Upf1	1.04727
1.05839	Ttc7b		Cdk5r2	1.04722
1.05836	Smap2		Il1rapl1	1.04719
1.05767	Lrrc7		Mrps26	1.04717
1.05599	Ckap5		Pitpnc1	1.04716
1.05593	Lta4h		Prrc2c	1.04705
1.05572	Pip4k2c		Rabgap1	1.04703
1.05557	Gabra1		Ndrg3	1.04702
1.05555	Atp2b3		Gps1	1.04699
1.05554	Srcin1		Rap1gap2	1.04689
1.05533	Exoc8		Itm2b	1.04681
1.05492	Wdr1		Myo6	1.0468
1.05433	Akr1e2		Atp5k	1.04673
1.05381	Aldh1b1		Psmc2	1.04668
1.05222	Soga3		Lrrtm2	1.04659
1.05167	Fau		Ndufa10	1.04645
1.05152	Arpc2		Snx5	1.04625
1.05151	Ddx1		Mrtfb	1.04617
1.05076	2023-03-02		Capza1	1.04614
1.05051	Ndufb3		Epha7	1.04594
1.04941	Rpl8		Mdh2	1.04586
1.04932	Rpl39		Armc10	1.04546
1.04885	Sv2a		Dhx30	1.04541
1.0487	Ncdn		C2cd4c	1.04528
1.04849	Rps20		Kars	1.04501
1.048	Ldha		Nckipsd	1.0448
1.04787	Slc6a17		Apoo	1.04476
1.04735	Snap91		Yars	1.04472
1.0469	Slc2a3		Spcs2	1.04461
1.04648	Bsg		Anxa7	1.04459
1.04584	Napa		Rpl15	1.04456
1.04552	Slc7a5		Dnajb12	1.04447
1.04551	Sec24b		Pdcd6ip	1.04446
1.04522	Adk		Arhgap21	1.0444
1.04423	Coro2b		Npepps	1.04435
1.04382	Luc7l		Xkr4	1.04416
1.04371	Npepps		Arhgap39	1.04412
1.04335	Brsk2		Maged1	1.0441
1.04275	Get4		Lhfpl4	1.04405
1.04243	Atp5f1		Gria1	1.04401
1.04228	Cpne4		Grik5	1.04401
1.04189	Cyfip2		Daam2	1.04395
1.04121	Mark3		Dlst	1.04371
1.04099	Mcat		Sipa1l3	1.04369
1.03981	Phb		Vps52	1.04359
1.03967	Rpn2		Psmb5	1.04337
1.03949	Map2k4		Lrrc4b	1.04336
1.03823	Abcb7		Nfasc	1.04329
1.0377	Ap1b1		Mthfd1	1.04327
1.03662	Zbtb40		Kif5c	1.04325
1.03644	Prdx3		Opa1	1.04321
1.03571	Dnm1l		Klc2	1.04314
1.03562	Rmdn3		Pgm2l1	1.04292
1.0353	Copg2		Kcnab2	1.04288
1.03519	Zc3h14		Mccc2	1.04283
1.03491	Gyk		Stam	1.04271
1.03473	Eef1a2		Ddx3x	1.04268
1.03444	Ppp2r1a		Ttc7b	1.04264
1.03408	Sptbn2		Ndufb5	1.04259
1.03276	Pde2a		Ppp1r12a	1.04228
1.03263	Abce1		Pfn2	1.04227
1.03209	Hspa1a		Dnm2	1.04221
1.03154	Vps53		Mras	1.04215
1.03139	Rbfox3		Atxn2l	1.04215
1.03092	Rab9b		Sipa1l2	1.0421
1.03092	Snap25		Zer1	1.04169
1.03058	Gclc		Timm44	1.0416
1.02935	Cul2		Eef1g	1.04154
1.02827	Gdap1l1		Exoc1	1.04152
1.02785	Nlgn2		Ncald	1.04136
1.02783	Llgl1		Tubb4a	1.0413
1.02733	Rbm39		Tdrkh	1.04122
1.02672	Rpl21		Tjp2	1.04081
1.02659	Ttll12		Kcna4	1.04064
1.02477	Lrrc57		Preb	1.04063
1.02406	Rtn1		Rdh14	1.04055
1.02406	Rtn1		Fkbp8	1.04048
1.02283	Rps14		Ctnna1	1.04029
1.02275	Atl2		Phb2	1.04017
1.0222	Ppfia3		Kcnq2	1.04016
1.0219	Lmnb1		Ndufb9	1.04013
1.02158	Vapa		Tmem30a	1.04004
1.02055	Myo18a		Ttbk1	1.0399
1.01997	Nefh		Hapln4	1.03982
1.01935	Gpd2		Rps20	1.03977
1.01898	Add3		Efr3a	1.03975
1.01872	Pip5k1c		Eef1d	1.03968
1.01851	Atp6v0d1		Dusp3	1.03968
1.0178	Kcmf1		Amot	1.03967
1.01693	Usp9x		Mtmr1	1.03959
1.0167	Pitpnm2		Slc39a10	1.03957
1.01615	Idh3a		Ola1	1.03955
1.01541	Fus		Pls3	1.03938
1.01326	Matr3		Camkk2	1.03931
1.01319	Eef1a1		Wdr7	1.03919
1.01297	Ncbp2		Atp6v0d1	1.03916
1.01278	Atad1		Magi2	1.03908
1.0119	Yars		Ncdn	1.03905
1.01098	Crmp1		Rpl19	1.03904
1.0109	Napb		Fxr2	1.03888
1.01019	Dusp15		Ppp6r1	1.03882
1.01012	Plp1		Rasgrf1	1.03878
1.00999	Fam126b		Sirt2	1.03873
1.00927	Slc24a2		Tubb6	1.03872
1.00915	Rap1gds1		Bag5	1.03861
1.00805	Atp6v1c1		Arhgef2	1.03847
1.00705	Aldh1l1		Slitrk2	1.03846
1.00672	Uba2		Tsc2	1.03833
1.00644	Slc38a3		Camsap3	1.03825
1.00517	Gnb2		Capza2	1.03815
1.00499	Lancl1		Rin1	1.03801
1.00481	Kcnj10		Lancl2	1.03756
1.00441	Kars		Mrpl38	1.03749
1.00425	Nfs1		Kpnb1	1.03748
1.0037	Clic4		Tsc1	1.03736
1.00367	Psmc4		Dbt	1.03734
1.00247	Rab8a		Rab3gap1	1.03733
1.00173	Akap5		Atp6v1h	1.03728
1.00165	Pik3r4		Acad9	1.03713
1.00004	Rbfox1		Atp6v1e1	1.03678
0.999091	Phb2		Cct2	1.03649
0.999028	Atp2b1		Ap2s1	1.03648
0.997693	Actg1		Slc25a42	1.03647
0.997643	Slc39a7		Arhgap44	1.03646
0.997442	Adrbk1		Pcbp1	1.03645
0.996918	Fam213a		Pak5	1.03635
0.99681	Tppp		Wwc2	1.03633
0.996436	Scfd1		Erlin2	1.03624
0.996346	Kpnb1		Nptn	1.0362
0.996301	Puf60		Trim3	1.03614
0.996217	Anxa6		Sfxn3	1.036
0.996023	Anxa2		Crip2	1.03594
0.995086	Sfn		Hspa8	1.0358
0.993863	mt-Atp6		C1qbp	1.0358
0.993531	Slc25a23		Gucy1b1	1.03579
0.991657	Rab5c		Kcnh7	1.03569
0.991513	Mbnl1		Bcap31	1.03566
0.991496	Gria2		Gapdh	1.03559
0.991454	2023-09-03		Sec23a	1.03543
0.990642	Glul		Cspg5	1.03521
0.990428	Cs		Slc25a19	1.03517
0.990199	Fbxl16		Ddb1	1.03509
0.988523	Pcyt2		Farp1	1.03501
0.988087	Sec61a1		Map4	1.03469
0.986504	Pip4k2a		Ncan	1.03467
0.98574	Bcas1		Szt2	1.03461
0.985403	Cacna1a		Dnm1	1.03455
0.9854	2023-09-07		Cryab	1.03447
0.984501	Pgd		Mcu	1.03444
0.984482	H2afv		Adgrl3	1.03442
0.983734	Myef2		Fhl2	1.0344
0.983219	Csrp1		Rhog	1.03439
0.981069	Ywhaq		Rab11fip5	1.03435
0.97872	Epm2aip1		Mgll	1.03425
0.978306	Fscn1		Scn8a	1.03423
0.977869	Actr3		Pikfyve	1.03413
0.977492	Arglu1		Ndufb11	1.03413
0.977269	Psmd6		Tuba1a	1.03403
0.977104	Atp6v1e1		Ncam2	1.03394
0.975442	Fam49b		Mpp2	1.03391
0.9728	Hadh		KIAA1211	1.03388
0.971547	Hspa8		Eipr1	1.03373
0.96999	Ywhaz		Fth1	1.03355
0.969632	Phkb		Ezr	1.03349
0.969108	Anxa11		Phyhipl	1.03343
0.968903	Ndufa7		Ndufa13	1.03312
0.968057	Pycr2		Palm	1.03312
0.967822	Adgrl3		Ap2m1	1.03301
0.966864	Nt5dc3		Afg3l2	1.03297
0.964663	Mtcl1		Pygm	1.03287
0.964663	Mtcl1		Mff	1.03281
0.964343	Dpp3		Ociad1	1.03276
0.963998	Eif4e		Gprin1	1.03274
0.963753	Comtd1		Map7d2	1.03262
0.963724	Arpc4		Mboat7	1.03261
0.960552	Rab1		Ap2a1	1.03253
0.960127	Gm5424		Lrba	1.03252
0.958536	Camk2d		Unc79	1.03249
0.958351	Ctnnd2		Mob4	1.03249
0.958282	Lasp1		Irs2	1.03241
0.957578	Baiap2		Pgrmc1	1.03227
0.957234	Scn2a1		Sptb	1.03225
0.955955	Dnaja2		Sorcs2	1.03189
0.955924	Col1a1		Ndufs4	1.03178
0.955077	Uqcrc2		Pdk3	1.03169
0.954477	Acadm		Syt3	1.03156
0.953671	Camkk2		Cdc42	1.03151
0.953079	Ahcyl2		Plaa	1.03146
0.952437	Ak4		Gnl1	1.0314
0.952029	Actn4		Cadps2	1.03139
0.950609	Btbd17		Chmp4b	1.0313
0.949806	Madd		Agtpbp1	1.0313
0.949073	Acly		Trim28	1.03091
0.94863	Calb1		Map1lc3b	1.03089
0.946412	Ank2		Ctsd	1.03071
0.945526	Rpl7		Wnk1	1.03068
0.945101	Ppp2r4		Xpo1	1.03061
0.943584	2023-09-05		Eps15	1.03053
0.941328	Ckmt1		Cacna1e	1.03051
0.941042	Plekhb1		Myo1c	1.03023
0.940894	Sri		Cox4i1	1.03003
0.940637	Cds2		Ndufs3	1.02998
0.940018	Hspa5		Mink1	1.02997
0.939815	Cryab		Prkag2	1.02995
0.939052	Aldoc		Trim9	1.02989
0.938723	Sms		Ndufa2	1.02987
0.938711	Rab14		Pak6	1.02982
0.93826	Myh14		Zwint	1.02972
0.93762	Purb		Arfgap3	1.02949
0.936842	Gpd1		Cse1l	1.02943
0.935501	Pacs1		Grip1	1.02922
0.935042	Atp2b4		Eml1	1.0291
0.933537	Mobp		Hspa12a	1.02908
0.933299	Chchd3		Map2k7	1.02901
0.932836	Rps25		Nlgn2	1.02901
0.932812	Trim2		Gspt1	1.02895
0.932395	Map2		Tmod2	1.02873
0.931978	Aldh5a1		Map2k1	1.02869
0.929868	Gpm6b		Ppp2r2a	1.02866
0.92917	Gps1		Rps6	1.02859
0.928782	Gstz1		Zdhhc5	1.0285
0.927283	Sec14l2		Pdk1	1.02848
0.927196	Ablim1		Sema4d	1.02847
0.926337	Atcay		Macf1	1.02835
0.926192	Tst		Nrcam	1.02833
0.92551	Nat8l		Hdlbp	1.02808
0.925099	Blmh		Ipo9	1.02804
0.925072	Rpl10		Smcr8	1.02795
0.924685	Synpo		Cdh2	1.02788
0.923363	Kif1a		Ppm1e	1.02782
0.922781	Map4		Lancl1	1.02776
0.922781	Map4		Pip4k2c	1.02758
0.922705	Inpp4a		Brsk1	1.02758
0.921233	Nefm		Pdxp	1.02756
0.920024	Slc6a11		Ksr1	1.0274
0.919585	Slc1a2		Fmr1	1.02739
0.91797	Sub1		Cttnbp2	1.02721
0.91795	Hnrnpa2b1		Actr2	1.02719
0.916775	Pde10a		Mapt	1.02705
0.916374	Tpi1		Cdh10	1.02688
0.916183	Srsf7		Hadha	1.02686
0.915915	Nono		Rhob	1.0267
0.91473	Acadl		Tpm3	1.0267
0.914271	Nebl		Igbp1	1.02667
0.913912	Etfa		Dnaja4	1.0266
0.91376	Gad1		Eef1b2	1.0266
0.913487	Pafah1b2		Acbd5	1.02658
0.913434	Vim		Slmap	1.02658
0.912913	Vcan		Mtor	1.02648
0.912798	Bri3bp		Atp6v0a1	1.02639
0.911724	Rab5a		Gapvd1	1.02639
0.910669	Picalm		Arpc2	1.02593
0.909351	Naa15		Uqcrq	1.02587
0.909184	Cops6		Slc4a10	1.02583
0.909101	Dpysl3		Pmpcb	1.02559
0.908986	Ndrg4		Ipo5	1.02556
0.908263	Dazap1		Usp9x	1.02551
0.907114	Cacnb4		Dclk2	1.02538
0.905072	Coro1b		Cyfip1	1.02537
0.904334	Hist1h1d		Ank2	1.02522
0.902957	Thnsl1		Tubb4b	1.02503
0.901668	Atp1a3		Slc9a3r1	1.02453
0.900832	Fsd1		Abhd12	1.02447
0.895882	Pdcd6ip		Arhgef12	1.02423
0.89321	Anxa7		Ctnnd2	1.02411
0.892178	Fam168a		Pura	1.0241
0.891526	Uqcrfs1		Map1s	1.02408
0.890703	Srgap3		Itm2c	1.02407
0.890277	Acad8		Ckap5	1.02404
0.888539	Ccsap		Actr3	1.02398
0.887784	Pclo		Pdhb	1.02383
0.887711	Zfr		Sacs	1.02368
0.886983	H2-Ke6		Usp54	1.0236
0.886156	H3f3a		Chmp2a	1.02332
0.882197	Ina		Atp6v1b2	1.02329
0.881238	Trim21		Pde2a	1.02316
0.878171	Prrt2		Rab11fip2	1.02303
0.877957	Myo1d		Atp5e	1.02302
0.876569	Atxn10		Rasgrf2	1.02286
0.876038	Capn5		Syncrip	1.02278
0.875915	Col1a2		Inpp4a	1.02272
0.875762	Grm5		Arfgap2	1.02264
0.872169	Nefl		Emc1	1.02252
0.870896	Mapk3		Crtac1	1.0225
0.870095	Gna13		Fmnl2	1.02247
0.869197	Srm		Mapk10	1.02229
0.863732	Man2c1		Kcnj4	1.02226
0.862343	Kcnd2		Actr1b	1.02216
0.860276	Sap18		Arhgap23	1.02212
0.859454	Plaa		Ppib	1.02201
0.859068	Syp		Cpne7	1.022
0.856872	Tarsl2		Actg1	1.022
0.85664	Celf4		Mtmr2	1.02198
0.851611	Bclaf1		Rab15	1.02196
0.851507	Trio		Raf1	1.02184
0.851076	Cyth2		Arpc4	1.02183
0.851032	Zc2hc1a		Cep170b	1.02176
0.850704	Taok2		L1cam	1.02157
0.849805	Prkaca		Twf2	1.02153
0.849497	Sec24c		Tp53bp2	1.02146
0.848703	Rnmt		Prkcg	1.0214
0.845385	Plec		Spred1	1.02118
0.84473	Acot7		Slc27a4	1.02112
0.844596	Dtd1		Nap1l4	1.02112
0.843708	Wdr7		Ppp1r12c	1.02112
0.843219	Eif4a3		Dlat	1.0209
0.842277	Hist1h2br		Mib1	1.0208
0.84155	Pgk1		Ppp1r21	1.02077
0.841428	Khdrbs3		Sestd1	1.02073
0.840279	Cops7a		Ddx6	1.02063
0.838561	Kcna2		Gpr158	1.02054
0.83603	Erc2		Nedd4l	1.02046
0.834915	Ythdf3		Tomm40l	1.02041
0.834692	Aldoa		Ctnnd1	1.02039
0.831595	Bcan		Mrrf	1.02
0.831236	Agfg2		Wdr37	1.01986
0.830003	Hsd17b11		Src	1.01959
0.82973	Nup98		Bsg	1.01948
0.828731	Kctd17		Tmem121b	1.01937
0.824089	Vps18		Sh3bgrl3	1.01936
0.822176	Omg		Arvcf	1.01933
0.819788	Dctn4		Mrpl9	1.0193
0.815867	Dgkz		Uchl1	1.01917
0.813729	Ddx19b		Rapgef2	1.01916
0.813408	H1f0		Faf2	1.01899
0.811167	Gas7		Eif4e2	1.01898
0.80995	Psmd13		Rtn3	1.01883
0.806614	Rbm25		Ccny	1.01867
0.806327	Rbmxl1		Adcy2	1.01864
0.805856	Psd3		C1qc	1.01847
0.805614	Hcn2		Akap12	1.01846
0.80555	Otud7a		Mavs	1.01843
0.803289	Mapk1		Comtd1	1.01808
0.801864	Sltm		Strn3	1.01807
0.801804	Sptbn4		Eif2s1	1.01806
0.801679	Abhd12		Pitpna	1.01805
0.80063	Myh9		Gnb5	1.01798
0.796756	Ppib		Wdr13	1.01789
0.794826	Taldo1		Clmn	1.01777
0.794766	Smpd3		Rftn1	1.01765
0.793831	Slc1a4		Dnajb4	1.01755
0.789724	Tbc1d10b		Dock4	1.01734
0.786527	Cacng8		Ndufs6	1.01724
0.783183	Fdps		Dagla	1.01707
0.782653	Lars		Exoc8	1.0169
0.780231	Hspa9		Vim	1.0169
0.779122	Dtna		Eif3a	1.01689
0.778717	U2af1		Coro1a	1.01688
0.778314	Lrrc47		Mapk8ip3	1.01684
0.777672	Dsp		Snd1	1.01676
0.774919	Aldh7a1		Prkar1a	1.01671
0.774893	Ssbp1		Fech	1.01665
0.772598	Oplah		Elmo2	1.01663
0.77245	mt-Co2		Rps7	1.01661
0.771788	Avl9		Clip1	1.01598
0.769987	Sae1		Ogdh	1.01598
0.768427	Eif3b		Magi1	1.01594
0.767001	Ptpn5		Psd	1.01592
0.764937	Tra2b		Serinc1	1.01577
0.764651	Macf1		Camsap2	1.01576
0.764131	Syt1		Sccpdh	1.01565
0.762661	Map6d1		Ppp1r12b	1.01564
0.761363	Sf3b1		Adgrb3	1.01556
0.760513	rp9		Csnk2b	1.01547
0.759867	Pabpc1		Pdlim5	1.01544
0.758689	Sptbn1		MT-ND5	1.01543
0.757889	Gm9774		Cnksr2	1.01524
0.75643	Pabpn1		Fam163b	1.0152
0.752445	Clec14a		Bcr	1.01515
0.752431	Exoc4		Trappc4	1.01492
0.750007	Gm7356		Zc2hc1a	1.01486
0.747287	Thy1		Lima1	1.01478
0.746642	Grid2		Slc25a23	1.01477
0.74556	Hapln2		Gphn	1.01466
0.745506	Plcl1		Pi4ka	1.01465
0.745031	Gart		Rps17	1.0146
0.744201	Ube4a		Calcoco1	1.0146
0.742581	Sptan1		Ndrg4	1.01455
0.736799	Eif3f		Tuba4a	1.01454
0.731614	Gapvd1		Ulk1	1.01452
0.731494	Ubap2l		KIAA1033	1.01451
0.730085	Myo5a		Arpc5l	1.01438
0.728072	Ncan		Parl	1.01434
0.727789	Pitrm1		Oplah	1.0143
0.725732	Traf3		Kcnip4	1.0143
0.724919	Nckipsd		Grm5	1.01424
0.721704	Myh10		Pdhx	1.01406
0.719396	Maged1		Nipsnap2	1.01402
0.718501	Tmem160		Slc25a11	1.01398
0.716666	Hspa4		Fscn1	1.01392
0.716288	Nrip3		Map7d1	1.01379
0.714352	Gpr37l1		Alcam	1.01371
0.712087	Cfl1		Atp6v1f	1.01367
0.710942	Hnrnpm		Man2c1	1.01359
0.710349	Csnk1g1		Slc25a25	1.01352
0.708875	Dbn1		Pgbd5	1.01351
0.70016	Hist1h4a		Cdc42bpb	1.01335
0.698304	Ankrd17		Decr1	1.01322
0.698198	Basp1		Abcd3	1.01316
0.683564	Rala		Gap43	1.01314
0.67838	Hdhd2		Tmeff2	1.01309
0.674421	Rae1		Fmn2	1.0128
0.672419	Cdc42bpa		Lgi3	1.0128
0.672343	Nptn		Hnrnph2	1.01278
0.667583	Usp24		Spata2l	1.01269
0.667192	Dync1i2		Strn4	1.01258
0.667112	Rps5		Phyhip	1.01255
0.666746	Sec23a		Nckap1	1.01251
0.665443	Acan		Nptx1	1.01248
0.661593	Agfg1		Csnk1d	1.01244
0.659396	Eftud2		Atad3a	1.01239
0.652615	Asns		Chmp1a	1.01232
0.651963	Kif3b		Rdx	1.01229
0.650202	Kcnc1		Ildr2	1.01218
0.650033	Mpp3		Srgap2	1.0121
0.645651	Ppm1f		Sgpl1	1.01202
0.642118	Mmtag2		Fbxo2	1.01178
0.627978	Grin1		Brsk2	1.01176
0.622722	Pura		Ptpn23	1.01168
0.620434	Etl4		Dnaja1	1.01166
0.615565	Dip2a		Rgs7bp	1.01138
0.613917	Ccdc177		KIAA1549	1.01138
0.609823	Glud1		Cep170	1.01135
0.607425	Rapgef4		Tbk1	1.01127
0.604484	Apoa1bp		Tecr	1.011
0.599369	Arrb1		Ndufb8	1.01098
0.596778	Acadsb		Hpcal4	1.01098
0.589105	Fam131b		Vps18	1.01087
0.575954	Ndufs7		P4hb	1.01083
0.572927	Atp6v1g2		Nrxn2	1.0108
0.569294	Grin2b		Lemd3	1.01062
0.564082	Rbmx		Snx6	1.0106
0.553694	Gm5218		Ogt	1.01058
0.553365	Mrpl44		Mtdh	1.01048
0.548895	Fam92b		Ly6h	1.01047
0.548183	Jagn1		Hcn2	1.01045
0.535788	Mdh1		Strn	1.01042
0.533181	Gabrg2		Dync1i2	1.01035
0.530448	Pgp		Micu1	1.01033
0.518237	U2af2		Gabra1	1.01021
0.516824	Pkp4		Farsb	1.01009
0.50851	Nup88		Rps2	1.01008
0.507318	Sorbs2		Gabrb3	1.01002
0.505156	Prdm8		Mtus2	1.00988
0.499856	Cdc42		Gria2	1.00985
0.4923	Paics		Mprip	1.00978
0.488335	Ipo7		Ndufs5	1.0097
0.479926	Ociad2		Slc25a1	1.0096
0.463718	Shank3		Plxnb1	1.00929
0.447943	Mtch1		Sptbn1	1.00928
0.445609	Safb		Bcas3	1.00914
0.430696	Lipi		Gja1	1.00905
0.418326	BC048507		Cul3	1.00898
0.417015	Nccrp1		Unc80	1.00896
0.393907	Nup214		Emc8	1.00891
0.375539	C1qa		Dnaja2	1.00883
0.36798	C1qc		Rab8b	1.00877
0.357513	Fcgr1		Anxa2	1.00876
0.354258	Hmgb1		Taok2	1.00872
0.350056	Sccpdh		Hras	1.00869
0.344698	C1qb		Sec61b	1.00865
0.297078	Scrn1		Capzb	1.00859
0.293282	Lypla2		Micu3	1.00852
0.288485	Col4a3		Rps16	1.00849
0.266287	Ncoa5		Rps11	1.00844
0.247364	Actn1		Dtna	1.0084
0.206825	Nans		RTRAF	1.00837
0.142495	Prr7		Csnk2a2	1.00835
0.132465	Olfr704		Vps11	1.00824
			Rpl13	1.0082
			Trappc10	1.00811
			Sorbs1	1.00803
			Ckap4	1.00801
			Dgkb	1.00797
			Ppp1ca	1.00794
			Lmtk3	1.00786
			Sh3pxd2a	1.00776
			Ppp1r9b	1.00776
			Plppr4	1.00774
			Tax1bp1	1.0076
			Afdn	1.00757
			Map1a	1.00749
			Rpl28	1.00742
			Cdk5	1.00727
			Map6	1.00715
			Tmed10	1.00703
			Dcun1d3	1.00702
			Dbnl	1.00698
			Enah	1.00671
			Kif3b	1.00668
			Kirrel3	1.00663
			Spg20	1.00661
			Rps3	1.00618
			Mast1	1.00615
			Taldo1	1.00606
			Ank3	1.00586
			Astn1	1.0056
			Grm1	1.00548
			Ca4	1.00535
			Tjp1	1.0053
			Ppp1cc	1.00496
			Vapa	1.0049
			Uqcrh	1.00473
			Prkcb	1.00446
			Sptan1	1.00441
			Actr1a	1.00414
			Pdxk	1.00396
			Nrgn	1.00393
			KIAA0513	1.00378
			Ndufb3	1.00365
			Impact	1.00356
			Ptprd	1.00356
			Rpl7	1.0034
			Mrps30	1.00336
			Snap47	1.00296
			Hsd17b8	1.00285
			Wasf1	1.00279
			Ppp4r4	1.00213
			Elfn2	1.00207
			Apc	1.00206
			Ppp2ca	1.00179
			Cttn	1.00167
			Acaa2	1.00148
			Epha6	1.00144
			Ap3s2	1.00128
			Nipsnap1	1.00127
			Mtss2	1.00123
			Abi2	1.00118
			Clasp2	1.00098
			Lrrc8a	1.00097
			Vps28	1.00081
			Cacnb1	1.00042
			Acat1	1.00039
			Kcnd2	1.00032
			Krt76	1
			H3f3a	1
			Diaph2	1
			Scn9a	1
			Carmil1	1
			Gabra5	1
			Grk3	1
			Rpl21	1
			Csnk1g2	1
			Tuba1c	1
			Cpeb3	1
			Gabra2	1
			Ptges3	0.999917
			Speg	0.999904
			Cnrip1	0.99976
			Gabbr2	0.999648
			Cntnap1	0.999517
			Eif4g3	0.999506
			Pak3	0.999466
			Twf1	0.999404
			Tbc1d24	0.999353
			Aqp4	0.999136
			Aifm1	0.999131
			Map1b	0.998959
			Rnf214	0.998828
			Exoc4	0.998817
			Hapln1	0.9987
			Lmtk2	0.998678
			Dip2b	0.998612
			Limch1	0.998497
			Crat	0.998462
			Gigyf2	0.998292
			Gsk3a	0.998273
			Dmxl1	0.998208
			Pcm1	0.99813
			Rtn4r	0.99811
			Rars2	0.998098
			Sfxn5	0.998078
			Tenm4	0.997936
			Agap3	0.997901
			Csnk1a1	0.99784
			Abce1	0.99776
			Cyfip2	0.997756
			Myo18a	0.997441
			Trim32	0.996984
			Trio	0.996977
			Inpp5a	0.996875
			Lin7a	0.996809
			Akap9	0.99673
			Rpl34	0.996699
			Hsdl1	0.996656
			Ablim3	0.996638
			Dbn1	0.996609
			Usp11	0.996572
			Cacna1b	0.996559
			Rab35	0.996509
			Grik2	0.996414
			Mtx1	0.996383
			Caskin1	0.996307
			Coro2b	0.99617
			Grm2	0.996168
			Ptpn9	0.996076
			Pdpk1	0.996052
			Ist1	0.995993
			Nudt3	0.995961
			Reps2	0.995951
			Dock9	0.995707
			Ppp1r13b	0.995634
			Mast3	0.995521
			Rbmxl1	0.995366
			Aldh3b1	0.995356
			Ankib1	0.995308
			Rps9	0.995249
			Idh2	0.995229
			Hexb	0.994951
			Cask	0.9949
			Csnk1g3	0.994873
			Frmpd4	0.994759
			Actr10	0.99465
			Ppp2r1a	0.99459
			Ophn1	0.994575
			Map3k5	0.994569
			Rab5b	0.994461
			Ermn	0.994321
			Ctnnb1	0.994284
			Cntn1	0.994225
			Gspt2	0.994088
			Camsap1	0.994005
			Ina	0.993917
			Dapk1	0.993794
			Gprasp1	0.993713
			Rpl24	0.993536
			Pdha1	0.993468
			Pacs2	0.993415
			Elfn1	0.993264
			Nav1	0.993092
			Nedd4	0.992954
			Arhgef7	0.992932
			Mpc2	0.992716
			Lrrc47	0.992432
			Coro2a	0.992408
			Trappc9	0.992262
			Mical3	0.99203
			Actr3b	0.991853
			Hsd17b10	0.991793
			Gnb4	0.991221
			Exoc3	0.991195
			Cntnap2	0.991168
			Vps4a	0.991039
			Ppp2r5c	0.99103
			Rtcb	0.990915
			Purb	0.990735
			Adgrb2	0.990608
			Dock7	0.990524
			Specc1	0.990269
			Rpl4	0.990104
			Hecw2	0.989917
			Ociad2	0.989913
			Syn2	0.989851
			Epb41	0.98979
			Pgam5	0.989784
			Rpl7a	0.989529
			Acly	0.989465
			Ppfia2	0.989431
			Cyp46a1	0.989351
			Kif2a	0.989209
			Rps18	0.989173
			Ntm	0.989172
			Pllp	0.988986
			Mrps23	0.988979
			Nhsl1	0.988905
			Clip2	0.988295
			Ppp2r5e	0.988235
			Shank1	0.988199
			Dlg1	0.988006
			Carmil3	0.987811
			Vsnl1	0.987774
			Pkp4	0.987546
			Luzp1	0.987492
			Micos13	0.987482
			Vdac1	0.987387
			Rp2	0.987184
			Radil	0.987113
			Slc25a22	0.987012
			Gsn	0.98699
			Ddx5	0.986964
			Emc4	0.986637
			Chrm1	0.986544
			Nefh	0.986479
			Appl2	0.98637
			Olfm1	0.986127
			Syne1	0.986088
			Flot1	0.986052
			Ccdc88a	0.98597
			Kalrn	0.985822
			Nlgn1	0.985738
			Aimp2	0.985656
			Fam131b	0.985569
			Rps14	0.985287
			Pycr2	0.985189
			Rptor	0.985142
			Hadhb	0.985116
			Atat1	0.985065
			Gabrg2	0.984961
			Coro1b	0.984947
			Dnajb6	0.984884
			Alb	0.984836
			Prr7	0.984815
			Frs3	0.984811
			Rpl17	0.98469
			Cacnb3	0.984563
			Atp2b4	0.984393
			Tmem11	0.984332
			Rpl31	0.983841
			Tnc	0.983828
			Git1	0.983541
			Coro1c	0.983516
			Capn5	0.983508
			Bcan	0.983149
			Iqsec3	0.983122
			Ppap2b	0.983095
			Adgra1	0.982992
			Gpx4	0.98277
			Abi1	0.982562
			Asap1	0.982561
			Nsmf	0.982224
			Gpc5	0.9821
			Opa3	0.981906
			Cacna2d2	0.981815
			Adgrb1	0.981548
			Ppfia3	0.981381
			Rgs7	0.981355
			Dlg3	0.98121
			Prkar2a	0.981169
			Usp8	0.981147
			Exoc6b	0.981088
			Ube2o	0.981027
			Agap2	0.980907
			Syt7	0.980869
			Csnk2a1	0.980832
			Myo1d	0.980748
			KIAA1107	0.980671
			Rpl30	0.980586
			Dhrs7b	0.980529
			Psmd4	0.980519
			Hnrnpul1	0.980499
			Abcf2	0.980477
			Prickle2	0.980424
			Rps13	0.980404
			Tbc1d10b	0.980154
			Dynll1	0.980127
			Nyap1	0.9801
			Thsd7a	0.979942
			Hectd1	0.979893
			Gdap1	0.979842
			Btbd17	0.979663
			Lactb	0.979494
			Lgi1	0.9793
			Strip2	0.979298
			Pacs1	0.979073
			Prrc2a	0.979049
			Tomm70a	0.97899
			Bdh1	0.978978
			Lrrc59	0.978822
			N4bp3	0.978747
			Rps3a	0.978729
			Kif5a	0.978685
			Exog	0.978576
			Rap1a	0.978548
			Akap5	0.97851
			Slc25a4	0.978202
			Dst	0.978173
			Armc1	0.978011
			Rnf126	0.977933
			Gria3	0.977661
			Rplp2	0.977363
			Myh9	0.976975
			Gnaz	0.976928
			Rims2	0.976751
			Rpl10a	0.976746
			Grm3	0.976707
			Peak1	0.976681
			Ssbp1	0.976223
			Hnrnpa2b1	0.976008
			Adgrl2	0.97589
			Cacna1a	0.975843
			Akap2	0.975479
			Atxn2	0.975422
			Psmd2	0.975401
			Dnaja3	0.975264
			Arhgef9	0.975183
			Tomm40	0.974937
			Sdk2	0.974623
			Slc25a18	0.974622
			Mark4	0.974517
			Sipa1l1	0.974185
			Myl6	0.974181
			Gk	0.974102
			Gabra3	0.973947
			Myh14	0.973936
			Suclg2	0.973771
			Lmnb2	0.973415
			Snph	0.973377
			Btbd11	0.973329
			Diras2	0.973235
			Tanc2	0.973131
			Dzank1	0.97292
			Shisa7	0.972901
			Ndufa4	0.972711
			Atad1	0.97265
			Mark3	0.972459
			Tor1aip1	0.972258
			Ppp6r2	0.972228
			Hprt1	0.971963
			Ddn	0.971725
			Rasal1	0.971578
			Rbm14	0.971199
			Psmc5	0.971155
			Gprasp2	0.970953
			Hap1	0.970921
			Smg7	0.970856
			Flii	0.970714
			Rpl12	0.970642
			Flot2	0.970539
			Igsf21	0.970516
			Ppp2cb	0.970463
			Etf1	0.970287
			Akap1	0.97028
			Ptcd3	0.970024
			Prxl2b	0.969686
			Rpl14	0.969685
			Dclk1	0.96965
			Adam23	0.969567
			Agpat5	0.969498
			Adcy6	0.969396
			Rps8	0.969344
			Eif4g2	0.969238
			Cs	0.969237
			Lasp1	0.969038
			Pde4d	0.968929
			Psd3	0.968851
			Aldoa	0.968706
			Wdr48	0.968524
			Mlf2	0.968519
			Samm50	0.968394
			Exoc2	0.968362
			Cep97	0.968245
			Plec	0.968137
			Rplp0	0.967865
			Rpl5	0.967717
			Apoe	0.967664
			Gabbr1	0.96697
			Septin2	0.9666
			Ehbp1	0.966591
			Ndel1	0.96646
			Rapgef4	0.966283
			Wdr47	0.966157
			Slc25a3	0.966009
			Numbl	0.965979
			Dlgap1	0.965936
			Septin4	0.965766
			Lmnb1	0.965683
			Cisd3	0.965468
			Sfpq	0.965442
			Rps4x	0.965277
			Mark2	0.965241
			Tnr	0.96522
			Daam1	0.965013
			Cdk18	0.964963
			Dmtn	0.964901
			Sik3	0.964887
			Adam22	0.964832
			C7orf43	0.964706
			Eif2s2	0.964689
			Hk1	0.964375
			Myl12b	0.964134
			Acsl3	0.963765
			C14orf166	0.963763
			Hnrnpk	0.963761
			Hba	0.963431
			Arhgap1	0.963325
			Taok1	0.963233
			Pclo	0.962789
			Tagln3	0.962698
			Cdk17	0.9626
			Prkaa2	0.962406
			Rimbp2	0.962008
			Hacd2	0.961988
			Ktn1	0.961784
			Prnp	0.961773
			Rundc3a	0.96162
			Prickle1	0.961399
			Lrrtm4	0.961261
			Isoc2a	0.9612
			Crocc	0.961177
			Shank3	0.961049
			Ctnna2	0.960766
			Myo5a	0.960743
			Nap1l1	0.960719
			Rac1	0.960635
			Gfap	0.960634
			Fbxl16	0.96021
			Rpl29	0.959772
			Rims1	0.959559
			Cyld	0.959503
			Eif2s3x	0.959365
			Tnpo2	0.959279
			Ddx1	0.959236
			Tnik	0.958474
			Shisa9	0.958239
			Fsd1	0.958239
			Araf	0.958166
			Nebl	0.957868
			Iqsec2	0.957765
			Lsm11	0.957573
			Clasp1	0.95746
			Mag	0.957429
			Arfgef2	0.957311
			Nefm	0.95729
			Glg1	0.957188
			Chchd6	0.957118
			Thy1	0.956716
			Begain	0.956249
			Bzw1	0.956009
			Rpl23	0.955937
			Pak2	0.955828
			Btbd8	0.955677
			Map4k4	0.955668
			Evl	0.95538
			Ccdc127	0.955284
			Arpc1a	0.954925
			Srcin1	0.954897
			Stoml2	0.954878
			Dhrs4	0.95481
			Grm4	0.954616
			Celsr2	0.954536
			Lzts3	0.954527
			Grin2b	0.954427
			Arf3	0.954423
			Lrrc7	0.95397
			Vcl	0.953944
			Mbp	0.953863
			Shank2	0.953563
			Timm50	0.953538
			Rmdn3	0.953272
			Inf2	0.953085
			Gsk3b	0.953061
			Fgf12	0.952966
			Homer2	0.952953
			Erc1	0.952906
			Prmt8	0.952836
			Rps10	0.952581
			Bsn	0.952422
			Spata2	0.95234
			Lzts1	0.952231
			Acan	0.952066
			Rab3gap2	0.951972
			Eef1a1	0.951923
			Traf3	0.951912
			Immt	0.951783
			Mrps35	0.951627
			Dock3	0.951604
			Ablim2	0.951294
			Nmt2	0.951203
			Rpl8	0.951067
			Rpl22	0.95093
			Xkr6	0.950754
			Mark1	0.950676
			Rpl9	0.950663
			Adcy5	0.950516
			Rpl27a	0.950393
			Rpl11	0.950376
			Rpn1	0.95018
			Chchd3	0.950117
			Lpgat1	0.949975
			Prkar2b	0.949603
			Rpl6	0.949576
			Stt3b	0.949572
			Camk2b	0.949549
			Unc13a	0.949031
			Septin9	0.949023
			Ctsb	0.948761
			Vcan	0.94867
			Stk39	0.948464
			Ngef	0.94819
			Ajm1	0.947926
			Ahsa1	0.947675
			Mtch1	0.947226
			Myh10	0.947203
			Slc25a46	0.946994
			Mia2	0.946912
			Nwd2	0.946907
			Arhgap26	0.946643
			Cmas	0.946637
			Skp1	0.946533
			Cacnb4	0.946462
			Hsd17b4	0.946413
			Dcx	0.946384
			Anxa6	0.946314
			Dlg4	0.946278
			Dnm3	0.945855
			Mdga1	0.945483
			Astn2	0.945124
			Gria4	0.944998
			Cacng3	0.944914
			Dlgap3	0.944757
			Mmgt1	0.944721
[truncated: 290 more rows]
