# Supplementary material for: ANKS1B encoded AIDA-1 regulates social behaviors by controlling oligodendrocyte function
Source: Nat Commun. 2023 Dec 21;14:8499. doi: 10.1038/s41467-023-43438-1 (PMC10739966; doi:10.1038/s41467-023-43438-1)
Supplement: Supplementary file 6 — Supplementary Data 3 [file 41467_2023_43438_MOESM6_ESM.xlsx]

## Sheet: Mouse Infomration
Mouse Infomation
Mouse line; Reference link	Detailed Description; Promoter	Expression Area	Targeting cells	Exression time	Company	Catalogue number
B6;129-Anks1btm1Bnaj/J	Exon 20 encoding PTB domain of Anks1b	CNS; PNS	Oligdodendrycyte; Neurons; Retina; Liver; Pancreas	Embryo	JAX	35048
B6.Cg-Tg(Nes-cre)1Kln/J	Cre recombinase under the control of the rat nestin promoter and enhancer	CNS; PNS	Neurons and glia cell precursors; Kideney cells; Heart cells	E11	JAX	3771
Olig2tm2(TVA,cre)Rth/J	Olig2 locus drives expression of cre and tva in Olig2-expressing cells of CNS	CNS	Oli2 expressing cells; oligodendrocytes	Embryo	JAX	11103
B6.Cg-Tg(Camk2a-cre)T29-1Stl/J	Calcium/calmodulin-dependent protein kinase II alpha (Camk2a) promoter driving Cre recombinase	Forebrain	Neurons; CA1 pyramidal cell layer of hippocampus	P14 - P21	JAX	5359
B6.129-Tg(Pcp2-cre)2Mpin/J	A cre gene inserted into exon 4 of a Pcp2 (L7) gene	Cerebellum	Purkinje Cells; Some retina bipolar neurons	P6; fully developed P14 - P21	JAX	4146
Gt(ROSA)26Sortm1.1(CAG-EGFP)Fsh/Mmjax	RCE:loxP mice harbor the R26R CAG-boosted EGFP (RCE) reporter allele with a loxP-flanked STOP cassette		RCE:loxP		JAX	10701
B6.129(Cg)-Gt(ROSA)26Sortm4(ACTB-tdTomato,-EGFP)Luo/J	loxP sites on either side of a membrane-targeted tdTomato (mT) cassette and mT cassette deleted in the cre expressing tissue with EGFP with cre recombinase		loxP		JAX	7676
Overectomized C57BL/6J	Overectomized mice (Surgical service requested) for Social Preference studies.				JAX	664

## Sheet: Primary Antibodies
Primary antibodies
Protein; Reference Link	Species	Dilution (IB)	Dilution (IF)	Cat. No.	Company
AIDA-1(1A11)	Mouse			House	House
AIDA-1(2B22)	Mouse			House	House
AIDA-1(2K9)	Chicken		1µg/mL	House	House
APC(CC-1)	Mouse	1;1000	1;250	OP80	Millipore Sigma
GAPDH	Rabbit	1;1000		2118	Cell Signaling
MBP	Chicken	1;1000	1;1000	CPCA-MBP	EnCor
Olig2	Rabbit	1;1000	1;500	AB9610	Millipore Sigma
PDGFRα(CD140α)	Mouse	1µg/mL	2µg/mL	558774	BD Pharmigen
PDGFRα(CD140α)	Goat	1µg/mL	2µg/mL	AF1062	R&D
PSD95	Mouse	1;1000		75-028	NeuroMab
PV	Rabbit	1;1000		AB15736	Millipore Sigma
Sox10	Mouse	0.5µg/mL			Developmental Hybridoma Bank
SST	Rabbit	1;1000		HPA019472	Millipore Sigma
Tubulin		1;1000			Thermo Fisher

## Sheet: Secondary Antibodies
Secondary Antibodies
Protein	Species	Dilution (IB)	Dilution (IF)	Cat. No.	Company
IRDye® 680RD Goat anti-Rabbit IgG (H + L)	Rabiit	1;10,000		926-68071	Li-Cor
IRDye® 680RD Goat anti-Mouse IgG (H + L)	Mouse	1;10,000		926-68075	Li-Cor
IRDye® 680RD Donkey anti-Goat IgG (H + L)	Goat	1;10,000		926-68074	Li-Cor
IRDye® 680RD Donkey anti-Chicken IgG (H + L)	Chicken	1;10,000		926-68075	Li-Cor
IRDye® 800CW Goat anti-Rabbit IgG (H + L)	Rabbit	1;10,000		926-32211	Li-Cor
IRDye® 800CW Goat anti-Mouse IgG (H + L)	Mouse	1;10,000		926-32210	Li-Cor
IRDye® 800CW Donkey anti-Goat IgG (H + L)	Goat	1;10,000		926-32214	Li-Cor
IRDye® 800CW Donkey anti-Chicken IgG (H + L)	Chicken	1;10,000		926-32218	Li-Cor
Rabbit Anti-mouse Alexa Fluor 488	Mouse		1µg/mL	A11059	Thermo Fisher
Goat Anti-mouse Alexa Fluor 594	Mouse		1µg/mL	A11032	Thermo Fisher
Rabbit Anti-mouse Alexa Fluor 647	Mouse		1µg/mL	A21239	Thermo Fisher
Goat Anti-rabbit Alexa Fluor 488	Rabbit		1µg/mL	A11059	Thermo Fisher
Goat Anti-rabbit Alexa Fluor 594	Rabbit		1µg/mL	A11062	Thermo Fisher
Goat Anti-rabbit Alexa Fluor 647	Rabbit		1µg/mL	A27029	Thermo Fisher
Goat Anti-Chicken Alexa Fluor 488	Chicken		1µg/mL	A11039	Thermo Fisher
Goat Anti-Chicken Alexa Fluor 594	Chicken		1µg/mL	A11042	Thermo Fisher
Goat Anti-Chicken Alexa Fluor 647	Chicken		1µg/mL	A32933	Thermo Fisher
DAPI		0.1µg/mL	0.1µg/mL	62247	Thermo Fisher

## Sheet: Chemicals, Reagents, Kits
Chemicals, Reagents, Kits
Chemical	Catalogue Number	Manufacturer
DMEM	11965118	Thermo Fisher
DMEM-F12	12634028	Thermo Fisher
DMEM high glucose	11965092	Thermo Fisher
Neurobasal	10888022	Thermo Fisher
Neurobasal (Phenol Red Free)	12349015	Thermo Fisher
HBSS	24020117	Thermo Fisher
Glutamax	35050061	Thermo Fisher
FBS	A3840001	Thermo Fisher
N2	17502-048	Thermo Fisher
B27	17504-044	Thermo Fisher
Penicillin/streptomycin	15070063	Thermo Fisher
Trypsin-EDTA	25200056	Thermo Fisher
Permount-mounting Medium	SP15	Thermo Fisher
Superblocker(TBS)	37537	Thermo Fisher
EdU Click-IT™	C10337	Thermo Fisher
Biotin	B4639	Millipore Sigma
T3	T6397	Millipore Sigma
Forskolin	F6886	Millpore Sigma
PVA/DABCO	10981	Millipore Sigma
PLL	A-005-C	Millipore Sigma
PDL	A-003-M	Millipore Sigma
Cresyl Violet acetate	C5042	Millipore Sigma
Solvent Blue 38	S3382	Millipore Sigma
Lysophosphatidylcholine	1372050	Millipore Sigma
Millicell Insert (0.4 µm)	MCHT12H48	Millipore Sigma
RNeasy plus mini kit	74034	QIAGEN
CNTF	450-13	Peprotech
PDGFAA	100-13A	Peprotech
NT-3	450-03	Peprotech
StellarisⓇ FISH	Custom Custom StellarisⓇ FISH Probes and kits	Biosearch™Technologies
Coverglass	48382-136	VWR
Slide	22-037-246	Fisherscientific
Trace Element B	99-175-CI	Cellgro
Clemastine	1453	Tocris
CUBIC-L	T3740	TCI
CUBIC-R+	T3741	TCI
CUBIC Mounting Solution	M3294	TCI

## Sheet: Primer
Genotyping Primer Sequence
Gene Name	Forward (5'-3')	Reverse (5'-3')	Size(bp)
WT	CACCCACAGCTCCATAGACAG	GCACCTATTCCCTTCACCCTG	267
Cre	TAAAGATATCTCACGTACTGACGGTG	TCTCTGACCAGAGTCATCCTTAGC	301
Anks1b flox (1)	AGTTGCCAGCCATCTGTTGT	GGGTTCCGGATCAGCTTGAT	334
Anks1b flox (2)	GGG GAC TGG GGA GAA CCT TCC AT	CCG GAA CAC GGC ATC AG	1000
Olig2-cre (1)	CTGACGGTGGGAGAATGTTAAT	CATCGCTCGACCAGTTTAGTT	124
Olig2-cre (2)	GCC AGA GGC CAC TTG TGT AG	AGT TGG TGA GCA TGA GGA TG	500
L7-cre	GCG GTC TGG CAG TAA AAA CTA TC	GTG AAA CAG CAT TGC TGT CAC TT	100
Camk2a-cre	TAA AGA TAT CTC ACG TAC TGA CGG TG	TCT CTG ACC AGA GTC ATC CTT AGC	300
ROSA-WT	GGA GCG GGA GAA ATG GAT ATG		603
ROSA-Tg	CCA GGC GGG CCA TTT ACC GTA AG		320_603
ROSA-common	AAA GTC GCT CTG AGT TGT TAT
mTmG-WT	CAGGACAACGCCCACACA		96
mTmG-KI	GTTATGTAACGCGGAACTCCA		140
mTmG_common	CTTCCCTCGTGATCTGCAAC
RT-qPCR Primer Sequence
Gene Name	Forward (5'-3')	Reverse (5'-3')	Size(bp)
Anks1b for Exon 4	GCCCTACACTGTGCAGCTCAATA	GGGTCAGTGAGCTCTTCTAGGAG
Anks1b for Exon 13	ACCATACCATTGTTGGCACAAG	ACAAATCCCCCTGCGTTCAT
Anks1b for Exon 20	ACCTCCGAATGAAGCCACAG	GCTTTGTAATCACACGACTGGA
MAP2	TTGGTGCCGAGTGAGAAGA	GTCTGGCAGTGGTTGGTTAA
