# Supplementary material for: ANKS1B encoded AIDA-1 regulates social behaviors by controlling oligodendrocyte function
Source: Nat Commun. 2023 Dec 21;14:8499. doi: 10.1038/s41467-023-43438-1 (PMC10739966; doi:10.1038/s41467-023-43438-1)
Supplement: Supplementary file 8 — Source Data [file 41467_2023_43438_MOESM8_ESM.xlsx]

## Sheet: Figure 1d
Figure 1d	ANKS1B haploinsufficiency syndrome(AHiS) patients fractional anisotrophy(FA)
AHiS Patient	PATIENT 1							PATIENT 1							PATIENT 2							PATIENT 2
MRI	AREAS OF ABOVE FA							AREAS OF ABOVE FA							AREAS OF ABOVE FA							AREAS OF ABOVE FA
	Controls = Neurotypical controls, Subject = ANDS Patient							Controls = Neurotypical controls, Subject = ANDS Patient							Controls = Neurotypical controls, Subject = ANDS Patient							Controls = Neurotypical controls, Subject = ANDS Patient
	#	Condition	subjectID	A or B	atlasRegion	HiResFA		#	Condition	subjectID	A or B	atlasRegion	HiResFA		3	Subject	subject4	Above	Region 1	0.521056		#	Condition	subjectID	A or B	atlasRegion	HiResFA
	1	Subject	subject1	Above	Region 1	0.439817		2	Subject	subject1	Below	Region 1	0.262188		3	Subject	subject4	Above	Region 10	0.609379		4	Subject	subject4	Below	Region 1	0.297068
	1	Subject	subject1	Above	Region 10	0.511124		2	Subject	subject1	Below	Region 2	0.272789		3	Subject	subject4	Above	Region 11	0.515123		4	Subject	subject4	Below	Region 2	0.13488
	1	Subject	subject1	Above	Region 11	0.667581		2	Subject	subject1	Below	Region 3	0.593638		3	Subject	subject4	Above	Region 12	0.587251		4	Subject	subject4	Below	Region 3	0.582671
	1	Subject	subject1	Above	Region 12	0.538163		2	Subject	subject1	Below	Region 4	0.351094		3	Subject	subject4	Above	Region 13	0.541899		4	Subject	subject4	Below	Region 4	0.254125
	1	Subject	subject1	Above	Region 13	0.587045		2	Subject	subject1	Below	Region 5	0.359692		3	Subject	subject4	Above	Region 14	0.482464		4	Subject	subject4	Below	Region 5	0.270605
	1	Subject	subject1	Above	Region 14	0.554616		2	Subject	subject1	Below	Region 6	0.265834		3	Subject	subject4	Above	Region 15	0.674088		4	Subject	subject4	Below	Region 6	0.178282
	1	Subject	subject1	Above	Region 15	0.63093		2	Subject	subject1	Below	Region 7	0.197117		3	Subject	subject4	Above	Region 16	0.567444
	1	Subject	subject1	Above	Region 2	0.509281		2	Subject	subject1	Below	Region 8	0.37806		3	Subject	subject4	Above	Region 17	0.633263		4	Control	control_118	Below	Region 1	0.474262
	1	Subject	subject1	Above	Region 3	0.482814		2	Subject	subject1	Below	Region 9	0.394664		3	Subject	subject4	Above	Region 18	0.656244		4	Control	control_118	Below	Region 2	0.238939
	1	Subject	subject1	Above	Region 4	0.451582									3	Subject	subject4	Above	Region 19	0.497137		4	Control	control_118	Below	Region 3	0.754675
	1	Subject	subject1	Above	Region 5	0.552336		2	Control	control_118	Below	Region 1	0.436796		3	Subject	subject4	Above	Region 2	0.505157		4	Control	control_118	Below	Region 4	0.468765
	1	Subject	subject1	Above	Region 6	0.668417		2	Control	control_118	Below	Region 2	0.427775		3	Subject	subject4	Above	Region 20	0.599246		4	Control	control_118	Below	Region 5	0.49414
	1	Subject	subject1	Above	Region 7	0.56878		2	Control	control_118	Below	Region 3	0.728776		3	Subject	subject4	Above	Region 21	0.583529		4	Control	control_118	Below	Region 6	0.372366
	1	Subject	subject1	Above	Region 8	0.563614		2	Control	control_118	Below	Region 4	0.456047		3	Subject	subject4	Above	Region 22	0.644807		4	Control	control_119	Below	Region 1	0.433882
	1	Subject	subject1	Above	Region 9	0.709804		2	Control	control_118	Below	Region 5	0.502739		3	Subject	subject4	Above	Region 23	0.590139		4	Control	control_119	Below	Region 2	0.197853
								2	Control	control_118	Below	Region 6	0.323463		3	Subject	subject4	Above	Region 3	0.635204		4	Control	control_119	Below	Region 3	0.698045
	1	Control	control_118	Above	Region 1	0.351546		2	Control	control_118	Below	Region 7	0.366158		3	Subject	subject4	Above	Region 4	0.610091		4	Control	control_119	Below	Region 4	0.408606
	1	Control	control_118	Above	Region 10	0.380188		2	Control	control_118	Below	Region 8	0.518562		3	Subject	subject4	Above	Region 5	0.762537		4	Control	control_119	Below	Region 5	0.402328
	1	Control	control_118	Above	Region 11	0.522848		2	Control	control_118	Below	Region 9	0.55026		3	Subject	subject4	Above	Region 6	0.501835		4	Control	control_119	Below	Region 6	0.400581
	1	Control	control_118	Above	Region 12	0.413859		2	Control	control_119	Below	Region 1	0.409725		3	Subject	subject4	Above	Region 7	0.570282		4	Control	control_121	Below	Region 1	0.416503
	1	Control	control_118	Above	Region 13	0.372318		2	Control	control_119	Below	Region 2	0.40613		3	Subject	subject4	Above	Region 8	0.592256		4	Control	control_121	Below	Region 2	0.283739
	1	Control	control_118	Above	Region 14	0.345741		2	Control	control_119	Below	Region 3	0.659547		3	Subject	subject4	Above	Region 9	0.64062		4	Control	control_121	Below	Region 3	0.721995
	1	Control	control_118	Above	Region 15	0.394718		2	Control	control_119	Below	Region 4	0.378103									4	Control	control_121	Below	Region 4	0.411649
	1	Control	control_118	Above	Region 2	0.381663		2	Control	control_119	Below	Region 5	0.501377		3	Control	control_118	Above	Region 1	0.407715		4	Control	control_121	Below	Region 5	0.3685
	1	Control	control_118	Above	Region 3	0.392399		2	Control	control_119	Below	Region 6	0.402779		3	Control	control_118	Above	Region 10	0.457389		4	Control	control_121	Below	Region 6	0.35504
	1	Control	control_118	Above	Region 4	0.343308		2	Control	control_119	Below	Region 7	0.423752		3	Control	control_118	Above	Region 11	0.399008		4	Control	control_122	Below	Region 1	0.520527
	1	Control	control_118	Above	Region 5	0.503826		2	Control	control_119	Below	Region 8	0.506646		3	Control	control_118	Above	Region 12	0.377578		4	Control	control_122	Below	Region 2	0.278523
	1	Control	control_118	Above	Region 6	0.414225		2	Control	control_119	Below	Region 9	0.433569		3	Control	control_118	Above	Region 13	0.386899		4	Control	control_122	Below	Region 3	0.721504
	1	Control	control_118	Above	Region 7	0.447348		2	Control	control_121	Below	Region 1	0.343562		3	Control	control_118	Above	Region 14	0.377792		4	Control	control_122	Below	Region 4	0.49572
	1	Control	control_118	Above	Region 8	0.381646		2	Control	control_121	Below	Region 2	0.416492		3	Control	control_118	Above	Region 15	0.587963		4	Control	control_122	Below	Region 5	0.397076
	1	Control	control_118	Above	Region 9	0.599114		2	Control	control_121	Below	Region 3	0.66161		3	Control	control_118	Above	Region 16	0.377495		4	Control	control_122	Below	Region 6	0.301478
	1	Control	control_119	Above	Region 1	0.339886		2	Control	control_121	Below	Region 4	0.473399		3	Control	control_118	Above	Region 17	0.46055		4	Control	control_123	Below	Region 1	0.365475
	1	Control	control_119	Above	Region 10	0.346795		2	Control	control_121	Below	Region 5	0.479112		3	Control	control_118	Above	Region 18	0.556601		4	Control	control_123	Below	Region 2	0.495349
	1	Control	control_119	Above	Region 11	0.467989		2	Control	control_121	Below	Region 6	0.336065		3	Control	control_118	Above	Region 19	0.324881		4	Control	control_123	Below	Region 3	0.730985
	1	Control	control_119	Above	Region 12	0.367368		2	Control	control_121	Below	Region 7	0.259029		3	Control	control_118	Above	Region 2	0.376797		4	Control	control_123	Below	Region 4	0.414968
	1	Control	control_119	Above	Region 13	0.2988		2	Control	control_121	Below	Region 8	0.47863		3	Control	control_118	Above	Region 20	0.478792		4	Control	control_123	Below	Region 5	0.469879
	1	Control	control_119	Above	Region 14	0.371663		2	Control	control_121	Below	Region 9	0.543575		3	Control	control_118	Above	Region 21	0.544759		4	Control	control_123	Below	Region 6	0.424237
	1	Control	control_119	Above	Region 15	0.47584		2	Control	control_122	Below	Region 1	0.379122		3	Control	control_118	Above	Region 22	0.490976		4	Control	control_124	Below	Region 1	0.359299
	1	Control	control_119	Above	Region 2	0.367597		2	Control	control_122	Below	Region 2	0.460263		3	Control	control_118	Above	Region 23	0.363259		4	Control	control_124	Below	Region 2	0.245509
	1	Control	control_119	Above	Region 3	0.382552		2	Control	control_122	Below	Region 3	0.677542		3	Control	control_118	Above	Region 3	0.518603		4	Control	control_124	Below	Region 3	0.663745
	1	Control	control_119	Above	Region 4	0.343207		2	Control	control_122	Below	Region 4	0.444006		3	Control	control_118	Above	Region 4	0.418217		4	Control	control_124	Below	Region 4	0.435259
	1	Control	control_119	Above	Region 5	0.341706		2	Control	control_122	Below	Region 5	0.404223		3	Control	control_118	Above	Region 5	0.497215		4	Control	control_124	Below	Region 5	0.379364
	1	Control	control_119	Above	Region 6	0.402777		2	Control	control_122	Below	Region 6	0.399209		3	Control	control_118	Above	Region 6	0.410127		4	Control	control_124	Below	Region 6	0.382548
	1	Control	control_119	Above	Region 7	0.384616		2	Control	control_122	Below	Region 7	0.271463		3	Control	control_118	Above	Region 7	0.448231		4	Control	control_125	Below	Region 1	0.371243
	1	Control	control_119	Above	Region 8	0.362661		2	Control	control_122	Below	Region 8	0.555411		3	Control	control_118	Above	Region 8	0.43613		4	Control	control_125	Below	Region 2	0.361942
	1	Control	control_119	Above	Region 9	0.530607		2	Control	control_122	Below	Region 9	0.463975		3	Control	control_118	Above	Region 9	0.530123		4	Control	control_125	Below	Region 3	0.622492
	1	Control	control_121	Above	Region 1	0.279368		2	Control	control_123	Below	Region 1	0.449998		3	Control	control_119	Above	Region 1	0.412923		4	Control	control_125	Below	Region 4	0.354608
	1	Control	control_121	Above	Region 10	0.307822		2	Control	control_123	Below	Region 2	0.418744		3	Control	control_119	Above	Region 10	0.407677		4	Control	control_125	Below	Region 5	0.396345
	1	Control	control_121	Above	Region 11	0.425557		2	Control	control_123	Below	Region 3	0.711383		3	Control	control_119	Above	Region 11	0.349558		4	Control	control_125	Below	Region 6	0.316503
	1	Control	control_121	Above	Region 12	0.318181		2	Control	control_123	Below	Region 4	0.474491		3	Control	control_119	Above	Region 12	0.414385		4	Control	control_126	Below	Region 1	0.426426
	1	Control	control_121	Above	Region 13	0.312483		2	Control	control_123	Below	Region 5	0.502134		3	Control	control_119	Above	Region 13	0.344487		4	Control	control_126	Below	Region 2	0.272317
	1	Control	control_121	Above	Region 14	0.366862		2	Control	control_123	Below	Region 6	0.395879		3	Control	control_119	Above	Region 14	0.31777		4	Control	control_126	Below	Region 3	0.722684
	1	Control	control_121	Above	Region 15	0.374957		2	Control	control_123	Below	Region 7	0.396664		3	Control	control_119	Above	Region 15	0.624664		4	Control	control_126	Below	Region 4	0.444636
	1	Control	control_121	Above	Region 2	0.375339		2	Control	control_123	Below	Region 8	0.53793		3	Control	control_119	Above	Region 16	0.341543		4	Control	control_126	Below	Region 5	0.410303
	1	Control	control_121	Above	Region 3	0.358121		2	Control	control_123	Below	Region 9	0.603753		3	Control	control_119	Above	Region 17	0.469462		4	Control	control_126	Below	Region 6	0.324764
	1	Control	control_121	Above	Region 4	0.336264		2	Control	control_124	Below	Region 1	0.357155		3	Control	control_119	Above	Region 18	0.468048		4	Control	control_127	Below	Region 1	0.364565
	1	Control	control_121	Above	Region 5	0.301993		2	Control	control_124	Below	Region 2	0.415031		3	Control	control_119	Above	Region 19	0.332869		4	Control	control_127	Below	Region 2	0.200357
	1	Control	control_121	Above	Region 6	0.443496		2	Control	control_124	Below	Region 3	0.633156		3	Control	control_119	Above	Region 2	0.364439		4	Control	control_127	Below	Region 3	0.715137
	1	Control	control_121	Above	Region 7	0.426247		2	Control	control_124	Below	Region 4	0.385125		3	Control	control_119	Above	Region 20	0.483225		4	Control	control_127	Below	Region 4	0.325488
	1	Control	control_121	Above	Region 8	0.314714		2	Control	control_124	Below	Region 5	0.394039		3	Control	control_119	Above	Region 21	0.52923		4	Control	control_127	Below	Region 5	0.448193
	1	Control	control_121	Above	Region 9	0.468574		2	Control	control_124	Below	Region 6	0.358928		3	Control	control_119	Above	Region 22	0.467808		4	Control	control_127	Below	Region 6	0.284974
	1	Control	control_122	Above	Region 1	0.268555		2	Control	control_124	Below	Region 7	0.400381		3	Control	control_119	Above	Region 23	0.343496		4	Control	control_128	Below	Region 1	0.415614
	1	Control	control_122	Above	Region 10	0.266726		2	Control	control_124	Below	Region 8	0.456256		3	Control	control_119	Above	Region 3	0.511618		4	Control	control_128	Below	Region 2	0.521702
	1	Control	control_122	Above	Region 11	0.403932		2	Control	control_124	Below	Region 9	0.422911		3	Control	control_119	Above	Region 4	0.414114		4	Control	control_128	Below	Region 3	0.669908
	1	Control	control_122	Above	Region 12	0.311905		2	Control	control_125	Below	Region 1	0.421364		3	Control	control_119	Above	Region 5	0.445238		4	Control	control_128	Below	Region 4	0.372342
	1	Control	control_122	Above	Region 13	0.357731		2	Control	control_125	Below	Region 2	0.387813		3	Control	control_119	Above	Region 6	0.397889		4	Control	control_128	Below	Region 5	0.364427
	1	Control	control_122	Above	Region 14	0.367107		2	Control	control_125	Below	Region 3	0.571083		3	Control	control_119	Above	Region 7	0.40308		4	Control	control_128	Below	Region 6	0.278686
	1	Control	control_122	Above	Region 15	0.396479		2	Control	control_125	Below	Region 4	0.370647		3	Control	control_119	Above	Region 8	0.404596		4	Control	control_129	Below	Region 1	0.460151
	1	Control	control_122	Above	Region 2	0.343001		2	Control	control_125	Below	Region 5	0.341235		3	Control	control_119	Above	Region 9	0.474332		4	Control	control_129	Below	Region 2	0.240322
	1	Control	control_122	Above	Region 3	0.346333		2	Control	control_125	Below	Region 6	0.363672		3	Control	control_121	Above	Region 1	0.39105		4	Control	control_129	Below	Region 3	0.748624
	1	Control	control_122	Above	Region 4	0.331134		2	Control	control_125	Below	Region 7	0.33445		3	Control	control_121	Above	Region 10	0.358962		4	Control	control_129	Below	Region 4	0.392597
	1	Control	control_122	Above	Region 5	0.43873		2	Control	control_125	Below	Region 8	0.421759		3	Control	control_121	Above	Region 11	0.302465		4	Control	control_129	Below	Region 5	0.491695
	1	Control	control_122	Above	Region 6	0.398979		2	Control	control_125	Below	Region 9	0.402243		3	Control	control_121	Above	Region 12	0.391711		4	Control	control_129	Below	Region 6	0.366883
	1	Control	control_122	Above	Region 7	0.40519		2	Control	control_126	Below	Region 1	0.365945		3	Control	control_121	Above	Region 13	0.289185		4	Control	control_130	Below	Region 1	0.448598
	1	Control	control_122	Above	Region 8	0.334792		2	Control	control_126	Below	Region 2	0.396924		3	Control	control_121	Above	Region 14	0.291256		4	Control	control_130	Below	Region 2	0.241193
	1	Control	control_122	Above	Region 9	0.532026		2	Control	control_126	Below	Region 3	0.709755		3	Control	control_121	Above	Region 15	0.541587		4	Control	control_130	Below	Region 3	0.751194
	1	Control	control_123	Above	Region 1	0.299779		2	Control	control_126	Below	Region 4	0.415575		3	Control	control_121	Above	Region 16	0.273828		4	Control	control_130	Below	Region 4	0.364827
	1	Control	control_123	Above	Region 10	0.324595		2	Control	control_126	Below	Region 5	0.446743		3	Control	control_121	Above	Region 17	0.414393		4	Control	control_130	Below	Region 5	0.434551
	1	Control	control_123	Above	Region 11	0.428448		2	Control	control_126	Below	Region 6	0.3978		3	Control	control_121	Above	Region 18	0.383026		4	Control	control_130	Below	Region 6	0.271514
	1	Control	control_123	Above	Region 12	0.375874		2	Control	control_126	Below	Region 7	0.305718		3	Control	control_121	Above	Region 19	0.304826		4	Control	control_131	Below	Region 1	0.451939
	1	Control	control_123	Above	Region 13	0.456445		2	Control	control_126	Below	Region 8	0.443382		3	Control	control_121	Above	Region 2	0.333472		4	Control	control_131	Below	Region 2	0.320626
	1	Control	control_123	Above	Region 14	0.441452		2	Control	control_126	Below	Region 9	0.515059		3	Control	control_121	Above	Region 20	0.447141		4	Control	control_131	Below	Region 3	0.72438
	1	Control	control_123	Above	Region 15	0.558382		2	Control	control_127	Below	Region 1	0.309912		3	Control	control_121	Above	Region 21	0.412968		4	Control	control_131	Below	Region 4	0.452469
	1	Control	control_123	Above	Region 2	0.3515		2	Control	control_127	Below	Region 2	0.333553		3	Control	control_121	Above	Region 22	0.48097		4	Control	control_131	Below	Region 5	0.437534
	1	Control	control_123	Above	Region 3	0.339457		2	Control	control_127	Below	Region 3	0.658508		3	Control	control_121	Above	Region 23	0.401163		4	Control	control_131	Below	Region 6	0.380473
	1	Control	control_123	Above	Region 4	0.326743		2	Control	control_127	Below	Region 4	0.415201		3	Control	control_121	Above	Region 3	0.494436		4	Control	control_132	Below	Region 1	0.415982
	1	Control	control_123	Above	Region 5	0.449137		2	Control	control_127	Below	Region 5	0.376135		3	Control	control_121	Above	Region 4	0.428403		4	Control	control_132	Below	Region 2	0.310949
	1	Control	control_123	Above	Region 6	0.472788		2	Control	control_127	Below	Region 6	0.34174		3	Control	control_121	Above	Region 5	0.524934		4	Control	control_132	Below	Region 3	0.727814
	1	Control	control_123	Above	Region 7	0.41197		2	Control	control_127	Below	Region 7	0.232094		3	Control	control_121	Above	Region 6	0.360844		4	Control	control_132	Below	Region 4	0.434251
	1	Control	control_123	Above	Region 8	0.355738		2	Control	control_127	Below	Region 8	0.459986		3	Control	control_121	Above	Region 7	0.360894		4	Control	control_132	Below	Region 5	0.464721
	1	Control	control_123	Above	Region 9	0.547489		2	Control	control_127	Below	Region 9	0.474894		3	Control	control_121	Above	Region 8	0.329936		4	Control	control_132	Below	Region 6	0.351893
	1	Control	control_124	Above	Region 1	0.277718		2	Control	control_128	Below	Region 1	0.388662		3	Control	control_121	Above	Region 9	0.458095		4	Control	control_133	Below	Region 1	0.4809
	1	Control	control_124	Above	Region 10	0.353734		2	Control	control_128	Below	Region 2	0.363386		3	Control	control_122	Above	Region 1	0.374563		4	Control	control_133	Below	Region 2	0.225761
	1	Control	control_124	Above	Region 11	0.444586		2	Control	control_128	Below	Region 3	0.654809		3	Control	control_122	Above	Region 10	0.418101		4	Control	control_133	Below	Region 3	0.767365
	1	Control	control_124	Above	Region 12	0.346747		2	Control	control_128	Below	Region 4	0.343541		3	Control	control_122	Above	Region 11	0.316046		4	Control	control_133	Below	Region 4	0.451092
	1	Control	control_124	Above	Region 13	0.445404		2	Control	control_128	Below	Region 5	0.432751		3	Control	control_122	Above	Region 12	0.326667		4	Control	control_133	Below	Region 5	0.456545
	1	Control	control_124	Above	Region 14	0.400323		2	Control	control_128	Below	Region 6	0.35702		3	Control	control_122	Above	Region 13	0.339116		4	Control	control_133	Below	Region 6	0.444197
	1	Control	control_124	Above	Region 15	0.421878		2	Control	control_128	Below	Region 7	0.39421		3	Control	control_122	Above	Region 14	0.293649		4	Control	control_134	Below	Region 1	0.450132
	1	Control	control_124	Above	Region 2	0.348769		2	Control	control_128	Below	Region 8	0.493955		3	Control	control_122	Above	Region 15	0.429463		4	Control	control_134	Below	Region 2	0.285184
	1	Control	control_124	Above	Region 3	0.322858		2	Control	control_128	Below	Region 9	0.465506		3	Control	control_122	Above	Region 16	0.323843		4	Control	control_134	Below	Region 3	0.708311
	1	Control	control_124	Above	Region 4	0.301958		2	Control	control_129	Below	Region 1	0.407566		3	Control	control_122	Above	Region 17	0.434306		4	Control	control_134	Below	Region 4	0.384285
	1	Control	control_124	Above	Region 5	0.333345		2	Control	control_129	Below	Region 2	0.427648		3	Control	control_122	Above	Region 18	0.418734		4	Control	control_134	Below	Region 5	0.437375
	1	Control	control_124	Above	Region 6	0.421006		2	Control	control_129	Below	Region 3	0.692229		3	Control	control_122	Above	Region 19	0.251102		4	Control	control_134	Below	Region 6	0.362625
	1	Control	control_124	Above	Region 7	0.393473		2	Control	control_129	Below	Region 4	0.497721		3	Control	control_122	Above	Region 2	0.339742		4	Control	control_135	Below	Region 1	0.411938
	1	Control	control_124	Above	Region 8	0.395597		2	Control	control_129	Below	Region 5	0.527897		3	Control	control_122	Above	Region 20	0.408456		4	Control	control_135	Below	Region 2	0.475376
	1	Control	control_124	Above	Region 9	0.457884		2	Control	control_129	Below	Region 6	0.37492		3	Control	control_122	Above	Region 21	0.375611		4	Control	control_135	Below	Region 3	0.743984
	1	Control	control_125	Above	Region 1	0.254454		2	Control	control_129	Below	Region 7	0.401023		3	Control	control_122	Above	Region 22	0.386769		4	Control	control_135	Below	Region 4	0.456006
	1	Control	control_125	Above	Region 10	0.299423		2	Control	control_129	Below	Region 8	0.517964		3	Control	control_122	Above	Region 23	0.370831		4	Control	control_135	Below	Region 5	0.392835
	1	Control	control_125	Above	Region 11	0.471916		2	Control	control_129	Below	Region 9	0.507776		3	Control	control_122	Above	Region 3	0.413316		4	Control	control_135	Below	Region 6	0.275968
	1	Control	control_125	Above	Region 12	0.318804		2	Control	control_130	Below	Region 1	0.388158		3	Control	control_122	Above	Region 4	0.394828		4	Control	control_136	Below	Region 1	0.42589
	1	Control	control_125	Above	Region 13	0.381656		2	Control	control_130	Below	Region 2	0.380156		3	Control	control_122	Above	Region 5	0.446266		4	Control	control_136	Below	Region 2	0.266438
	1	Control	control_125	Above	Region 14	0.387336		2	Control	control_130	Below	Region 3	0.703617		3	Control	control_122	Above	Region 6	0.359596		4	Control	control_136	Below	Region 3	0.740238
	1	Control	control_125	Above	Region 15	0.385864		2	Control	control_130	Below	Region 4	0.490354		3	Control	control_122	Above	Region 7	0.350164		4	Control	control_136	Below	Region 4	0.396119
	1	Control	control_125	Above	Region 2	0.340493		2	Control	control_130	Below	Region 5	0.432482		3	Control	control_122	Above	Region 8	0.381111		4	Control	control_136	Below	Region 5	0.372765
	1	Control	control_125	Above	Region 3	0.379736		2	Control	control_130	Below	Region 6	0.429948		3	Control	control_122	Above	Region 9	0.499029		4	Control	control_136	Below	Region 6	0.369072
	1	Control	control_125	Above	Region 4	0.316188		2	Control	control_130	Below	Region 7	0.258825		3	Control	control_123	Above	Region 1	0.356865		4	Control	control_137	Below	Region 1	0.445163
	1	Control	control_125	Above	Region 5	0.350033		2	Control	control_130	Below	Region 8	0.516879		3	Control	control_123	Above	Region 10	0.434597		4	Control	control_137	Below	Region 2	0.397754
	1	Control	control_125	Above	Region 6	0.415586		2	Control	control_130	Below	Region 9	0.485977		3	Control	control_123	Above	Region 11	0.338286		4	Control	control_137	Below	Region 3	0.760815
	1	Control	control_125	Above	Region 7	0.380863		2	Control	control_131	Below	Region 1	0.46853		3	Control	control_123	Above	Region 12	0.411322		4	Control	control_137	Below	Region 4	0.402222
	1	Control	control_125	Above	Region 8	0.339498		2	Control	control_131	Below	Region 2	0.46455		3	Control	control_123	Above	Region 13	0.410606		4	Control	control_137	Below	Region 5	0.419412
	1	Control	control_125	Above	Region 9	0.459424		2	Control	control_131	Below	Region 3	0.699499		3	Control	control_123	Above	Region 14	0.332992		4	Control	control_137	Below	Region 6	0.412887
	1	Control	control_126	Above	Region 1	0.298712		2	Control	control_131	Below	Region 4	0.424227		3	Control	control_123	Above	Region 15	0.511482		4	Control	control_138	Below	Region 1	0.41964
	1	Control	control_126	Above	Region 10	0.34234		2	Control	control_131	Below	Region 5	0.484508		3	Control	control_123	Above	Region 16	0.487241		4	Control	control_138	Below	Region 2	0.276287
	1	Control	control_126	Above	Region 11	0.467252		2	Control	control_131	Below	Region 6	0.431283		3	Control	control_123	Above	Region 17	0.475687		4	Control	control_138	Below	Region 3	0.756169
	1	Control	control_126	Above	Region 12	0.363453		2	Control	control_131	Below	Region 7	0.422229		3	Control	control_123	Above	Region 18	0.491978		4	Control	control_138	Below	Region 4	0.369376
	1	Control	control_126	Above	Region 13	0.401978		2	Control	control_131	Below	Region 8	0.529935		3	Control	control_123	Above	Region 19	0.378124		4	Control	control_138	Below	Region 5	0.536645
	1	Control	control_126	Above	Region 14	0.391511		2	Control	control_131	Below	Region 9	0.495578		3	Control	control_123	Above	Region 2	0.339737		4	Control	control_138	Below	Region 6	0.353267
	1	Control	control_126	Above	Region 15	0.354759		2	Control	control_132	Below	Region 1	0.459308		3	Control	control_123	Above	Region 20	0.434506		4	Control	control_139	Below	Region 1	0.468038
	1	Control	control_126	Above	Region 2	0.359169		2	Control	control_132	Below	Region 2	0.423783		3	Control	control_123	Above	Region 21	0.478993		4	Control	control_139	Below	Region 2	0.450649
	1	Control	control_126	Above	Region 3	0.426743		2	Control	control_132	Below	Region 3	0.74516		3	Control	control_123	Above	Region 22	0.470532		4	Control	control_139	Below	Region 3	0.705314
	1	Control	control_126	Above	Region 4	0.388708		2	Control	control_132	Below	Region 4	0.513471		3	Control	control_123	Above	Region 23	0.454157		4	Control	control_139	Below	Region 4	0.439989
	1	Control	control_126	Above	Region 5	0.393449		2	Control	control_132	Below	Region 5	0.489954		3	Control	control_123	Above	Region 3	0.449146		4	Control	control_139	Below	Region 5	0.411812
	1	Control	control_126	Above	Region 6	0.449314		2	Control	control_132	Below	Region 6	0.340555		3	Control	control_123	Above	Region 4	0.416451		4	Control	control_139	Below	Region 6	0.357927
	1	Control	control_126	Above	Region 7	0.413174		2	Control	control_132	Below	Region 7	0.352551		3	Control	control_123	Above	Region 5	0.468178		4	Control	control_140	Below	Region 1	0.546539
	1	Control	control_126	Above	Region 8	0.37868		2	Control	control_132	Below	Region 8	0.531493		3	Control	control_123	Above	Region 6	0.369029		4	Control	control_140	Below	Region 2	0.423191
	1	Control	control_126	Above	Region 9	0.541892		2	Control	control_132	Below	Region 9	0.471837		3	Control	control_123	Above	Region 7	0.396112		4	Control	control_140	Below	Region 3	0.791653
	1	Control	control_127	Above	Region 1	0.271743		2	Control	control_133	Below	Region 1	0.420399		3	Control	control_123	Above	Region 8	0.44034		4	Control	control_140	Below	Region 4	0.450272
	1	Control	control_127	Above	Region 10	0.277592		2	Control	control_133	Below	Region 2	0.442271		3	Control	control_123	Above	Region 9	0.484364		4	Control	control_140	Below	Region 5	0.458637
	1	Control	control_127	Above	Region 11	0.529207		2	Control	control_133	Below	Region 3	0.736613		3	Control	control_124	Above	Region 1	0.313495		4	Control	control_140	Below	Region 6	0.459788
	1	Control	control_127	Above	Region 12	0.310113		2	Control	control_133	Below	Region 4	0.508957		3	Control	control_124	Above	Region 10	0.419237		4	Control	control_141	Below	Region 1	0.466118
	1	Control	control_127	Above	Region 13	0.295042		2	Control	control_133	Below	Region 5	0.461149		3	Control	control_124	Above	Region 11	0.283937		4	Control	control_141	Below	Region 2	0.251125
	1	Control	control_127	Above	Region 14	0.361915		2	Control	control_133	Below	Region 6	0.386766		3	Control	control_124	Above	Region 12	0.411042		4	Control	control_141	Below	Region 3	0.76013
	1	Control	control_127	Above	Region 15	0.453286		2	Control	control_133	Below	Region 7	0.3758		3	Control	control_124	Above	Region 13	0.340812		4	Control	control_141	Below	Region 4	0.437514
	1	Control	control_127	Above	Region 2	0.320242		2	Control	control_133	Below	Region 8	0.521026		3	Control	control_124	Above	Region 14	0.315154		4	Control	control_141	Below	Region 5	0.391344
	1	Control	control_127	Above	Region 3	0.339348		2	Control	control_133	Below	Region 9	0.496036		3	Control	control_124	Above	Region 15	0.501467		4	Control	control_141	Below	Region 6	0.292094
	1	Control	control_127	Above	Region 4	0.325265		2	Control	control_134	Below	Region 1	0.437932		3	Control	control_124	Above	Region 16	0.419763		4	Control	control_142	Below	Region 1	0.431408
	1	Control	control_127	Above	Region 5	0.255365		2	Control	control_134	Below	Region 2	0.388926		3	Control	control_124	Above	Region 17	0.441146		4	Control	control_142	Below	Region 2	0.363398
	1	Control	control_127	Above	Region 6	0.380024		2	Control	control_134	Below	Region 3	0.687754		3	Control	control_124	Above	Region 18	0.538206		4	Control	control_142	Below	Region 3	0.712887
	1	Control	control_127	Above	Region 7	0.416392		2	Control	control_134	Below	Region 4	0.489451		3	Control	control_124	Above	Region 19	0.366583		4	Control	control_142	Below	Region 4	0.38591
	1	Control	control_127	Above	Region 8	0.339819		2	Control	control_134	Below	Region 5	0.54227		3	Control	control_124	Above	Region 2	0.34297		4	Control	control_142	Below	Region 5	0.37915
	1	Control	control_127	Above	Region 9	0.43538		2	Control	control_134	Below	Region 6	0.437892		3	Control	control_124	Above	Region 20	0.493866		4	Control	control_142	Below	Region 6	0.294079
	1	Control	control_128	Above	Region 1	0.298681		2	Control	control_134	Below	Region 7	0.378725		3	Control	control_124	Above	Region 21	0.433209		4	Control	control_143	Below	Region 1	0.37498
	1	Control	control_128	Above	Region 10	0.350114		2	Control	control_134	Below	Region 8	0.499196		3	Control	control_124	Above	Region 22	0.397652		4	Control	control_143	Below	Region 2	0.442726
	1	Control	control_128	Above	Region 11	0.444605		2	Control	control_134	Below	Region 9	0.486239		3	Control	control_124	Above	Region 23	0.391377		4	Control	control_143	Below	Region 3	0.71359
	1	Control	control_128	Above	Region 12	0.377373		2	Control	control_135	Below	Region 1	0.484635		3	Control	control_124	Above	Region 3	0.486041		4	Control	control_143	Below	Region 4	0.425638
	1	Control	control_128	Above	Region 13	0.379342		2	Control	control_135	Below	Region 2	0.436709		3	Control	control_124	Above	Region 4	0.392103		4	Control	control_143	Below	Region 5	0.409763
	1	Control	control_128	Above	Region 14	0.352677		2	Control	control_135	Below	Region 3	0.692656		3	Control	control_124	Above	Region 5	0.539906		4	Control	control_143	Below	Region 6	0.353409
	1	Control	control_128	Above	Region 15	0.418591		2	Control	control_135	Below	Region 4	0.43883		3	Control	control_124	Above	Region 6	0.310253		4	Control	control_144	Below	Region 1	0.463875
	1	Control	control_128	Above	Region 2	0.327246		2	Control	control_135	Below	Region 5	0.39753		3	Control	control_124	Above	Region 7	0.381084		4	Control	control_144	Below	Region 2	0.251146
	1	Control	control_128	Above	Region 3	0.354839		2	Control	control_135	Below	Region 6	0.455285		3	Control	control_124	Above	Region 8	0.439898		4	Control	control_144	Below	Region 3	0.723355
	1	Control	control_128	Above	Region 4	0.329548		2	Control	control_135	Below	Region 7	0.380875		3	Control	control_124	Above	Region 9	0.508254		4	Control	control_144	Below	Region 4	0.408756
	1	Control	control_128	Above	Region 5	0.32464		2	Control	control_135	Below	Region 8	0.464738		3	Control	control_125	Above	Region 1	0.338234		4	Control	control_144	Below	Region 5	0.342841
	1	Control	control_128	Above	Region 6	0.468132		2	Control	control_135	Below	Region 9	0.552251		3	Control	control_125	Above	Region 10	0.390932		4	Control	control_144	Below	Region 6	0.337406
	1	Control	control_128	Above	Region 7	0.45837		2	Control	control_136	Below	Region 1	0.466997		3	Control	control_125	Above	Region 11	0.316747		4	Control	control_145	Below	Region 1	0.402121
	1	Control	control_128	Above	Region 8	0.36398		2	Control	control_136	Below	Region 2	0.401991		3	Control	control_125	Above	Region 12	0.361714		4	Control	control_145	Below	Region 2	0.225012
	1	Control	control_128	Above	Region 9	0.472982		2	Control	control_136	Below	Region 3	0.708366		3	Control	control_125	Above	Region 13	0.327762		4	Control	control_145	Below	Region 3	0.664354
	1	Control	control_129	Above	Region 1	0.270691		2	Control	control_136	Below	Region 4	0.444483		3	Control	control_125	Above	Region 14	0.338217		4	Control	control_145	Below	Region 4	0.376024
	1	Control	control_129	Above	Region 10	0.339789		2	Control	control_136	Below	Region 5	0.464202		3	Control	control_125	Above	Region 15	0.465951		4	Control	control_145	Below	Region 5	0.438361
	1	Control	control_129	Above	Region 11	0.470221		2	Control	control_136	Below	Region 6	0.407263		3	Control	control_125	Above	Region 16	0.320103		4	Control	control_145	Below	Region 6	0.325204
	1	Control	control_129	Above	Region 12	0.34472		2	Control	control_136	Below	Region 7	0.387177		3	Control	control_125	Above	Region 17	0.409867		4	Control	control_146	Below	Region 1	0.493548
	1	Control	control_129	Above	Region 13	0.46958		2	Control	control_136	Below	Region 8	0.515403		3	Control	control_125	Above	Region 18	0.398339		4	Control	control_146	Below	Region 2	0.302089
	1	Control	control_129	Above	Region 14	0.429596		2	Control	control_136	Below	Region 9	0.501464		3	Control	control_125	Above	Region 19	0.286696		4	Control	control_146	Below	Region 3	0.77219
	1	Control	control_129	Above	Region 15	0.541407		2	Control	control_137	Below	Region 1	0.442055		3	Control	control_125	Above	Region 2	0.323567		4	Control	control_146	Below	Region 4	0.464087
	1	Control	control_129	Above	Region 2	0.305605		2	Control	control_137	Below	Region 2	0.405713		3	Control	control_125	Above	Region 20	0.415852		4	Control	control_146	Below	Region 5	0.496221
	1	Control	control_129	Above	Region 3	0.328699		2	Control	control_137	Below	Region 3	0.725578		3	Control	control_125	Above	Region 21	0.381195		4	Control	control_146	Below	Region 6	0.357939
	1	Control	control_129	Above	Region 4	0.309125		2	Control	control_137	Below	Region 4	0.366823		3	Control	control_125	Above	Region 22	0.471378		4	Control	control_147	Below	Region 1	0.429645
	1	Control	control_129	Above	Region 5	0.280903		2	Control	control_137	Below	Region 5	0.47682		3	Control	control_125	Above	Region 23	0.383952		4	Control	control_147	Below	Region 2	0.379201
	1	Control	control_129	Above	Region 6	0.478286		2	Control	control_137	Below	Region 6	0.420473		3	Control	control_125	Above	Region 3	0.504575		4	Control	control_147	Below	Region 3	0.727364
	1	Control	control_129	Above	Region 7	0.40139		2	Control	control_137	Below	Region 7	0.408378		3	Control	control_125	Above	Region 4	0.40662		4	Control	control_147	Below	Region 4	0.345281
	1	Control	control_129	Above	Region 8	0.367748		2	Control	control_137	Below	Region 8	0.462547		3	Control	control_125	Above	Region 5	0.463903		4	Control	control_147	Below	Region 5	0.396956
	1	Control	control_129	Above	Region 9	0.447597		2	Control	control_137	Below	Region 9	0.540957		3	Control	control_125	Above	Region 6	0.304487		4	Control	control_147	Below	Region 6	0.327142
	1	Control	control_130	Above	Region 1	0.250674		2	Control	control_138	Below	Region 1	0.347428		3	Control	control_125	Above	Region 7	0.373028		4	Control	control_148	Below	Region 1	0.463937
	1	Control	control_130	Above	Region 10	0.348511		2	Control	control_138	Below	Region 2	0.420053		3	Control	control_125	Above	Region 8	0.35062		4	Control	control_148	Below	Region 2	0.367095
	1	Control	control_130	Above	Region 11	0.536124		2	Control	control_138	Below	Region 3	0.697042		3	Control	control_125	Above	Region 9	0.463303		4	Control	control_148	Below	Region 3	0.764801
	1	Control	control_130	Above	Region 12	0.27649		2	Control	control_138	Below	Region 4	0.467463		3	Control	control_126	Above	Region 1	0.375627		4	Control	control_148	Below	Region 4	0.36825
	1	Control	control_130	Above	Region 13	0.35302		2	Control	control_138	Below	Region 5	0.483039		3	Control	control_126	Above	Region 10	0.439724		4	Control	control_148	Below	Region 5	0.433005
	1	Control	control_130	Above	Region 14	0.411767		2	Control	control_138	Below	Region 6	0.411401		3	Control	control_126	Above	Region 11	0.368056		4	Control	control_148	Below	Region 6	0.311599
	1	Control	control_130	Above	Region 15	0.451458		2	Control	control_138	Below	Region 7	0.32488		3	Control	control_126	Above	Region 12	0.402317		4	Control	control_149	Below	Region 1	0.44225
	1	Control	control_130	Above	Region 2	0.361166		2	Control	control_138	Below	Region 8	0.528795		3	Control	control_126	Above	Region 13	0.397468		4	Control	control_149	Below	Region 2	0.259216
	1	Control	control_130	Above	Region 3	0.39077		2	Control	control_138	Below	Region 9	0.591446		3	Control	control_126	Above	Region 14	0.31702		4	Control	control_149	Below	Region 3	0.723574
	1	Control	control_130	Above	Region 4	0.323586		2	Control	control_139	Below	Region 1	0.43992		3	Control	control_126	Above	Region 15	0.448514		4	Control	control_149	Below	Region 4	0.374344
	1	Control	control_130	Above	Region 5	0.372984		2	Control	control_139	Below	Region 2	0.421044		3	Control	control_126	Above	Region 16	0.320767		4	Control	control_149	Below	Region 5	0.410084
	1	Control	control_130	Above	Region 6	0.42599		2	Control	control_139	Below	Region 3	0.639438		3	Control	control_126	Above	Region 17	0.468874		4	Control	control_149	Below	Region 6	0.403381
	1	Control	control_130	Above	Region 7	0.41782		2	Control	control_139	Below	Region 4	0.364343		3	Control	control_126	Above	Region 18	0.523281		4	Control	control_150	Below	Region 1	0.400341
	1	Control	control_130	Above	Region 8	0.383531		2	Control	control_139	Below	Region 5	0.41994		3	Control	control_126	Above	Region 19	0.257873		4	Control	control_150	Below	Region 2	0.387431
	1	Control	control_130	Above	Region 9	0.517594		2	Control	control_139	Below	Region 6	0.438473		3	Control	control_126	Above	Region 2	0.38129		4	Control	control_150	Below	Region 3	0.730133
	1	Control	control_131	Above	Region 1	0.230701		2	Control	control_139	Below	Region 7	0.443002		3	Control	control_126	Above	Region 20	0.497416		4	Control	control_150	Below	Region 4	0.376568
	1	Control	control_131	Above	Region 10	0.352368		2	Control	control_139	Below	Region 8	0.406307		3	Control	control_126	Above	Region 21	0.470394		4	Control	control_150	Below	Region 5	0.41117
	1	Control	control_131	Above	Region 11	0.525456		2	Control	control_139	Below	Region 9	0.553808		3	Control	control_126	Above	Region 22	0.416701		4	Control	control_150	Below	Region 6	0.405031
	1	Control	control_131	Above	Region 12	0.344454		2	Control	control_140	Below	Region 1	0.413203		3	Control	control_126	Above	Region 23	0.394731		4	Control	control_151	Below	Region 1	0.446512
	1	Control	control_131	Above	Region 13	0.359024		2	Control	control_140	Below	Region 2	0.421057		3	Control	control_126	Above	Region 3	0.478453		4	Control	control_151	Below	Region 2	0.401577
	1	Control	control_131	Above	Region 14	0.377357		2	Control	control_140	Below	Region 3	0.736298		3	Control	control_126	Above	Region 4	0.436249		4	Control	control_151	Below	Region 3	0.805453
	1	Control	control_131	Above	Region 15	0.449275		2	Control	control_140	Below	Region 4	0.550605		3	Control	control_126	Above	Region 5	0.521141		4	Control	control_151	Below	Region 4	0.375154
	1	Control	control_131	Above	Region 2	0.320971		2	Control	control_140	Below	Region 5	0.600211		3	Control	control_126	Above	Region 6	0.464706		4	Control	control_151	Below	Region 5	0.416884
	1	Control	control_131	Above	Region 3	0.340694		2	Control	control_140	Below	Region 6	0.493769		3	Control	control_126	Above	Region 7	0.414836		4	Control	control_151	Below	Region 6	0.325764
	1	Control	control_131	Above	Region 4	0.348634		2	Control	control_140	Below	Region 7	0.453724		3	Control	control_126	Above	Region 8	0.408624		4	Control	control_152	Below	Region 1	0.44732
	1	Control	control_131	Above	Region 5	0.287583		2	Control	control_140	Below	Region 8	0.570919		3	Control	control_126	Above	Region 9	0.516646		4	Control	control_152	Below	Region 2	0.271139
	1	Control	control_131	Above	Region 6	0.433862		2	Control	control_140	Below	Region 9	0.577649		3	Control	control_127	Above	Region 1	0.336223		4	Control	control_152	Below	Region 3	0.72871
	1	Control	control_131	Above	Region 7	0.430725		2	Control	control_141	Below	Region 1	0.386858		3	Control	control_127	Above	Region 10	0.425748		4	Control	control_152	Below	Region 4	0.343614
	1	Control	control_131	Above	Region 8	0.393141		2	Control	control_141	Below	Region 2	0.419723		3	Control	control_127	Above	Region 11	0.368798		4	Control	control_152	Below	Region 5	0.441969
	1	Control	control_131	Above	Region 9	0.512102		2	Control	control_141	Below	Region 3	0.700037		3	Control	control_127	Above	Region 12	0.36117		4	Control	control_152	Below	Region 6	0.398343
	1	Control	control_132	Above	Region 1	0.241308		2	Control	control_141	Below	Region 4	0.419652		3	Control	control_127	Above	Region 13	0.356088		4	Control	control_153	Below	Region 1	0.364445
	1	Control	control_132	Above	Region 10	0.335302		2	Control	control_141	Below	Region 5	0.448421		3	Control	control_127	Above	Region 14	0.304301		4	Control	control_153	Below	Region 2	0.23637
	1	Control	control_132	Above	Region 11	0.446205		2	Control	control_141	Below	Region 6	0.403571		3	Control	control_127	Above	Region 15	0.509123		4	Control	control_153	Below	Region 3	0.736368
	1	Control	control_132	Above	Region 12	0.405499		2	Control	control_141	Below	Region 7	0.37741		3	Control	control_127	Above	Region 16	0.389404		4	Control	control_153	Below	Region 4	0.391885
	1	Control	control_132	Above	Region 13	0.338234		2	Control	control_141	Below	Region 8	0.488213		3	Control	control_127	Above	Region 17	0.454788		4	Control	control_153	Below	Region 5	0.497165
	1	Control	control_132	Above	Region 14	0.388262		2	Control	control_141	Below	Region 9	0.470704		3	Control	control_127	Above	Region 18	0.463669		4	Control	control_153	Below	Region 6	0.429212
	1	Control	control_132	Above	Region 15	0.398406		2	Control	control_142	Below	Region 1	0.486157		3	Control	control_127	Above	Region 19	0.221197		4	Control	control_154	Below	Region 1	0.321263
	1	Control	control_132	Above	Region 2	0.343878		2	Control	control_142	Below	Region 2	0.403004		3	Control	control_127	Above	Region 2	0.302625		4	Control	control_154	Below	Region 2	0.341742
	1	Control	control_132	Above	Region 3	0.361448		2	Control	control_142	Below	Region 3	0.613203		3	Control	control_127	Above	Region 20	0.478091		4	Control	control_154	Below	Region 3	0.651442
	1	Control	control_132	Above	Region 4	0.33276		2	Control	control_142	Below	Region 4	0.378536		3	Control	control_127	Above	Region 21	0.441958		4	Control	control_154	Below	Region 4	0.329431
	1	Control	control_132	Above	Region 5	0.423277		2	Control	control_142	Below	Region 5	0.431861		3	Control	control_127	Above	Region 22	0.482391		4	Control	control_154	Below	Region 5	0.395187
	1	Control	control_132	Above	Region 6	0.428731		2	Control	control_142	Below	Region 6	0.345909		3	Control	control_127	Above	Region 23	0.386272		4	Control	control_154	Below	Region 6	0.293945
	1	Control	control_132	Above	Region 7	0.45061		2	Control	control_142	Below	Region 7	0.330386		3	Control	control_127	Above	Region 3	0.395759		4	Control	control_155	Below	Region 1	0.440928
	1	Control	control_132	Above	Region 8	0.384758		2	Control	control_142	Below	Region 8	0.446254		3	Control	control_127	Above	Region 4	0.421506		4	Control	control_155	Below	Region 2	0.244951
	1	Control	control_132	Above	Region 9	0.486952		2	Control	control_142	Below	Region 9	0.423263		3	Control	control_127	Above	Region 5	0.407587		4	Control	control_155	Below	Region 3	0.732252
	1	Control	control_133	Above	Region 1	0.285929		2	Control	control_143	Below	Region 1	0.430899		3	Control	control_127	Above	Region 6	0.387073		4	Control	control_155	Below	Region 4	0.378357
	1	Control	control_133	Above	Region 10	0.372542		2	Control	control_143	Below	Region 2	0.439477		3	Control	control_127	Above	Region 7	0.367067		4	Control	control_155	Below	Region 5	0.40445
	1	Control	control_133	Above	Region 11	0.517001		2	Control	control_143	Below	Region 3	0.709727		3	Control	control_127	Above	Region 8	0.330771		4	Control	control_155	Below	Region 6	0.3865
	1	Control	control_133	Above	Region 12	0.379836		2	Control	control_143	Below	Region 4	0.455757		3	Control	control_127	Above	Region 9	0.527827		4	Control	control_156	Below	Region 1	0.429728
	1	Control	control_133	Above	Region 13	0.40185		2	Control	control_143	Below	Region 5	0.458555		3	Control	control_128	Above	Region 1	0.318828		4	Control	control_156	Below	Region 2	0.223499
	1	Control	control_133	Above	Region 14	0.401345		2	Control	control_143	Below	Region 6	0.326603		3	Control	control_128	Above	Region 10	0.374205		4	Control	control_156	Below	Region 3	0.735033
	1	Control	control_133	Above	Region 15	0.475982		2	Control	control_143	Below	Region 7	0.434158		3	Control	control_128	Above	Region 11	0.276903		4	Control	control_156	Below	Region 4	0.441508
	1	Control	control_133	Above	Region 2	0.306619		2	Control	control_143	Below	Region 8	0.549374		3	Control	control_128	Above	Region 12	0.365821		4	Control	control_156	Below	Region 5	0.44437
	1	Control	control_133	Above	Region 3	0.301878		2	Control	control_143	Below	Region 9	0.50843		3	Control	control_128	Above	Region 13	0.321732		4	Control	control_156	Below	Region 6	0.366171
	1	Control	control_133	Above	Region 4	0.290375		2	Control	control_144	Below	Region 1	0.433841		3	Control	control_128	Above	Region 14	0.299879		4	Control	control_157	Below	Region 1	0.378347
	1	Control	control_133	Above	Region 5	0.415717		2	Control	control_144	Below	Region 2	0.417742		3	Control	control_128	Above	Region 15	0.47994		4	Control	control_157	Below	Region 2	0.530366
	1	Control	control_133	Above	Region 6	0.433205		2	Control	control_144	Below	Region 3	0.707784		3	Control	control_128	Above	Region 16	0.327894		4	Control	control_157	Below	Region 3	0.699282
	1	Control	control_133	Above	Region 7	0.417563		2	Control	control_144	Below	Region 4	0.399138		3	Control	control_128	Above	Region 17	0.475784		4	Control	control_157	Below	Region 4	0.386293
	1	Control	control_133	Above	Region 8	0.390893		2	Control	control_144	Below	Region 5	0.484555		3	Control	control_128	Above	Region 18	0.408657		4	Control	control_157	Below	Region 5	0.402659
	1	Control	control_133	Above	Region 9	0.489257		2	Control	control_144	Below	Region 6	0.404659		3	Control	control_128	Above	Region 19	0.286622		4	Control	control_157	Below	Region 6	0.387019
	1	Control	control_134	Above	Region 1	0.247482		2	Control	control_144	Below	Region 7	0.366346		3	Control	control_128	Above	Region 2	0.30117		4	Control	control_158	Below	Region 1	0.430413
	1	Control	control_134	Above	Region 10	0.347824		2	Control	control_144	Below	Region 8	0.460785		3	Control	control_128	Above	Region 20	0.426338		4	Control	control_158	Below	Region 2	0.325151
	1	Control	control_134	Above	Region 11	0.498597		2	Control	control_144	Below	Region 9	0.52382		3	Control	control_128	Above	Region 21	0.45376		4	Control	control_158	Below	Region 3	0.709331
	1	Control	control_134	Above	Region 12	0.332495		2	Control	control_145	Below	Region 1	0.392026		3	Control	control_128	Above	Region 22	0.381492		4	Control	control_158	Below	Region 4	0.374996
	1	Control	control_134	Above	Region 13	0.39009		2	Control	control_145	Below	Region 2	0.400849		3	Control	control_128	Above	Region 23	0.401051		4	Control	control_158	Below	Region 5	0.376989
	1	Control	control_134	Above	Region 14	0.390484		2	Control	control_145	Below	Region 3	0.6319		3	Control	control_128	Above	Region 3	0.524418		4	Control	control_158	Below	Region 6	0.360972
	1	Control	control_134	Above	Region 15	0.499995		2	Control	control_145	Below	Region 4	0.373249		3	Control	control_128	Above	Region 4	0.4375		4	Control	control_159	Below	Region 1	0.421205
	1	Control	control_134	Above	Region 2	0.362797		2	Control	control_145	Below	Region 5	0.472643		3	Control	control_128	Above	Region 5	0.558603		4	Control	control_159	Below	Region 2	0.484283
	1	Control	control_134	Above	Region 3	0.340494		2	Control	control_145	Below	Region 6	0.365261		3	Control	control_128	Above	Region 6	0.395015		4	Control	control_159	Below	Region 3	0.750202
	1	Control	control_134	Above	Region 4	0.285316		2	Control	control_145	Below	Region 7	0.366472		3	Control	control_128	Above	Region 7	0.425808		4	Control	control_159	Below	Region 4	0.425491
	1	Control	control_134	Above	Region 5	0.297331		2	Control	control_145	Below	Region 8	0.450792		3	Control	control_128	Above	Region 8	0.429916		4	Control	control_159	Below	Region 5	0.398334
	1	Control	control_134	Above	Region 6	0.395061		2	Control	control_145	Below	Region 9	0.424828		3	Control	control_128	Above	Region 9	0.469033		4	Control	control_159	Below	Region 6	0.400513
	1	Control	control_134	Above	Region 7	0.411013		2	Control	control_146	Below	Region 1	0.362575		3	Control	control_129	Above	Region 1	0.375294		4	Control	control_160	Below	Region 1	0.336374
	1	Control	control_134	Above	Region 8	0.362145		2	Control	control_146	Below	Region 2	0.458216		3	Control	control_129	Above	Region 10	0.429104		4	Control	control_160	Below	Region 2	0.329753
	1	Control	control_134	Above	Region 9	0.516016		2	Control	control_146	Below	Region 3	0.742453		3	Control	control_129	Above	Region 11	0.343038		4	Control	control_160	Below	Region 3	0.654608
	1	Control	control_135	Above	Region 1	0.281321		2	Control	control_146	Below	Region 4	0.543805		3	Control	control_129	Above	Region 12	0.429805		4	Control	control_160	Below	Region 4	0.426975
	1	Control	control_135	Above	Region 10	0.358524		2	Control	control_146	Below	Region 5	0.506385		3	Control	control_129	Above	Region 13	0.376006		4	Control	control_160	Below	Region 5	0.37094
	1	Control	control_135	Above	Region 11	0.506581		2	Control	control_146	Below	Region 6	0.417621		3	Control	control_129	Above	Region 14	0.360136		4	Control	control_160	Below	Region 6	0.281973
	1	Control	control_135	Above	Region 12	0.309884		2	Control	control_146	Below	Region 7	0.385277		3	Control	control_129	Above	Region 15	0.533928		4	Control	control_161	Below	Region 1	0.480322
	1	Control	control_135	Above	Region 13	0.39608		2	Control	control_146	Below	Region 8	0.582618		3	Control	control_129	Above	Region 16	0.343696		4	Control	control_161	Below	Region 2	0.270926
	1	Control	control_135	Above	Region 14	0.361727		2	Control	control_146	Below	Region 9	0.545578		3	Control	control_129	Above	Region 17	0.464384		4	Control	control_161	Below	Region 3	0.733801
	1	Control	control_135	Above	Region 15	0.479653		2	Control	control_147	Below	Region 1	0.467519		3	Control	control_129	Above	Region 18	0.494672		4	Control	control_161	Below	Region 4	0.402718
	1	Control	control_135	Above	Region 2	0.333052		2	Control	control_147	Below	Region 2	0.376519		3	Control	control_129	Above	Region 19	0.323668		4	Control	control_161	Below	Region 5	0.442793
	1	Control	control_135	Above	Region 3	0.325598		2	Control	control_147	Below	Region 3	0.678786		3	Control	control_129	Above	Region 2	0.325782		4	Control	control_161	Below	Region 6	0.39974
	1	Control	control_135	Above	Region 4	0.281611		2	Control	control_147	Below	Region 4	0.404865		3	Control	control_129	Above	Region 20	0.465254		4	Control	control_162	Below	Region 1	0.417554
	1	Control	control_135	Above	Region 5	0.359193		2	Control	control_147	Below	Region 5	0.524278		3	Control	control_129	Above	Region 21	0.443679		4	Control	control_162	Below	Region 2	0.362804
	1	Control	control_135	Above	Region 6	0.501235		2	Control	control_147	Below	Region 6	0.325743		3	Control	control_129	Above	Region 22	0.406878		4	Control	control_162	Below	Region 3	0.654858
	1	Control	control_135	Above	Region 7	0.360384		2	Control	control_147	Below	Region 7	0.299137		3	Control	control_129	Above	Region 23	0.427462		4	Control	control_162	Below	Region 4	0.446381
	1	Control	control_135	Above	Region 8	0.362495		2	Control	control_147	Below	Region 8	0.526255		3	Control	control_129	Above	Region 3	0.447668		4	Control	control_162	Below	Region 5	0.372169
	1	Control	control_135	Above	Region 9	0.538501		2	Control	control_147	Below	Region 9	0.543256		3	Control	control_129	Above	Region 4	0.442976		4	Control	control_162	Below	Region 6	0.349455
	1	Control	control_136	Above	Region 1	0.261172		2	Control	control_148	Below	Region 1	0.373526		3	Control	control_129	Above	Region 5	0.58998		4	Control	control_163	Below	Region 1	0.387644
	1	Control	control_136	Above	Region 10	0.357767		2	Control	control_148	Below	Region 2	0.404021		3	Control	control_129	Above	Region 6	0.418192		4	Control	control_163	Below	Region 2	0.274408
	1	Control	control_136	Above	Region 11	0.465218		2	Control	control_148	Below	Region 3	0.756711		3	Control	control_129	Above	Region 7	0.386051		4	Control	control_163	Below	Region 3	0.692795
	1	Control	control_136	Above	Region 12	0.34554		2	Control	control_148	Below	Region 4	0.513607		3	Control	control_129	Above	Region 8	0.406513		4	Control	control_163	Below	Region 4	0.385768
	1	Control	control_136	Above	Region 13	0.366206		2	Control	control_148	Below	Region 5	0.459794		3	Control	control_129	Above	Region 9	0.460412		4	Control	control_163	Below	Region 5	0.432819
	1	Control	control_136	Above	Region 14	0.325429		2	Control	control_148	Below	Region 6	0.372622		3	Control	control_130	Above	Region 1	0.368332		4	Control	control_163	Below	Region 6	0.379209
	1	Control	control_136	Above	Region 15	0.444139		2	Control	control_148	Below	Region 7	0.249305		3	Control	control_130	Above	Region 10	0.456446		4	Control	control_164	Below	Region 1	0.372896
	1	Control	control_136	Above	Region 2	0.352205		2	Control	control_148	Below	Region 8	0.522972		3	Control	control_130	Above	Region 11	0.354082		4	Control	control_164	Below	Region 2	0.195282
	1	Control	control_136	Above	Region 3	0.317811		2	Control	control_148	Below	Region 9	0.582661		3	Control	control_130	Above	Region 12	0.396942		4	Control	control_164	Below	Region 3	0.727608
	1	Control	control_136	Above	Region 4	0.266908		2	Control	control_149	Below	Region 1	0.376755		3	Control	control_130	Above	Region 13	0.302353		4	Control	control_164	Below	Region 4	0.348411
	1	Control	control_136	Above	Region 5	0.350071		2	Control	control_149	Below	Region 2	0.409387		3	Control	control_130	Above	Region 14	0.324725		4	Control	control_164	Below	Region 5	0.456223
	1	Control	control_136	Above	Region 6	0.411777		2	Control	control_149	Below	Region 3	0.713397		3	Control	control_130	Above	Region 15	0.538333		4	Control	control_164	Below	Region 6	0.32001
	1	Control	control_136	Above	Region 7	0.382483		2	Control	control_149	Below	Region 4	0.470433		3	Control	control_130	Above	Region 16	0.435818		4	Control	control_165	Below	Region 1	0.414724
	1	Control	control_136	Above	Region 8	0.389979		2	Control	control_149	Below	Region 5	0.426262		3	Control	control_130	Above	Region 17	0.49538		4	Control	control_165	Below	Region 2	0.264547
	1	Control	control_136	Above	Region 9	0.51965		2	Control	control_149	Below	Region 6	0.360308		3	Control	control_130	Above	Region 18	0.391829		4	Control	control_165	Below	Region 3	0.750316
	1	Control	control_137	Above	Region 1	0.256553		2	Control	control_149	Below	Region 7	0.364991		3	Control	control_130	Above	Region 19	0.245194		4	Control	control_165	Below	Region 4	0.469391
	1	Control	control_137	Above	Region 10	0.33031		2	Control	control_149	Below	Region 8	0.46816		3	Control	control_130	Above	Region 2	0.34126		4	Control	control_165	Below	Region 5	0.434523
	1	Control	control_137	Above	Region 11	0.478286		2	Control	control_149	Below	Region 9	0.4749		3	Control	control_130	Above	Region 20	0.440026		4	Control	control_165	Below	Region 6	0.32071
	1	Control	control_137	Above	Region 12	0.305691		2	Control	control_150	Below	Region 1	0.419213		3	Control	control_130	Above	Region 21	0.413665		4	Control	control_166	Below	Region 1	0.432346
	1	Control	control_137	Above	Region 13	0.423352		2	Control	control_150	Below	Region 2	0.377789		3	Control	control_130	Above	Region 22	0.442726		4	Control	control_166	Below	Region 2	0.329159
	1	Control	control_137	Above	Region 14	0.396899		2	Control	control_150	Below	Region 3	0.694823		3	Control	control_130	Above	Region 23	0.411784		4	Control	control_166	Below	Region 3	0.733639
	1	Control	control_137	Above	Region 15	0.450926		2	Control	control_150	Below	Region 4	0.530935		3	Control	control_130	Above	Region 3	0.538851		4	Control	control_166	Below	Region 4	0.395038
	1	Control	control_137	Above	Region 2	0.38234		2	Control	control_150	Below	Region 5	0.474502		3	Control	control_130	Above	Region 4	0.398032		4	Control	control_166	Below	Region 5	0.406583
	1	Control	control_137	Above	Region 3	0.359948		2	Control	control_150	Below	Region 6	0.435393		3	Control	control_130	Above	Region 5	0.464952		4	Control	control_166	Below	Region 6	0.43351
	1	Control	control_137	Above	Region 4	0.324783		2	Control	control_150	Below	Region 7	0.347238		3	Control	control_130	Above	Region 6	0.371246		4	Control	control_167	Below	Region 1	0.458586
	1	Control	control_137	Above	Region 5	0.35021		2	Control	control_150	Below	Region 8	0.528882		3	Control	control_130	Above	Region 7	0.352412		4	Control	control_167	Below	Region 2	0.247931
	1	Control	control_137	Above	Region 6	0.409618		2	Control	control_150	Below	Region 9	0.612386		3	Control	control_130	Above	Region 8	0.370495		4	Control	control_167	Below	Region 3	0.720436
	1	Control	control_137	Above	Region 7	0.410703		2	Control	control_151	Below	Region 1	0.441718		3	Control	control_130	Above	Region 9	0.518684		4	Control	control_167	Below	Region 4	0.483842
	1	Control	control_137	Above	Region 8	0.382455		2	Control	control_151	Below	Region 2	0.416262		3	Control	control_131	Above	Region 1	0.366377		4	Control	control_167	Below	Region 5	0.383057
	1	Control	control_137	Above	Region 9	0.548128		2	Control	control_151	Below	Region 3	0.749804		3	Control	control_131	Above	Region 10	0.493665		4	Control	control_167	Below	Region 6	0.36596
	1	Control	control_138	Above	Region 1	0.307632		2	Control	control_151	Below	Region 4	0.515454		3	Control	control_131	Above	Region 11	0.411587		4	Control	control_168	Below	Region 1	0.441515
	1	Control	control_138	Above	Region 10	0.349579		2	Control	control_151	Below	Region 5	0.551511		3	Control	control_131	Above	Region 12	0.419365		4	Control	control_168	Below	Region 2	0.35656
	1	Control	control_138	Above	Region 11	0.488954		2	Control	control_151	Below	Region 6	0.436655		3	Control	control_131	Above	Region 13	0.374167		4	Control	control_168	Below	Region 3	0.742968
	1	Control	control_138	Above	Region 12	0.367116		2	Control	control_151	Below	Region 7	0.308049		3	Control	control_131	Above	Region 14	0.36897		4	Control	control_168	Below	Region 4	0.459272
	1	Control	control_138	Above	Region 13	0.374641		2	Control	control_151	Below	Region 8	0.636924		3	Control	control_131	Above	Region 15	0.466884		4	Control	control_168	Below	Region 5	0.43757
	1	Control	control_138	Above	Region 14	0.359095		2	Control	control_151	Below	Region 9	0.631311		3	Control	control_131	Above	Region 16	0.406578		4	Control	control_168	Below	Region 6	0.396177
	1	Control	control_138	Above	Region 15	0.424364		2	Control	control_152	Below	Region 1	0.384242		3	Control	control_131	Above	Region 17	0.509192		4	Control	control_169	Below	Region 1	0.365265
	1	Control	control_138	Above	Region 2	0.323735		2	Control	control_152	Below	Region 2	0.396544		3	Control	control_131	Above	Region 18	0.438928		4	Control	control_169	Below	Region 2	0.306591
	1	Control	control_138	Above	Region 3	0.332918		2	Control	control_152	Below	Region 3	0.714734		3	Control	control_131	Above	Region 19	0.320008		4	Control	control_169	Below	Region 3	0.684201
	1	Control	control_138	Above	Region 4	0.2694		2	Control	control_152	Below	Region 4	0.465754		3	Control	control_131	Above	Region 2	0.33835		4	Control	control_169	Below	Region 4	0.37515
	1	Control	control_138	Above	Region 5	0.383237		2	Control	control_152	Below	Region 5	0.418293		3	Control	control_131	Above	Region 20	0.594774		4	Control	control_169	Below	Region 5	0.338852
	1	Control	control_138	Above	Region 6	0.465044		2	Control	control_152	Below	Region 6	0.455555		3	Control	control_131	Above	Region 21	0.528507		4	Control	control_169	Below	Region 6	0.300525
	1	Control	control_138	Above	Region 7	0.460888		2	Control	control_152	Below	Region 7	0.361747		3	Control	control_131	Above	Region 22	0.488561		4	Control	control_170	Below	Region 1	0.427048
	1	Control	control_138	Above	Region 8	0.387695		2	Control	control_152	Below	Region 8	0.474522		3	Control	control_131	Above	Region 23	0.421745		4	Control	control_170	Below	Region 2	0.175176
	1	Control	control_138	Above	Region 9	0.506724		2	Control	control_152	Below	Region 9	0.590369		3	Control	control_131	Above	Region 3	0.479877		4	Control	control_170	Below	Region 3	0.743527
	1	Control	control_139	Above	Region 1	0.238213		2	Control	control_153	Below	Region 1	0.42973		3	Control	control_131	Above	Region 4	0.42428		4	Control	control_170	Below	Region 4	0.392381
	1	Control	control_139	Above	Region 10	0.313118		2	Control	control_153	Below	Region 2	0.42362		3	Control	control_131	Above	Region 5	0.442669		4	Control	control_170	Below	Region 5	0.419347
	1	Control	control_139	Above	Region 11	0.482116		2	Control	control_153	Below	Region 3	0.714637		3	Control	control_131	Above	Region 6	0.428019		4	Control	control_170	Below	Region 6	0.379361
	1	Control	control_139	Above	Region 12	0.349714		2	Control	control_153	Below	Region 4	0.433726		3	Control	control_131	Above	Region 7	0.440288		4	Control	control_171	Below	Region 1	0.362495
	1	Control	control_139	Above	Region 13	0.391445		2	Control	control_153	Below	Region 5	0.517754		3	Control	control_131	Above	Region 8	0.418641		4	Control	control_171	Below	Region 2	0.315866
	1	Control	control_139	Above	Region 14	0.347569		2	Control	control_153	Below	Region 6	0.471237		3	Control	control_131	Above	Region 9	0.487529		4	Control	control_171	Below	Region 3	0.652117
	1	Control	control_139	Above	Region 15	0.441928		2	Control	control_153	Below	Region 7	0.366375		3	Control	control_132	Above	Region 1	0.370474		4	Control	control_171	Below	Region 4	0.348337
	1	Control	control_139	Above	Region 2	0.357858		2	Control	control_153	Below	Region 8	0.515083		3	Control	control_132	Above	Region 10	0.425831		4	Control	control_171	Below	Region 5	0.399846
	1	Control	control_139	Above	Region 3	0.315152		2	Control	control_153	Below	Region 9	0.552266		3	Control	control_132	Above	Region 11	0.368049		4	Control	control_171	Below	Region 6	0.333061
	1	Control	control_139	Above	Region 4	0.308403		2	Control	control_154	Below	Region 1	0.417431		3	Control	control_132	Above	Region 12	0.388337		4	Control	control_172	Below	Region 1	0.423913
	1	Control	control_139	Above	Region 5	0.396315		2	Control	control_154	Below	Region 2	0.33776		3	Control	control_132	Above	Region 13	0.398144		4	Control	control_172	Below	Region 2	0.2458
	1	Control	control_139	Above	Region 6	0.417982		2	Control	control_154	Below	Region 3	0.621002		3	Control	control_132	Above	Region 14	0.352211		4	Control	control_172	Below	Region 3	0.705088
	1	Control	control_139	Above	Region 7	0.474728		2	Control	control_154	Below	Region 4	0.372099		3	Control	control_132	Above	Region 15	0.533799		4	Control	control_172	Below	Region 4	0.424405
	1	Control	control_139	Above	Region 8	0.363876		2	Control	control_154	Below	Region 5	0.35389		3	Control	control_132	Above	Region 16	0.331299		4	Control	control_172	Below	Region 5	0.408921
	1	Control	control_139	Above	Region 9	0.511884		2	Control	control_154	Below	Region 6	0.309678		3	Control	control_132	Above	Region 17	0.462599		4	Control	control_172	Below	Region 6	0.282724
	1	Control	control_140	Above	Region 1	0.283569		2	Control	control_154	Below	Region 7	0.315135		3	Control	control_132	Above	Region 18	0.498018		4	Control	control_173	Below	Region 1	0.348386
	1	Control	control_140	Above	Region 10	0.330416		2	Control	control_154	Below	Region 8	0.476667		3	Control	control_132	Above	Region 19	0.225571		4	Control	control_173	Below	Region 2	0.260637
	1	Control	control_140	Above	Region 11	0.496781		2	Control	control_154	Below	Region 9	0.485042		3	Control	control_132	Above	Region 2	0.353188		4	Control	control_173	Below	Region 3	0.643039
	1	Control	control_140	Above	Region 12	0.286226		2	Control	control_155	Below	Region 1	0.454722		3	Control	control_132	Above	Region 20	0.433048		4	Control	control_173	Below	Region 4	0.408624
	1	Control	control_140	Above	Region 13	0.545788		2	Control	control_155	Below	Region 2	0.380452		3	Control	control_132	Above	Region 21	0.411326		4	Control	control_173	Below	Region 5	0.386968
	1	Control	control_140	Above	Region 14	0.445331		2	Control	control_155	Below	Region 3	0.671618		3	Control	control_132	Above	Region 22	0.523034		4	Control	control_173	Below	Region 6	0.355851
	1	Control	control_140	Above	Region 15	0.499187		2	Control	control_155	Below	Region 4	0.404309		3	Control	control_132	Above	Region 23	0.350998		4	Control	control_174	Below	Region 1	0.36123
	1	Control	control_140	Above	Region 2	0.324699		2	Control	control_155	Below	Region 5	0.48797		3	Control	control_132	Above	Region 3	0.431568		4	Control	control_174	Below	Region 2	0.406882
	1	Control	control_140	Above	Region 3	0.310998		2	Control	control_155	Below	Region 6	0.401309		3	Control	control_132	Above	Region 4	0.418517		4	Control	control_174	Below	Region 3	0.676705
	1	Control	control_140	Above	Region 4	0.304387		2	Control	control_155	Below	Region 7	0.391224		3	Control	control_132	Above	Region 5	0.477071		4	Control	control_174	Below	Region 4	0.423399
	1	Control	control_140	Above	Region 5	0.356188		2	Control	control_155	Below	Region 8	0.471126		3	Control	control_132	Above	Region 6	0.433297		4	Control	control_174	Below	Region 5	0.479996
	1	Control	control_140	Above	Region 6	0.519112		2	Control	control_155	Below	Region 9	0.484319		3	Control	control_132	Above	Region 7	0.36292		4	Control	control_174	Below	Region 6	0.335198
	1	Control	control_140	Above	Region 7	0.419475		2	Control	control_156	Below	Region 1	0.456483		3	Control	control_132	Above	Region 8	0.43054		4	Control	control_175	Below	Region 1	0.431655
	1	Control	control_140	Above	Region 8	0.359608		2	Control	control_156	Below	Region 2	0.418575		3	Control	control_132	Above	Region 9	0.481325		4	Control	control_175	Below	Region 2	0.305544
	1	Control	control_140	Above	Region 9	0.565038		2	Control	control_156	Below	Region 3	0.700987		3	Control	control_133	Above	Region 1	0.308419		4	Control	control_175	Below	Region 3	0.74935
	1	Control	control_141	Above	Region 1	0.30469		2	Control	control_156	Below	Region 4	0.381123		3	Control	control_133	Above	Region 10	0.488507		4	Control	control_175	Below	Region 4	0.384209
	1	Control	control_141	Above	Region 10	0.292146		2	Control	control_156	Below	Region 5	0.398694		3	Control	control_133	Above	Region 11	0.37015		4	Control	control_175	Below	Region 5	0.428928
	1	Control	control_141	Above	Region 11	0.503714		2	Control	control_156	Below	Region 6	0.375464		3	Control	control_133	Above	Region 12	0.433562		4	Control	control_175	Below	Region 6	0.310747
	1	Control	control_141	Above	Region 12	0.382141		2	Control	control_156	Below	Region 7	0.356819		3	Control	control_133	Above	Region 13	0.413068		4	Control	control_176	Below	Region 1	0.469728
	1	Control	control_141	Above	Region 13	0.413394		2	Control	control_156	Below	Region 8	0.473255		3	Control	control_133	Above	Region 14	0.335477		4	Control	control_176	Below	Region 2	0.238417
	1	Control	control_141	Above	Region 14	0.33917		2	Control	control_156	Below	Region 9	0.509998		3	Control	control_133	Above	Region 15	0.520656		4	Control	control_176	Below	Region 3	0.746814
	1	Control	control_141	Above	Region 15	0.418797		2	Control	control_157	Below	Region 1	0.39114		3	Control	control_133	Above	Region 16	0.436148		4	Control	control_176	Below	Region 4	0.372822
	1	Control	control_141	Above	Region 2	0.335198		2	Control	control_157	Below	Region 2	0.361098		3	Control	control_133	Above	Region 17	0.509398		4	Control	control_176	Below	Region 5	0.366712
	1	Control	control_141	Above	Region 3	0.284404		2	Control	control_157	Below	Region 3	0.635469		3	Control	control_133	Above	Region 18	0.535888		4	Control	control_176	Below	Region 6	0.350542
	1	Control	control_141	Above	Region 4	0.256442		2	Control	control_157	Below	Region 4	0.432185		3	Control	control_133	Above	Region 19	0.348533		4	Control	control_177	Below	Region 1	0.370381
	1	Control	control_141	Above	Region 5	0.333722		2	Control	control_157	Below	Region 5	0.419358		3	Control	control_133	Above	Region 2	0.314247		4	Control	control_177	Below	Region 2	0.422687
	1	Control	control_141	Above	Region 6	0.390788		2	Control	control_157	Below	Region 6	0.366422		3	Control	control_133	Above	Region 20	0.519893		4	Control	control_177	Below	Region 3	0.670926
	1	Control	control_141	Above	Region 7	0.412624		2	Control	control_157	Below	Region 7	0.284601		3	Control	control_133	Above	Region 21	0.51978		4	Control	control_177	Below	Region 4	0.447543
	1	Control	control_141	Above	Region 8	0.351925		2	Control	control_157	Below	Region 8	0.481751		3	Control	control_133	Above	Region 22	0.356935		4	Control	control_177	Below	Region 5	0.354421
	1	Control	control_141	Above	Region 9	0.513099		2	Control	control_157	Below	Region 9	0.480035		3	Control	control_133	Above	Region 23	0.4239		4	Control	control_177	Below	Region 6	0.358583
	1	Control	control_142	Above	Region 1	0.323952		2	Control	control_158	Below	Region 1	0.490693		3	Control	control_133	Above	Region 3	0.495232		4	Control	control_178	Below	Region 1	0.448043
	1	Control	control_142	Above	Region 10	0.311217		2	Control	control_158	Below	Region 2	0.40032		3	Control	control_133	Above	Region 4	0.427249		4	Control	control_178	Below	Region 2	0.408217
	1	Control	control_142	Above	Region 11	0.464307		2	Control	control_158	Below	Region 3	0.692041		3	Control	control_133	Above	Region 5	0.450337		4	Control	control_178	Below	Region 3	0.712183
	1	Control	control_142	Above	Region 12	0.339087		2	Control	control_158	Below	Region 4	0.404515		3	Control	control_133	Above	Region 6	0.376978		4	Control	control_178	Below	Region 4	0.425225
	1	Control	control_142	Above	Region 13	0.354908		2	Control	control_158	Below	Region 5	0.44858		3	Control	control_133	Above	Region 7	0.377257		4	Control	control_178	Below	Region 5	0.410642
	1	Control	control_142	Above	Region 14	0.391157		2	Control	control_158	Below	Region 6	0.381979		3	Control	control_133	Above	Region 8	0.42486		4	Control	control_178	Below	Region 6	0.354
	1	Control	control_142	Above	Region 15	0.412653		2	Control	control_158	Below	Region 7	0.327546		3	Control	control_133	Above	Region 9	0.504529		4	Control	control_179	Below	Region 1	0.397301
	1	Control	control_142	Above	Region 2	0.380147		2	Control	control_158	Below	Region 8	0.417801		3	Control	control_134	Above	Region 1	0.346434		4	Control	control_179	Below	Region 2	0.277008
	1	Control	control_142	Above	Region 3	0.394507		2	Control	control_158	Below	Region 9	0.450981		3	Control	control_134	Above	Region 10	0.430453		4	Control	control_179	Below	Region 3	0.682395
	1	Control	control_142	Above	Region 4	0.36666		2	Control	control_159	Below	Region 1	0.397123		3	Control	control_134	Above	Region 11	0.33211		4	Control	control_179	Below	Region 4	0.397812
	1	Control	control_142	Above	Region 5	0.358497		2	Control	control_159	Below	Region 2	0.451702		3	Control	control_134	Above	Region 12	0.393774		4	Control	control_179	Below	Region 5	0.391987
	1	Control	control_142	Above	Region 6	0.451647		2	Control	control_159	Below	Region 3	0.689828		3	Control	control_134	Above	Region 13	0.353922		4	Control	control_179	Below	Region 6	0.327784
	1	Control	control_142	Above	Region 7	0.45195		2	Control	control_159	Below	Region 4	0.571642		3	Control	control_134	Above	Region 14	0.348466		4	Control	control_180	Below	Region 1	0.371653
	1	Control	control_142	Above	Region 8	0.367941		2	Control	control_159	Below	Region 5	0.487977		3	Control	control_134	Above	Region 15	0.512145		4	Control	control_180	Below	Region 2	0.327852
	1	Control	control_142	Above	Region 9	0.477457		2	Control	control_159	Below	Region 6	0.350342		3	Control	control_134	Above	Region 16	0.397012		4	Control	control_180	Below	Region 3	0.616743
	1	Control	control_143	Above	Region 1	0.264645		2	Control	control_159	Below	Region 7	0.302172		3	Control	control_134	Above	Region 17	0.502168		4	Control	control_180	Below	Region 4	0.456233
	1	Control	control_143	Above	Region 10	0.309483		2	Control	control_159	Below	Region 8	0.56933		3	Control	control_134	Above	Region 18	0.413369		4	Control	control_180	Below	Region 5	0.417947
	1	Control	control_143	Above	Region 11	0.498621		2	Control	control_159	Below	Region 9	0.542869		3	Control	control_134	Above	Region 19	0.38277		4	Control	control_180	Below	Region 6	0.410893
	1	Control	control_143	Above	Region 12	0.298573		2	Control	control_160	Below	Region 1	0.362251		3	Control	control_134	Above	Region 2	0.346928		4	Control	control_181	Below	Region 1	0.435566
	1	Control	control_143	Above	Region 13	0.392597		2	Control	control_160	Below	Region 2	0.386716		3	Control	control_134	Above	Region 20	0.540678		4	Control	control_181	Below	Region 2	0.272817
	1	Control	control_143	Above	Region 14	0.355246		2	Control	control_160	Below	Region 3	0.631009		3	Control	control_134	Above	Region 21	0.48223		4	Control	control_181	Below	Region 3	0.774563
	1	Control	control_143	Above	Region 15	0.41282		2	Control	control_160	Below	Region 4	0.389274		3	Control	control_134	Above	Region 22	0.408198		4	Control	control_181	Below	Region 4	0.49385
	1	Control	control_143	Above	Region 2	0.325822		2	Control	control_160	Below	Region 5	0.41173		3	Control	control_134	Above	Region 23	0.43942		4	Control	control_181	Below	Region 5	0.421873
	1	Control	control_143	Above	Region 3	0.342185		2	Control	control_160	Below	Region 6	0.326798		3	Control	control_134	Above	Region 3	0.459233		4	Control	control_181	Below	Region 6	0.352155
	1	Control	control_143	Above	Region 4	0.336279		2	Control	control_160	Below	Region 7	0.288341		3	Control	control_134	Above	Region 4	0.406041		4	Control	control_182	Below	Region 1	0.384925
	1	Control	control_143	Above	Region 5	0.403155		2	Control	control_160	Below	Region 8	0.471936		3	Control	control_134	Above	Region 5	0.432011		4	Control	control_182	Below	Region 2	0.272354
	1	Control	control_143	Above	Region 6	0.445618		2	Control	control_160	Below	Region 9	0.480131		3	Control	control_134	Above	Region 6	0.329226		4	Control	control_182	Below	Region 3	0.717933
	1	Control	control_143	Above	Region 7	0.431735		2	Control	control_161	Below	Region 1	0.458248		3	Control	control_134	Above	Region 7	0.388439		4	Control	control_182	Below	Region 4	0.4053
	1	Control	control_143	Above	Region 8	0.37567		2	Control	control_161	Below	Region 2	0.421014		3	Control	control_134	Above	Region 8	0.388554		4	Control	control_182	Below	Region 5	0.411117
	1	Control	control_143	Above	Region 9	0.524179		2	Control	control_161	Below	Region 3	0.702815		3	Control	control_134	Above	Region 9	0.542978		4	Control	control_182	Below	Region 6	0.283377
	1	Control	control_144	Above	Region 1	0.390787		2	Control	control_161	Below	Region 4	0.37886		3	Control	control_135	Above	Region 1	0.310425		4	Control	control_183	Below	Region 1	0.437448
	1	Control	control_144	Above	Region 10	0.293894		2	Control	control_161	Below	Region 5	0.433676		3	Control	control_135	Above	Region 10	0.434066		4	Control	control_183	Below	Region 2	0.225445
	1	Control	control_144	Above	Region 11	0.434156		2	Control	control_161	Below	Region 6	0.36664		3	Control	control_135	Above	Region 11	0.327937		4	Control	control_183	Below	Region 3	0.714098
	1	Control	control_144	Above	Region 12	0.386495		2	Control	control_161	Below	Region 7	0.374273		3	Control	control_135	Above	Region 12	0.418397		4	Control	control_183	Below	Region 4	0.483665
	1	Control	control_144	Above	Region 13	0.334457		2	Control	control_161	Below	Region 8	0.448079		3	Control	control_135	Above	Region 13	0.382615		4	Control	control_183	Below	Region 5	0.424868
	1	Control	control_144	Above	Region 14	0.348784		2	Control	control_161	Below	Region 9	0.467749		3	Control	control_135	Above	Region 14	0.318087		4	Control	control_183	Below	Region 6	0.340891
	1	Control	control_144	Above	Region 15	0.424192		2	Control	control_162	Below	Region 1	0.357131		3	Control	control_135	Above	Region 15	0.503503		4	Control	control_184	Below	Region 1	0.415969
	1	Control	control_144	Above	Region 2	0.364137		2	Control	control_162	Below	Region 2	0.409862		3	Control	control_135	Above	Region 16	0.317692		4	Control	control_184	Below	Region 2	0.321447
	1	Control	control_144	Above	Region 3	0.381933		2	Control	control_162	Below	Region 3	0.640858		3	Control	control_135	Above	Region 17	0.465425		4	Control	control_184	Below	Region 3	0.787729
	1	Control	control_144	Above	Region 4	0.348127		2	Control	control_162	Below	Region 4	0.323761		3	Control	control_135	Above	Region 18	0.424629		4	Control	control_184	Below	Region 4	0.448717
	1	Control	control_144	Above	Region 5	0.345		2	Control	control_162	Below	Region 5	0.390171		3	Control	control_135	Above	Region 19	0.286871		4	Control	control_184	Below	Region 5	0.440327
	1	Control	control_144	Above	Region 6	0.416988		2	Control	control_162	Below	Region 6	0.30096		3	Control	control_135	Above	Region 2	0.299131		4	Control	control_184	Below	Region 6	0.336379
	1	Control	control_144	Above	Region 7	0.458733		2	Control	control_162	Below	Region 7	0.371549		3	Control	control_135	Above	Region 20	0.524853		4	Control	control_185	Below	Region 1	0.441872
	1	Control	control_144	Above	Region 8	0.377029		2	Control	control_162	Below	Region 8	0.403596		3	Control	control_135	Above	Region 21	0.413405		4	Control	control_185	Below	Region 2	0.174112
	1	Control	control_144	Above	Region 9	0.517213		2	Control	control_162	Below	Region 9	0.340904		3	Control	control_135	Above	Region 22	0.473816		4	Control	control_185	Below	Region 3	0.802447
	1	Control	control_145	Above	Region 1	0.336365		2	Control	control_163	Below	Region 1	0.345705		3	Control	control_135	Above	Region 23	0.465742		4	Control	control_185	Below	Region 4	0.452924
	1	Control	control_145	Above	Region 10	0.341024		2	Control	control_163	Below	Region 2	0.406051		3	Control	control_135	Above	Region 3	0.510388		4	Control	control_185	Below	Region 5	0.484602
	1	Control	control_145	Above	Region 11	0.443499		2	Control	control_163	Below	Region 3	0.679428		3	Control	control_135	Above	Region 4	0.41034		4	Control	control_185	Below	Region 6	0.408258
	1	Control	control_145	Above	Region 12	0.409266		2	Control	control_163	Below	Region 4	0.449873		3	Control	control_135	Above	Region 5	0.57807		4	Control	control_186	Below	Region 1	0.419242
	1	Control	control_145	Above	Region 13	0.438299		2	Control	control_163	Below	Region 5	0.437768		3	Control	control_135	Above	Region 6	0.3767		4	Control	control_186	Below	Region 2	0.307172
	1	Control	control_145	Above	Region 14	0.481937		2	Control	control_163	Below	Region 6	0.318075		3	Control	control_135	Above	Region 7	0.431968		4	Control	control_186	Below	Region 3	0.653485
	1	Control	control_145	Above	Region 15	0.439357		2	Control	control_163	Below	Region 7	0.381233		3	Control	control_135	Above	Region 8	0.35937		4	Control	control_186	Below	Region 4	0.410428
	1	Control	control_145	Above	Region 2	0.388731		2	Control	control_163	Below	Region 8	0.461475		3	Control	control_135	Above	Region 9	0.530364		4	Control	control_186	Below	Region 5	0.429114
	1	Control	control_145	Above	Region 3	0.340872		2	Control	control_163	Below	Region 9	0.486716		3	Control	control_136	Above	Region 1	0.339701		4	Control	control_186	Below	Region 6	0.394342
	1	Control	control_145	Above	Region 4	0.3058		2	Control	control_164	Below	Region 1	0.383179		3	Control	control_136	Above	Region 10	0.421925		4	Control	control_187	Below	Region 1	0.355902
	1	Control	control_145	Above	Region 5	0.360714		2	Control	control_164	Below	Region 2	0.360351		3	Control	control_136	Above	Region 11	0.339725		4	Control	control_187	Below	Region 2	0.323427
	1	Control	control_145	Above	Region 6	0.454642		2	Control	control_164	Below	Region 3	0.696331		3	Control	control_136	Above	Region 12	0.378864		4	Control	control_187	Below	Region 3	0.715725
	1	Control	control_145	Above	Region 7	0.44326		2	Control	control_164	Below	Region 4	0.372334		3	Control	control_136	Above	Region 13	0.352143		4	Control	control_187	Below	Region 4	0.358006
	1	Control	control_145	Above	Region 8	0.404742		2	Control	control_164	Below	Region 5	0.452292		3	Control	control_136	Above	Region 14	0.360358		4	Control	control_187	Below	Region 5	0.432761
	1	Control	control_145	Above	Region 9	0.447103		2	Control	control_164	Below	Region 6	0.318289		3	Control	control_136	Above	Region 15	0.576238		4	Control	control_187	Below	Region 6	0.366792
	1	Control	control_146	Above	Region 1	0.288507		2	Control	control_164	Below	Region 7	0.368291		3	Control	control_136	Above	Region 16	0.367985		4	Control	control_188	Below	Region 1	0.398653
	1	Control	control_146	Above	Region 10	0.325516		2	Control	control_164	Below	Region 8	0.439488		3	Control	control_136	Above	Region 17	0.452322		4	Control	control_188	Below	Region 2	0.309752
	1	Control	control_146	Above	Region 11	0.557088		2	Control	control_164	Below	Region 9	0.414163		3	Control	control_136	Above	Region 18	0.450594		4	Control	control_188	Below	Region 3	0.766733
	1	Control	control_146	Above	Region 12	0.385838		2	Control	control_165	Below	Region 1	0.422502		3	Control	control_136	Above	Region 19	0.349527		4	Control	control_188	Below	Region 4	0.404612
	1	Control	control_146	Above	Region 13	0.381903		2	Control	control_165	Below	Region 2	0.38909		3	Control	control_136	Above	Region 2	0.335062		4	Control	control_188	Below	Region 5	0.394527
	1	Control	control_146	Above	Region 14	0.457267		2	Control	control_165	Below	Region 3	0.678169		3	Control	control_136	Above	Region 20	0.471592		4	Control	control_188	Below	Region 6	0.369972
	1	Control	control_146	Above	Region 15	0.532591		2	Control	control_165	Below	Region 4	0.384676		3	Control	control_136	Above	Region 21	0.494986		4	Control	control_189	Below	Region 1	0.457894
	1	Control	control_146	Above	Region 2	0.342582		2	Control	control_165	Below	Region 5	0.436839		3	Control	control_136	Above	Region 22	0.444364		4	Control	control_189	Below	Region 2	0.235902
	1	Control	control_146	Above	Region 3	0.362813		2	Control	control_165	Below	Region 6	0.358852		3	Control	control_136	Above	Region 23	0.458375		4	Control	control_189	Below	Region 3	0.743063
	1	Control	control_146	Above	Region 4	0.319962		2	Control	control_165	Below	Region 7	0.259304		3	Control	control_136	Above	Region 3	0.424537		4	Control	control_189	Below	Region 4	0.455373
	1	Control	control_146	Above	Region 5	0.359358		2	Control	control_165	Below	Region 8	0.430481		3	Control	control_136	Above	Region 4	0.397032		4	Control	control_189	Below	Region 5	0.390924
	1	Control	control_146	Above	Region 6	0.419101		2	Control	control_165	Below	Region 9	0.427236		3	Control	control_136	Above	Region 5	0.425833		4	Control	control_189	Below	Region 6	0.385868
	1	Control	control_146	Above	Region 7	0.444961		2	Control	control_166	Below	Region 1	0.355628		3	Control	control_136	Above	Region 6	0.396775		4	Control	control_190	Below	Region 1	0.485786
	1	Control	control_146	Above	Region 8	0.39224		2	Control	control_166	Below	Region 2	0.408693		3	Control	control_136	Above	Region 7	0.408216		4	Control	control_190	Below	Region 2	0.297055
	1	Control	control_146	Above	Region 9	0.574208		2	Control	control_166	Below	Region 3	0.685726		3	Control	control_136	Above	Region 8	0.395053		4	Control	control_190	Below	Region 3	0.745494
	1	Control	control_147	Above	Region 1	0.229945		2	Control	control_166	Below	Region 4	0.469875		3	Control	control_136	Above	Region 9	0.502267		4	Control	control_190	Below	Region 4	0.413466
	1	Control	control_147	Above	Region 10	0.319586		2	Control	control_166	Below	Region 5	0.440257		3	Control	control_137	Above	Region 1	0.394109		4	Control	control_190	Below	Region 5	0.421153
	1	Control	control_147	Above	Region 11	0.409892		2	Control	control_166	Below	Region 6	0.449831		3	Control	control_137	Above	Region 10	0.45962		4	Control	control_190	Below	Region 6	0.329201
	1	Control	control_147	Above	Region 12	0.354174		2	Control	control_166	Below	Region 7	0.432126		3	Control	control_137	Above	Region 11	0.369083		4	Control	control_191	Below	Region 1	0.433099
	1	Control	control_147	Above	Region 13	0.351474		2	Control	control_166	Below	Region 8	0.360013		3	Control	control_137	Above	Region 12	0.389233		4	Control	control_191	Below	Region 2	0.41681
	1	Control	control_147	Above	Region 14	0.404125		2	Control	control_166	Below	Region 9	0.430061		3	Control	control_137	Above	Region 13	0.35312		4	Control	control_191	Below	Region 3	0.749243
	1	Control	control_147	Above	Region 15	0.452943		2	Control	control_167	Below	Region 1	0.393185		3	Control	control_137	Above	Region 14	0.297518		4	Control	control_191	Below	Region 4	0.39908
	1	Control	control_147	Above	Region 2	0.316327		2	Control	control_167	Below	Region 2	0.427591		3	Control	control_137	Above	Region 15	0.478533		4	Control	control_191	Below	Region 5	0.421858
	1	Control	control_147	Above	Region 3	0.31476		2	Control	control_167	Below	Region 3	0.674081		3	Control	control_137	Above	Region 16	0.402148		4	Control	control_191	Below	Region 6	0.373071
	1	Control	control_147	Above	Region 4	0.267082		2	Control	control_167	Below	Region 4	0.472264		3	Control	control_137	Above	Region 17	0.481482		4	Control	control_192	Below	Region 1	0.413588
	1	Control	control_147	Above	Region 5	0.362804		2	Control	control_167	Below	Region 5	0.390284		3	Control	control_137	Above	Region 18	0.476344		4	Control	control_192	Below	Region 2	0.427238
	1	Control	control_147	Above	Region 6	0.509058		2	Control	control_167	Below	Region 6	0.362339		3	Control	control_137	Above	Region 19	0.301215		4	Control	control_192	Below	Region 3	0.665261
	1	Control	control_147	Above	Region 7	0.383904		2	Control	control_167	Below	Region 7	0.342773		3	Control	control_137	Above	Region 2	0.368098		4	Control	control_192	Below	Region 4	0.418128
	1	Control	control_147	Above	Region 8	0.330612		2	Control	control_167	Below	Region 8	0.536132		3	Control	control_137	Above	Region 20	0.480553		4	Control	control_192	Below	Region 5	0.375923
	1	Control	control_147	Above	Region 9	0.451583		2	Control	control_167	Below	Region 9	0.552853		3	Control	control_137	Above	Region 21	0.44491		4	Control	control_192	Below	Region 6	0.330073
	1	Control	control_148	Above	Region 1	0.35503		2	Control	control_168	Below	Region 1	0.414421		3	Control	control_137	Above	Region 22	0.53135		4	Control	control_193	Below	Region 1	0.326521
	1	Control	control_148	Above	Region 10	0.360401		2	Control	control_168	Below	Region 2	0.432163		3	Control	control_137	Above	Region 23	0.507038		4	Control	control_193	Below	Region 2	0.46154
	1	Control	control_148	Above	Region 11	0.43639		2	Control	control_168	Below	Region 3	0.683997		3	Control	control_137	Above	Region 3	0.463884		4	Control	control_193	Below	Region 3	0.640944
	1	Control	control_148	Above	Region 12	0.353394		2	Control	control_168	Below	Region 4	0.460702		3	Control	control_137	Above	Region 4	0.428599		4	Control	control_193	Below	Region 4	0.365215
	1	Control	control_148	Above	Region 13	0.459818		2	Control	control_168	Below	Region 5	0.489674		3	Control	control_137	Above	Region 5	0.448988		4	Control	control_193	Below	Region 5	0.410612
	1	Control	control_148	Above	Region 14	0.412502		2	Control	control_168	Below	Region 6	0.381217		3	Control	control_137	Above	Region 6	0.366746		4	Control	control_193	Below	Region 6	0.289153
	1	Control	control_148	Above	Region 15	0.417689		2	Control	control_168	Below	Region 7	0.405106		3	Control	control_137	Above	Region 7	0.413088		4	Control	control_194	Below	Region 1	0.413549
	1	Control	control_148	Above	Region 2	0.344199		2	Control	control_168	Below	Region 8	0.530414		3	Control	control_137	Above	Region 8	0.365319		4	Control	control_194	Below	Region 2	0.32466
	1	Control	control_148	Above	Region 3	0.314065		2	Control	control_168	Below	Region 9	0.617728		3	Control	control_137	Above	Region 9	0.604711		4	Control	control_194	Below	Region 3	0.744364
	1	Control	control_148	Above	Region 4	0.329556		2	Control	control_169	Below	Region 1	0.318738		3	Control	control_138	Above	Region 1	0.358115		4	Control	control_194	Below	Region 4	0.393425
	1	Control	control_148	Above	Region 5	0.376592		2	Control	control_169	Below	Region 2	0.400272		3	Control	control_138	Above	Region 10	0.480516		4	Control	control_194	Below	Region 5	0.443439
	1	Control	control_148	Above	Region 6	0.477763		2	Control	control_169	Below	Region 3	0.634281		3	Control	control_138	Above	Region 11	0.329976		4	Control	control_194	Below	Region 6	0.329162
	1	Control	control_148	Above	Region 7	0.429099		2	Control	control_169	Below	Region 4	0.392941		3	Control	control_138	Above	Region 12	0.405983		4	Control	control_195	Below	Region 1	0.437967
	1	Control	control_148	Above	Region 8	0.379088		2	Control	control_169	Below	Region 5	0.460311		3	Control	control_138	Above	Region 13	0.399641		4	Control	control_195	Below	Region 2	0.380449
	1	Control	control_148	Above	Region 9	0.472543		2	Control	control_169	Below	Region 6	0.326264		3	Control	control_138	Above	Region 14	0.280472		4	Control	control_195	Below	Region 3	0.713429
	1	Control	control_149	Above	Region 1	0.290737		2	Control	control_169	Below	Region 7	0.28259		3	Control	control_138	Above	Region 15	0.480241		4	Control	control_195	Below	Region 4	0.414229
	1	Control	control_149	Above	Region 10	0.357415		2	Control	control_169	Below	Region 8	0.405169		3	Control	control_138	Above	Region 16	0.410005		4	Control	control_195	Below	Region 5	0.40753
	1	Control	control_149	Above	Region 11	0.454699		2	Control	control_169	Below	Region 9	0.433226		3	Control	control_138	Above	Region 17	0.457084		4	Control	control_195	Below	Region 6	0.345562
	1	Control	control_149	Above	Region 12	0.347686		2	Control	control_170	Below	Region 1	0.380526		3	Control	control_138	Above	Region 18	0.518571		4	Control	control_196	Below	Region 1	0.362707
	1	Control	control_149	Above	Region 13	0.393024		2	Control	control_170	Below	Region 2	0.408265		3	Control	control_138	Above	Region 19	0.342999		4	Control	control_196	Below	Region 2	0.217171
	1	Control	control_149	Above	Region 14	0.346116		2	Control	control_170	Below	Region 3	0.711433		3	Control	control_138	Above	Region 2	0.340696		4	Control	control_196	Below	Region 3	0.675039
	1	Control	control_149	Above	Region 15	0.392315		2	Control	control_170	Below	Region 4	0.534733		3	Control	control_138	Above	Region 20	0.484606		4	Control	control_196	Below	Region 4	0.364464
	1	Control	control_149	Above	Region 2	0.340859		2	Control	control_170	Below	Region 5	0.451767		3	Control	control_138	Above	Region 21	0.443196		4	Control	control_196	Below	Region 5	0.420067
	1	Control	control_149	Above	Region 3	0.370276		2	Control	control_170	Below	Region 6	0.34503		3	Control	control_138	Above	Region 22	0.414228		4	Control	control_196	Below	Region 6	0.319563
	1	Control	control_149	Above	Region 4	0.329766		2	Control	control_170	Below	Region 7	0.392521		3	Control	control_138	Above	Region 23	0.428981		4	Control	control_197	Below	Region 1	0.445147
	1	Control	control_149	Above	Region 5	0.419168		2	Control	control_170	Below	Region 8	0.507878		3	Control	control_138	Above	Region 3	0.492141		4	Control	control_197	Below	Region 2	0.314232
	1	Control	control_149	Above	Region 6	0.398229		2	Control	control_170	Below	Region 9	0.519197		3	Control	control_138	Above	Region 4	0.435265		4	Control	control_197	Below	Region 3	0.715379
	1	Control	control_149	Above	Region 7	0.422062		2	Control	control_171	Below	Region 1	0.454389		3	Control	control_138	Above	Region 5	0.571412		4	Control	control_197	Below	Region 4	0.414276
	1	Control	control_149	Above	Region 8	0.35239		2	Control	control_171	Below	Region 2	0.383449		3	Control	control_138	Above	Region 6	0.363834		4	Control	control_197	Below	Region 5	0.449006
	1	Control	control_149	Above	Region 9	0.453694		2	Control	control_171	Below	Region 3	0.627534		3	Control	control_138	Above	Region 7	0.368697		4	Control	control_197	Below	Region 6	0.356804
	1	Control	control_150	Above	Region 1	0.309463		2	Control	control_171	Below	Region 4	0.348885		3	Control	control_138	Above	Region 8	0.416435		4	Control	control_198	Below	Region 1	0.332824
	1	Control	control_150	Above	Region 10	0.350437		2	Control	control_171	Below	Region 5	0.398		3	Control	control_138	Above	Region 9	0.413388		4	Control	control_198	Below	Region 2	0.356345
	1	Control	control_150	Above	Region 11	0.488141		2	Control	control_171	Below	Region 6	0.351823		3	Control	control_139	Above	Region 1	0.352323		4	Control	control_198	Below	Region 3	0.627021
	1	Control	control_150	Above	Region 12	0.319117		2	Control	control_171	Below	Region 7	0.298528		3	Control	control_139	Above	Region 10	0.440562		4	Control	control_198	Below	Region 4	0.342599
	1	Control	control_150	Above	Region 13	0.391906		2	Control	control_171	Below	Region 8	0.390914		3	Control	control_139	Above	Region 11	0.3184		4	Control	control_198	Below	Region 5	0.35662
	1	Control	control_150	Above	Region 14	0.386947		2	Control	control_171	Below	Region 9	0.368061		3	Control	control_139	Above	Region 12	0.392049		4	Control	control_198	Below	Region 6	0.232262
	1	Control	control_150	Above	Region 15	0.490234		2	Control	control_172	Below	Region 1	0.382615		3	Control	control_139	Above	Region 13	0.358148		4	Control	control_199	Below	Region 1	0.437255
	1	Control	control_150	Above	Region 2	0.329096		2	Control	control_172	Below	Region 2	0.380888		3	Control	control_139	Above	Region 14	0.310681		4	Control	control_199	Below	Region 2	0.327325
	1	Control	control_150	Above	Region 3	0.319292		2	Control	control_172	Below	Region 3	0.633111		3	Control	control_139	Above	Region 15	0.554159		4	Control	control_199	Below	Region 3	0.727947
	1	Control	control_150	Above	Region 4	0.27295		2	Control	control_172	Below	Region 4	0.421575		3	Control	control_139	Above	Region 16	0.364301		4	Control	control_199	Below	Region 4	0.383814
	1	Control	control_150	Above	Region 5	0.328526		2	Control	control_172	Below	Region 5	0.419673		3	Control	control_139	Above	Region 17	0.487856		4	Control	control_199	Below	Region 5	0.414624
	1	Control	control_150	Above	Region 6	0.482881		2	Control	control_172	Below	Region 6	0.347664		3	Control	control_139	Above	Region 18	0.412884		4	Control	control_199	Below	Region 6	0.376205
	1	Control	control_150	Above	Region 7	0.454196		2	Control	control_172	Below	Region 7	0.336192		3	Control	control_139	Above	Region 19	0.346588		4	Control	control_200	Below	Region 1	0.450468
	1	Control	control_150	Above	Region 8	0.37592		2	Control	control_172	Below	Region 8	0.472457		3	Control	control_139	Above	Region 2	0.325021		4	Control	control_200	Below	Region 2	0.374566
	1	Control	control_150	Above	Region 9	0.508348		2	Control	control_172	Below	Region 9	0.465285		3	Control	control_139	Above	Region 20	0.405124		4	Control	control_200	Below	Region 3	0.743983
	1	Control	control_151	Above	Region 1	0.30755		2	Control	control_173	Below	Region 1	0.379314		3	Control	control_139	Above	Region 21	0.455628		4	Control	control_200	Below	Region 4	0.432162
	1	Control	control_151	Above	Region 10	0.3319		2	Control	control_173	Below	Region 2	0.450847		3	Control	control_139	Above	Region 22	0.376638		4	Control	control_200	Below	Region 5	0.464468
	1	Control	control_151	Above	Region 11	0.493219		2	Control	control_173	Below	Region 3	0.634125		3	Control	control_139	Above	Region 23	0.405325		4	Control	control_200	Below	Region 6	0.365951
	1	Control	control_151	Above	Region 12	0.329504		2	Control	control_173	Below	Region 4	0.469597		3	Control	control_139	Above	Region 3	0.488656		4	Control	control_201	Below	Region 1	0.331394
	1	Control	control_151	Above	Region 13	0.45105		2	Control	control_173	Below	Region 5	0.574273		3	Control	control_139	Above	Region 4	0.41014		4	Control	control_201	Below	Region 2	0.325719
	1	Control	control_151	Above	Region 14	0.475907		2	Control	control_173	Below	Region 6	0.400507		3	Control	control_139	Above	Region 5	0.429024		4	Control	control_201	Below	Region 3	0.629003
	1	Control	control_151	Above	Region 15	0.458817		2	Control	control_173	Below	Region 7	0.334693		3	Control	control_139	Above	Region 6	0.402937		4	Control	control_201	Below	Region 4	0.354228
	1	Control	control_151	Above	Region 2	0.323471		2	Control	control_173	Below	Region 8	0.444183		3	Control	control_139	Above	Region 7	0.392555		4	Control	control_201	Below	Region 5	0.447782
	1	Control	control_151	Above	Region 3	0.357244		2	Control	control_173	Below	Region 9	0.469218		3	Control	control_139	Above	Region 8	0.392192		4	Control	control_201	Below	Region 6	0.240117
	1	Control	control_151	Above	Region 4	0.355238		2	Control	control_174	Below	Region 1	0.396357		3	Control	control_139	Above	Region 9	0.54455		4	Control	control_202	Below	Region 1	0.326277
	1	Control	control_151	Above	Region 5	0.303975		2	Control	control_174	Below	Region 2	0.400696		3	Control	control_140	Above	Region 1	0.329706		4	Control	control_202	Below	Region 2	0.352307
	1	Control	control_151	Above	Region 6	0.509272		2	Control	control_174	Below	Region 3	0.647743		3	Control	control_140	Above	Region 10	0.458971		4	Control	control_202	Below	Region 3	0.608741
	1	Control	control_151	Above	Region 7	0.394589		2	Control	control_174	Below	Region 4	0.37577		3	Control	control_140	Above	Region 11	0.337686		4	Control	control_202	Below	Region 4	0.324352
	1	Control	control_151	Above	Region 8	0.381809		2	Control	control_174	Below	Region 5	0.438958		3	Control	control_140	Above	Region 12	0.411371		4	Control	control_202	Below	Region 5	0.420306
	1	Control	control_151	Above	Region 9	0.520623		2	Control	control_174	Below	Region 6	0.360785		3	Control	control_140	Above	Region 13	0.370749		4	Control	control_202	Below	Region 6	0.327199
	1	Control	control_152	Above	Region 1	0.308501		2	Control	control_174	Below	Region 7	0.315426		3	Control	control_140	Above	Region 14	0.337444		4	Control	control_203	Below	Region 1	0.375405
	1	Control	control_152	Above	Region 10	0.307277		2	Control	control_174	Below	Region 8	0.514329		3	Control	control_140	Above	Region 15	0.548866		4	Control	control_203	Below	Region 2	0.521236
	1	Control	control_152	Above	Region 11	0.459244		2	Control	control_174	Below	Region 9	0.422984		3	Control	control_140	Above	Region 16	0.308989		4	Control	control_203	Below	Region 3	0.680785
	1	Control	control_152	Above	Region 12	0.33433		2	Control	control_175	Below	Region 1	0.339847		3	Control	control_140	Above	Region 17	0.492207		4	Control	control_203	Below	Region 4	0.364514
	1	Control	control_152	Above	Region 13	0.301393		2	Control	control_175	Below	Region 2	0.367947		3	Control	control_140	Above	Region 18	0.502307		4	Control	control_203	Below	Region 5	0.467001
	1	Control	control_152	Above	Region 14	0.328123		2	Control	control_175	Below	Region 3	0.715777		3	Control	control_140	Above	Region 19	0.262093		4	Control	control_203	Below	Region 6	0.331431
	1	Control	control_152	Above	Region 15	0.425522		2	Control	control_175	Below	Region 4	0.495804		3	Control	control_140	Above	Region 2	0.329331		4	Control	control_204	Below	Region 1	0.411403
	1	Control	control_152	Above	Region 2	0.404167		2	Control	control_175	Below	Region 5	0.467802		3	Control	control_140	Above	Region 20	0.454108		4	Control	control_204	Below	Region 2	0.459758
	1	Control	control_152	Above	Region 3	0.346278		2	Control	control_175	Below	Region 6	0.33023		3	Control	control_140	Above	Region 21	0.478482		4	Control	control_204	Below	Region 3	0.665611
	1	Control	control_152	Above	Region 4	0.345739		2	Control	control_175	Below	Region 7	0.338913		3	Control	control_140	Above	Region 22	0.503945		4	Control	control_204	Below	Region 4	0.404079
	1	Control	control_152	Above	Region 5	0.396219		2	Control	control_175	Below	Region 8	0.523333		3	Control	control_140	Above	Region 23	0.486774		4	Control	control_204	Below	Region 5	0.419346
	1	Control	control_152	Above	Region 6	0.383116		2	Control	control_175	Below	Region 9	0.497272		3	Control	control_140	Above	Region 3	0.534028		4	Control	control_204	Below	Region 6	0.289994
	1	Control	control_152	Above	Region 7	0.405134		2	Control	control_176	Below	Region 1	0.415346		3	Control	control_140	Above	Region 4	0.474006		4	Control	control_205	Below	Region 1	0.424276
	1	Control	control_152	Above	Region 8	0.382255		2	Control	control_176	Below	Region 2	0.382791		3	Control	control_140	Above	Region 5	0.514242		4	Control	control_205	Below	Region 2	0.241485
	1	Control	control_152	Above	Region 9	0.521088		2	Control	control_176	Below	Region 3	0.700265		3	Control	control_140	Above	Region 6	0.357024		4	Control	control_205	Below	Region 3	0.707246
	1	Control	control_153	Above	Region 1	0.290949		2	Control	control_176	Below	Region 4	0.53337		3	Control	control_140	Above	Region 7	0.423622		4	Control	control_205	Below	Region 4	0.332205
	1	Control	control_153	Above	Region 10	0.321667		2	Control	control_176	Below	Region 5	0.473849		3	Control	control_140	Above	Region 8	0.369955		4	Control	control_205	Below	Region 5	0.405044
	1	Control	control_153	Above	Region 11	0.541759		2	Control	control_176	Below	Region 6	0.415772		3	Control	control_140	Above	Region 9	0.497966		4	Control	control_205	Below	Region 6	0.337452
	1	Control	control_153	Above	Region 12	0.336352		2	Control	control_176	Below	Region 7	0.369945		3	Control	control_141	Above	Region 1	0.300383		4	Control	control_206	Below	Region 1	0.41202
	1	Control	control_153	Above	Region 13	0.424899		2	Control	control_176	Below	Region 8	0.532548		3	Control	control_141	Above	Region 10	0.469801		4	Control	control_206	Below	Region 2	0.246979
	1	Control	control_153	Above	Region 14	0.408723		2	Control	control_176	Below	Region 9	0.546153		3	Control	control_141	Above	Region 11	0.346744		4	Control	control_206	Below	Region 3	0.719336
	1	Control	control_153	Above	Region 15	0.439598		2	Control	control_177	Below	Region 1	0.382714		3	Control	control_141	Above	Region 12	0.39506		4	Control	control_206	Below	Region 4	0.395809
	1	Control	control_153	Above	Region 2	0.317411		2	Control	control_177	Below	Region 2	0.431578		3	Control	control_141	Above	Region 13	0.349105		4	Control	control_206	Below	Region 5	0.361803
	1	Control	control_153	Above	Region 3	0.335031		2	Control	control_177	Below	Region 3	0.649284		3	Control	control_141	Above	Region 14	0.304964		4	Control	control_206	Below	Region 6	0.361518
	1	Control	control_153	Above	Region 4	0.307221		2	Control	control_177	Below	Region 4	0.366521		3	Control	control_141	Above	Region 15	0.429007		4	Control	control_207	Below	Region 1	0.363945
	1	Control	control_153	Above	Region 5	0.292109		2	Control	control_177	Below	Region 5	0.435424		3	Control	control_141	Above	Region 16	0.320863		4	Control	control_207	Below	Region 2	0.469951
	1	Control	control_153	Above	Region 6	0.422409		2	Control	control_177	Below	Region 6	0.364684		3	Control	control_141	Above	Region 17	0.408684		4	Control	control_207	Below	Region 3	0.673118
	1	Control	control_153	Above	Region 7	0.42658		2	Control	control_177	Below	Region 7	0.378115		3	Control	control_141	Above	Region 18	0.390001		4	Control	control_207	Below	Region 4	0.37618
	1	Control	control_153	Above	Region 8	0.407278		2	Control	control_177	Below	Region 8	0.412155		3	Control	control_141	Above	Region 19	0.354182		4	Control	control_207	Below	Region 5	0.384509
	1	Control	control_153	Above	Region 9	0.521856		2	Control	control_177	Below	Region 9	0.474607		3	Control	control_141	Above	Region 2	0.337954		4	Control	control_207	Below	Region 6	0.293807
	1	Control	control_154	Above	Region 1	0.258253		2	Control	control_178	Below	Region 1	0.40953		3	Control	control_141	Above	Region 20	0.506621		4	Control	control_208	Below	Region 1	0.411708
	1	Control	control_154	Above	Region 10	0.254135		2	Control	control_178	Below	Region 2	0.419149		3	Control	control_141	Above	Region 21	0.499963		4	Control	control_208	Below	Region 2	0.332481
	1	Control	control_154	Above	Region 11	0.449083		2	Control	control_178	Below	Region 3	0.716453		3	Control	control_141	Above	Region 22	0.408956		4	Control	control_208	Below	Region 3	0.709629
	1	Control	control_154	Above	Region 12	0.372523		2	Control	control_178	Below	Region 4	0.462809		3	Control	control_141	Above	Region 23	0.415208		4	Control	control_208	Below	Region 4	0.442452
	1	Control	control_154	Above	Region 13	0.396686		2	Control	control_178	Below	Region 5	0.463184		3	Control	control_141	Above	Region 3	0.428951		4	Control	control_208	Below	Region 5	0.458961
	1	Control	control_154	Above	Region 14	0.35689		2	Control	control_178	Below	Region 6	0.325046		3	Control	control_141	Above	Region 4	0.407134		4	Control	control_208	Below	Region 6	0.316908
	1	Control	control_154	Above	Region 15	0.407016		2	Control	control_178	Below	Region 7	0.413796		3	Control	control_141	Above	Region 5	0.494081		4	Control	control_209	Below	Region 1	0.370779
	1	Control	control_154	Above	Region 2	0.370533		2	Control	control_178	Below	Region 8	0.481291		3	Control	control_141	Above	Region 6	0.369754		4	Control	control_209	Below	Region 2	0.283255
	1	Control	control_154	Above	Region 3	0.357947		2	Control	control_178	Below	Region 9	0.491882		3	Control	control_141	Above	Region 7	0.332085		4	Control	control_209	Below	Region 3	0.66903
	1	Control	control_154	Above	Region 4	0.314235		2	Control	control_179	Below	Region 1	0.403243		3	Control	control_141	Above	Region 8	0.411284		4	Control	control_209	Below	Region 4	0.337492
	1	Control	control_154	Above	Region 5	0.419438		2	Control	control_179	Below	Region 2	0.404549		3	Control	control_141	Above	Region 9	0.513327		4	Control	control_209	Below	Region 5	0.386373
	1	Control	control_154	Above	Region 6	0.394165		2	Control	control_179	Below	Region 3	0.651696		3	Control	control_142	Above	Region 1	0.403989		4	Control	control_209	Below	Region 6	0.280952
	1	Control	control_154	Above	Region 7	0.400747		2	Control	control_179	Below	Region 4	0.532128		3	Control	control_142	Above	Region 10	0.362463		4	Control	control_210	Below	Region 1	0.432851
	1	Control	control_154	Above	Region 8	0.326737		2	Control	control_179	Below	Region 5	0.453197		3	Control	control_142	Above	Region 11	0.296491		4	Control	control_210	Below	Region 2	0.328108
	1	Control	control_154	Above	Region 9	0.49335		2	Control	control_179	Below	Region 6	0.348604		3	Control	control_142	Above	Region 12	0.392474		4	Control	control_210	Below	Region 3	0.759486
	1	Control	control_155	Above	Region 1	0.324561		2	Control	control_179	Below	Region 7	0.346034		3	Control	control_142	Above	Region 13	0.343569		4	Control	control_210	Below	Region 4	0.47468
	1	Control	control_155	Above	Region 10	0.325852		2	Control	control_179	Below	Region 8	0.475335		3	Control	control_142	Above	Region 14	0.310813		4	Control	control_210	Below	Region 5	0.406317
	1	Control	control_155	Above	Region 11	0.439227		2	Control	control_179	Below	Region 9	0.476605		3	Control	control_142	Above	Region 15	0.513105		4	Control	control_210	Below	Region 6	0.337334
	1	Control	control_155	Above	Region 12	0.288366		2	Control	control_180	Below	Region 1	0.379631		3	Control	control_142	Above	Region 16	0.265321		4	Control	control_211	Below	Region 1	0.429296
	1	Control	control_155	Above	Region 13	0.407353		2	Control	control_180	Below	Region 2	0.405563		3	Control	control_142	Above	Region 17	0.443368		4	Control	control_211	Below	Region 2	0.346274
	1	Control	control_155	Above	Region 14	0.346364		2	Control	control_180	Below	Region 3	0.583412		3	Control	control_142	Above	Region 18	0.437662		4	Control	control_211	Below	Region 3	0.756099
	1	Control	control_155	Above	Region 15	0.425034		2	Control	control_180	Below	Region 4	0.376557		3	Control	control_142	Above	Region 19	0.340594		4	Control	control_211	Below	Region 4	0.357929
	1	Control	control_155	Above	Region 2	0.403837		2	Control	control_180	Below	Region 5	0.442234		3	Control	control_142	Above	Region 2	0.400153		4	Control	control_211	Below	Region 5	0.41059
	1	Control	control_155	Above	Region 3	0.359307		2	Control	control_180	Below	Region 6	0.367474		3	Control	control_142	Above	Region 20	0.488596		4	Control	control_211	Below	Region 6	0.379506
	1	Control	control_155	Above	Region 4	0.356147		2	Control	control_180	Below	Region 7	0.440845		3	Control	control_142	Above	Region 21	0.490323		4	Control	control_212	Below	Region 1	0.356151
	1	Control	control_155	Above	Region 5	0.406394		2	Control	control_180	Below	Region 8	0.427559		3	Control	control_142	Above	Region 22	0.330936		4	Control	control_212	Below	Region 2	0.259918
	1	Control	control_155	Above	Region 6	0.419617		2	Control	control_180	Below	Region 9	0.453855		3	Control	control_142	Above	Region 23	0.447232		4	Control	control_212	Below	Region 3	0.691258
	1	Control	control_155	Above	Region 7	0.398039		2	Control	control_181	Below	Region 1	0.34467		3	Control	control_142	Above	Region 3	0.495611		4	Control	control_212	Below	Region 4	0.389573
	1	Control	control_155	Above	Region 8	0.3688		2	Control	control_181	Below	Region 2	0.461126		3	Control	control_142	Above	Region 4	0.441701		4	Control	control_212	Below	Region 5	0.393833
	1	Control	control_155	Above	Region 9	0.472716		2	Control	control_181	Below	Region 3	0.721887		3	Control	control_142	Above	Region 5	0.527244		4	Control	control_212	Below	Region 6	0.329242
	1	Control	control_156	Above	Region 1	0.269871		2	Control	control_181	Below	Region 4	0.530857		3	Control	control_142	Above	Region 6	0.333292		4	Control	control_28	Below	Region 1	0.455956
	1	Control	control_156	Above	Region 10	0.260865		2	Control	control_181	Below	Region 5	0.46915		3	Control	control_142	Above	Region 7	0.380818		4	Control	control_28	Below	Region 2	0.414761
	1	Control	control_156	Above	Region 11	0.534349		2	Control	control_181	Below	Region 6	0.381391		3	Control	control_142	Above	Region 8	0.407349		4	Control	control_28	Below	Region 3	0.69432
	1	Control	control_156	Above	Region 12	0.340627		2	Control	control_181	Below	Region 7	0.340876		3	Control	control_142	Above	Region 9	0.523663		4	Control	control_28	Below	Region 4	0.275224
	1	Control	control_156	Above	Region 13	0.377678		2	Control	control_181	Below	Region 8	0.518226		3	Control	control_143	Above	Region 1	0.342722		4	Control	control_28	Below	Region 5	0.377602
	1	Control	control_156	Above	Region 14	0.397917		2	Control	control_181	Below	Region 9	0.577047		3	Control	control_143	Above	Region 10	0.452544		4	Control	control_28	Below	Region 6	0.289389
	1	Control	control_156	Above	Region 15	0.450483		2	Control	control_182	Below	Region 1	0.387026		3	Control	control_143	Above	Region 11	0.358022		4	Control	control_37	Below	Region 1	0.440981
	1	Control	control_156	Above	Region 2	0.342581		2	Control	control_182	Below	Region 2	0.383078		3	Control	control_143	Above	Region 12	0.401494		4	Control	control_37	Below	Region 2	0.352954
	1	Control	control_156	Above	Region 3	0.344695		2	Control	control_182	Below	Region 3	0.69264		3	Control	control_143	Above	Region 13	0.356917		4	Control	control_37	Below	Region 3	0.748812
	1	Control	control_156	Above	Region 4	0.345219		2	Control	control_182	Below	Region 4	0.477889		3	Control	control_143	Above	Region 14	0.290266		4	Control	control_37	Below	Region 4	0.46235
	1	Control	control_156	Above	Region 5	0.396052		2	Control	control_182	Below	Region 5	0.459307		3	Control	control_143	Above	Region 15	0.42119		4	Control	control_37	Below	Region 5	0.419184
	1	Control	control_156	Above	Region 6	0.419415		2	Control	control_182	Below	Region 6	0.356421		3	Control	control_143	Above	Region 16	0.404207		4	Control	control_37	Below	Region 6	0.327324
	1	Control	control_156	Above	Region 7	0.404145		2	Control	control_182	Below	Region 7	0.358591		3	Control	control_143	Above	Region 17	0.497894		4	Control	control_46	Below	Region 1	0.393312
	1	Control	control_156	Above	Region 8	0.390878		2	Control	control_182	Below	Region 8	0.516469		3	Control	control_143	Above	Region 18	0.532131		4	Control	control_46	Below	Region 2	0.253058
	1	Control	control_156	Above	Region 9	0.488587		2	Control	control_182	Below	Region 9	0.485804		3	Control	control_143	Above	Region 19	0.320022		4	Control	control_46	Below	Region 3	0.699827
	1	Control	control_157	Above	Region 1	0.22519		2	Control	control_183	Below	Region 1	0.325351		3	Control	control_143	Above	Region 2	0.313698		4	Control	control_46	Below	Region 4	0.339854
	1	Control	control_157	Above	Region 10	0.337491		2	Control	control_183	Below	Region 2	0.44864		3	Control	control_143	Above	Region 20	0.467522		4	Control	control_46	Below	Region 5	0.416564
	1	Control	control_157	Above	Region 11	0.461423		2	Control	control_183	Below	Region 3	0.694542		3	Control	control_143	Above	Region 21	0.530451		4	Control	control_46	Below	Region 6	0.410899
	1	Control	control_157	Above	Region 12	0.334234		2	Control	control_183	Below	Region 4	0.464608		3	Control	control_143	Above	Region 22	0.565974		4	Control	control_79	Below	Region 1	0.399421
	1	Control	control_157	Above	Region 13	0.411176		2	Control	control_183	Below	Region 5	0.39953		3	Control	control_143	Above	Region 23	0.397006		4	Control	control_79	Below	Region 2	0.268843
	1	Control	control_157	Above	Region 14	0.367836		2	Control	control_183	Below	Region 6	0.341234		3	Control	control_143	Above	Region 3	0.455621		4	Control	control_79	Below	Region 3	0.672784
	1	Control	control_157	Above	Region 15	0.427815		2	Control	control_183	Below	Region 7	0.328228		3	Control	control_143	Above	Region 4	0.418764		4	Control	control_79	Below	Region 4	0.327535
	1	Control	control_157	Above	Region 2	0.340904		2	Control	control_183	Below	Region 8	0.485749		3	Control	control_143	Above	Region 5	0.477943		4	Control	control_79	Below	Region 5	0.373477
	1	Control	control_157	Above	Region 3	0.332445		2	Control	control_183	Below	Region 9	0.554573		3	Control	control_143	Above	Region 6	0.388546		4	Control	control_79	Below	Region 6	0.35695
	1	Control	control_157	Above	Region 4	0.341353		2	Control	control_184	Below	Region 1	0.387598		3	Control	control_143	Above	Region 7	0.386034		4	Control	control_82	Below	Region 1	0.424206
	1	Control	control_157	Above	Region 5	0.327669		2	Control	control_184	Below	Region 2	0.411475		3	Control	control_143	Above	Region 8	0.404138		4	Control	control_82	Below	Region 2	0.433048
	1	Control	control_157	Above	Region 6	0.431708		2	Control	control_184	Below	Region 3	0.706446		3	Control	control_143	Above	Region 9	0.52081		4	Control	control_82	Below	Region 3	0.697302
	1	Control	control_157	Above	Region 7	0.339176		2	Control	control_184	Below	Region 4	0.365043		3	Control	control_144	Above	Region 1	0.371196		4	Control	control_82	Below	Region 4	0.370179
	1	Control	control_157	Above	Region 8	0.340177		2	Control	control_184	Below	Region 5	0.35564		3	Control	control_144	Above	Region 10	0.395286		4	Control	control_82	Below	Region 5	0.451388
	1	Control	control_157	Above	Region 9	0.422163		2	Control	control_184	Below	Region 6	0.291508		3	Control	control_144	Above	Region 11	0.340791		4	Control	control_82	Below	Region 6	0.308567
	1	Control	control_158	Above	Region 1	0.297082		2	Control	control_184	Below	Region 7	0.334385		3	Control	control_144	Above	Region 12	0.421686		4	Control	control_88	Below	Region 1	0.469739
	1	Control	control_158	Above	Region 10	0.343134		2	Control	control_184	Below	Region 8	0.481547		3	Control	control_144	Above	Region 13	0.3682		4	Control	control_88	Below	Region 2	0.34643
	1	Control	control_158	Above	Region 11	0.467092		2	Control	control_184	Below	Region 9	0.459321		3	Control	control_144	Above	Region 14	0.339732		4	Control	control_88	Below	Region 3	0.710238
	1	Control	control_158	Above	Region 12	0.332861		2	Control	control_185	Below	Region 1	0.485168		3	Control	control_144	Above	Region 15	0.482579		4	Control	control_88	Below	Region 4	0.396289
	1	Control	control_158	Above	Region 13	0.450956		2	Control	control_185	Below	Region 2	0.411828		3	Control	control_144	Above	Region 16	0.487065		4	Control	control_88	Below	Region 5	0.438784
	1	Control	control_158	Above	Region 14	0.384168		2	Control	control_185	Below	Region 3	0.777848		3	Control	control_144	Above	Region 17	0.428462		4	Control	control_88	Below	Region 6	0.403267
	1	Control	control_158	Above	Region 15	0.43396		2	Control	control_185	Below	Region 4	0.441312		3	Control	control_144	Above	Region 18	0.390901		4	Control	control_92	Below	Region 1	0.486096
	1	Control	control_158	Above	Region 2	0.367069		2	Control	control_185	Below	Region 5	0.39672		3	Control	control_144	Above	Region 19	0.28055		4	Control	control_92	Below	Region 2	0.355185
	1	Control	control_158	Above	Region 3	0.33808		2	Control	control_185	Below	Region 6	0.428595		3	Control	control_144	Above	Region 2	0.396157		4	Control	control_92	Below	Region 3	0.770522
	1	Control	control_158	Above	Region 4	0.303319		2	Control	control_185	Below	Region 7	0.362785		3	Control	control_144	Above	Region 20	0.520731		4	Control	control_92	Below	Region 4	0.447725
	1	Control	control_158	Above	Region 5	0.4223		2	Control	control_185	Below	Region 8	0.529578		3	Control	control_144	Above	Region 21	0.548765		4	Control	control_92	Below	Region 5	0.442566
	1	Control	control_158	Above	Region 6	0.45617		2	Control	control_185	Below	Region 9	0.555003		3	Control	control_144	Above	Region 22	0.458941		4	Control	control_92	Below	Region 6	0.398113
	1	Control	control_158	Above	Region 7	0.422222		2	Control	control_186	Below	Region 1	0.39578		3	Control	control_144	Above	Region 23	0.472398
	1	Control	control_158	Above	Region 8	0.389082		2	Control	control_186	Below	Region 2	0.390366		3	Control	control_144	Above	Region 3	0.51924
	1	Control	control_158	Above	Region 9	0.545284		2	Control	control_186	Below	Region 3	0.623626		3	Control	control_144	Above	Region 4	0.416994
	1	Control	control_159	Above	Region 1	0.250233		2	Control	control_186	Below	Region 4	0.279149		3	Control	control_144	Above	Region 5	0.425827
	1	Control	control_159	Above	Region 10	0.357469		2	Control	control_186	Below	Region 5	0.407516		3	Control	control_144	Above	Region 6	0.407652
	1	Control	control_159	Above	Region 11	0.486979		2	Control	control_186	Below	Region 6	0.360404		3	Control	control_144	Above	Region 7	0.406105
	1	Control	control_159	Above	Region 12	0.285197		2	Control	control_186	Below	Region 7	0.350156		3	Control	control_144	Above	Region 8	0.424949
	1	Control	control_159	Above	Region 13	0.397387		2	Control	control_186	Below	Region 8	0.429082		3	Control	control_144	Above	Region 9	0.474535
	1	Control	control_159	Above	Region 14	0.441103		2	Control	control_186	Below	Region 9	0.484337		3	Control	control_145	Above	Region 1	0.349814
	1	Control	control_159	Above	Region 15	0.437122		2	Control	control_187	Below	Region 1	0.402726		3	Control	control_145	Above	Region 10	0.400256
	1	Control	control_159	Above	Region 2	0.3349		2	Control	control_187	Below	Region 2	0.37033		3	Control	control_145	Above	Region 11	0.416463
	1	Control	control_159	Above	Region 3	0.348609		2	Control	control_187	Below	Region 3	0.706889		3	Control	control_145	Above	Region 12	0.412398
	1	Control	control_159	Above	Region 4	0.315429		2	Control	control_187	Below	Region 4	0.530817		3	Control	control_145	Above	Region 13	0.359419
	1	Control	control_159	Above	Region 5	0.398764		2	Control	control_187	Below	Region 5	0.478466		3	Control	control_145	Above	Region 14	0.331173
	1	Control	control_159	Above	Region 6	0.484154		2	Control	control_187	Below	Region 6	0.370653		3	Control	control_145	Above	Region 15	0.439469
	1	Control	control_159	Above	Region 7	0.41112		2	Control	control_187	Below	Region 7	0.325822		3	Control	control_145	Above	Region 16	0.303806
	1	Control	control_159	Above	Region 8	0.367093		2	Control	control_187	Below	Region 8	0.463878		3	Control	control_145	Above	Region 17	0.472233
	1	Control	control_159	Above	Region 9	0.501426		2	Control	control_187	Below	Region 9	0.537254		3	Control	control_145	Above	Region 18	0.439649
	1	Control	control_160	Above	Region 1	0.257205		2	Control	control_188	Below	Region 1	0.412961		3	Control	control_145	Above	Region 19	0.308014
	1	Control	control_160	Above	Region 10	0.321781		2	Control	control_188	Below	Region 2	0.416023		3	Control	control_145	Above	Region 2	0.356621
	1	Control	control_160	Above	Region 11	0.425362		2	Control	control_188	Below	Region 3	0.767975		3	Control	control_145	Above	Region 20	0.507949
	1	Control	control_160	Above	Region 12	0.320009		2	Control	control_188	Below	Region 4	0.440581		3	Control	control_145	Above	Region 21	0.434677
	1	Control	control_160	Above	Region 13	0.299094		2	Control	control_188	Below	Region 5	0.407135		3	Control	control_145	Above	Region 22	0.422056
	1	Control	control_160	Above	Region 14	0.347234		2	Control	control_188	Below	Region 6	0.370222		3	Control	control_145	Above	Region 23	0.433133
	1	Control	control_160	Above	Region 15	0.426097		2	Control	control_188	Below	Region 7	0.386529		3	Control	control_145	Above	Region 3	0.457799
	1	Control	control_160	Above	Region 2	0.334005		2	Control	control_188	Below	Region 8	0.534673		3	Control	control_145	Above	Region 4	0.427237
	1	Control	control_160	Above	Region 3	0.349391		2	Control	control_188	Below	Region 9	0.46157		3	Control	control_145	Above	Region 5	0.543928
	1	Control	control_160	Above	Region 4	0.339423		2	Control	control_189	Below	Region 1	0.449343		3	Control	control_145	Above	Region 6	0.384993
	1	Control	control_160	Above	Region 5	0.352369		2	Control	control_189	Below	Region 2	0.429126		3	Control	control_145	Above	Region 7	0.408627
	1	Control	control_160	Above	Region 6	0.469641		2	Control	control_189	Below	Region 3	0.689993		3	Control	control_145	Above	Region 8	0.416895
	1	Control	control_160	Above	Region 7	0.370827		2	Control	control_189	Below	Region 4	0.40805		3	Control	control_145	Above	Region 9	0.503935
	1	Control	control_160	Above	Region 8	0.323926		2	Control	control_189	Below	Region 5	0.444259		3	Control	control_146	Above	Region 1	0.349398
	1	Control	control_160	Above	Region 9	0.484979		2	Control	control_189	Below	Region 6	0.366533		3	Control	control_146	Above	Region 10	0.51126
	1	Control	control_161	Above	Region 1	0.278569		2	Control	control_189	Below	Region 7	0.415107		3	Control	control_146	Above	Region 11	0.415217
	1	Control	control_161	Above	Region 10	0.308864		2	Control	control_189	Below	Region 8	0.509114		3	Control	control_146	Above	Region 12	0.453175
	1	Control	control_161	Above	Region 11	0.537818		2	Control	control_189	Below	Region 9	0.570306		3	Control	control_146	Above	Region 13	0.337692
	1	Control	control_161	Above	Region 12	0.340733		2	Control	control_190	Below	Region 1	0.418444		3	Control	control_146	Above	Region 14	0.348597
	1	Control	control_161	Above	Region 13	0.396993		2	Control	control_190	Below	Region 2	0.415259		3	Control	control_146	Above	Region 15	0.536723
	1	Control	control_161	Above	Region 14	0.400682		2	Control	control_190	Below	Region 3	0.647047		3	Control	control_146	Above	Region 16	0.441717
	1	Control	control_161	Above	Region 15	0.51547		2	Control	control_190	Below	Region 4	0.422406		3	Control	control_146	Above	Region 17	0.485706
	1	Control	control_161	Above	Region 2	0.319047		2	Control	control_190	Below	Region 5	0.463777		3	Control	control_146	Above	Region 18	0.535441
	1	Control	control_161	Above	Region 3	0.362607		2	Control	control_190	Below	Region 6	0.37817		3	Control	control_146	Above	Region 19	0.300612
	1	Control	control_161	Above	Region 4	0.349288		2	Control	control_190	Below	Region 7	0.447214		3	Control	control_146	Above	Region 2	0.32159
	1	Control	control_161	Above	Region 5	0.399983		2	Control	control_190	Below	Region 8	0.420543		3	Control	control_146	Above	Region 20	0.559575
	1	Control	control_161	Above	Region 6	0.393347		2	Control	control_190	Below	Region 9	0.548713		3	Control	control_146	Above	Region 21	0.571649
	1	Control	control_161	Above	Region 7	0.384663		2	Control	control_191	Below	Region 1	0.476349		3	Control	control_146	Above	Region 22	0.513748
	1	Control	control_161	Above	Region 8	0.384256		2	Control	control_191	Below	Region 2	0.433101		3	Control	control_146	Above	Region 23	0.431426
	1	Control	control_161	Above	Region 9	0.567826		2	Control	control_191	Below	Region 3	0.695405		3	Control	control_146	Above	Region 3	0.482643
	1	Control	control_162	Above	Region 1	0.368475		2	Control	control_191	Below	Region 4	0.428514		3	Control	control_146	Above	Region 4	0.444214
	1	Control	control_162	Above	Region 10	0.303003		2	Control	control_191	Below	Region 5	0.600272		3	Control	control_146	Above	Region 5	0.43146
	1	Control	control_162	Above	Region 11	0.443744		2	Control	control_191	Below	Region 6	0.469145		3	Control	control_146	Above	Region 6	0.374605
	1	Control	control_162	Above	Region 12	0.318298		2	Control	control_191	Below	Region 7	0.366348		3	Control	control_146	Above	Region 7	0.420514
	1	Control	control_162	Above	Region 13	0.391653		2	Control	control_191	Below	Region 8	0.533916		3	Control	control_146	Above	Region 8	0.399459
	1	Control	control_162	Above	Region 14	0.382103		2	Control	control_191	Below	Region 9	0.489911		3	Control	control_146	Above	Region 9	0.565997
	1	Control	control_162	Above	Region 15	0.474561		2	Control	control_192	Below	Region 1	0.397662		3	Control	control_147	Above	Region 1	0.322785
	1	Control	control_162	Above	Region 2	0.336387		2	Control	control_192	Below	Region 2	0.400076		3	Control	control_147	Above	Region 10	0.41284
	1	Control	control_162	Above	Region 3	0.390523		2	Control	control_192	Below	Region 3	0.641518		3	Control	control_147	Above	Region 11	0.331667
	1	Control	control_162	Above	Region 4	0.365267		2	Control	control_192	Below	Region 4	0.332574		3	Control	control_147	Above	Region 12	0.379395
	1	Control	control_162	Above	Region 5	0.264708		2	Control	control_192	Below	Region 5	0.437991		3	Control	control_147	Above	Region 13	0.349577
	1	Control	control_162	Above	Region 6	0.410785		2	Control	control_192	Below	Region 6	0.339807		3	Control	control_147	Above	Region 14	0.339981
	1	Control	control_162	Above	Region 7	0.423923		2	Control	control_192	Below	Region 7	0.324334		3	Control	control_147	Above	Region 15	0.513049
	1	Control	control_162	Above	Region 8	0.380463		2	Control	control_192	Below	Region 8	0.427197		3	Control	control_147	Above	Region 16	0.355655
	1	Control	control_162	Above	Region 9	0.477323		2	Control	control_192	Below	Region 9	0.394295		3	Control	control_147	Above	Region 17	0.41459
	1	Control	control_163	Above	Region 1	0.259592		2	Control	control_193	Below	Region 1	0.361981		3	Control	control_147	Above	Region 18	0.389964
	1	Control	control_163	Above	Region 10	0.300713		2	Control	control_193	Below	Region 2	0.366259		3	Control	control_147	Above	Region 19	0.426002
	1	Control	control_163	Above	Region 11	0.498003		2	Control	control_193	Below	Region 3	0.601479		3	Control	control_147	Above	Region 2	0.301165
	1	Control	control_163	Above	Region 12	0.325542		2	Control	control_193	Below	Region 4	0.3586		3	Control	control_147	Above	Region 20	0.449456
	1	Control	control_163	Above	Region 13	0.350834		2	Control	control_193	Below	Region 5	0.381581		3	Control	control_147	Above	Region 21	0.384087
	1	Control	control_163	Above	Region 14	0.364006		2	Control	control_193	Below	Region 6	0.295314		3	Control	control_147	Above	Region 22	0.467312
	1	Control	control_163	Above	Region 15	0.508076		2	Control	control_193	Below	Region 7	0.333012		3	Control	control_147	Above	Region 23	0.409271
	1	Control	control_163	Above	Region 2	0.372979		2	Control	control_193	Below	Region 8	0.415922		3	Control	control_147	Above	Region 3	0.473893
	1	Control	control_163	Above	Region 3	0.353535		2	Control	control_193	Below	Region 9	0.499751		3	Control	control_147	Above	Region 4	0.405564
	1	Control	control_163	Above	Region 4	0.337452		2	Control	control_194	Below	Region 1	0.453241		3	Control	control_147	Above	Region 5	0.562763
	1	Control	control_163	Above	Region 5	0.354572		2	Control	control_194	Below	Region 2	0.413132		3	Control	control_147	Above	Region 6	0.386784
	1	Control	control_163	Above	Region 6	0.377226		2	Control	control_194	Below	Region 3	0.631671		3	Control	control_147	Above	Region 7	0.351112
	1	Control	control_163	Above	Region 7	0.4414		2	Control	control_194	Below	Region 4	0.347349		3	Control	control_147	Above	Region 8	0.354228
	1	Control	control_163	Above	Region 8	0.372885		2	Control	control_194	Below	Region 5	0.499087		3	Control	control_147	Above	Region 9	0.430811
	1	Control	control_163	Above	Region 9	0.530736		2	Control	control_194	Below	Region 6	0.393864		3	Control	control_148	Above	Region 1	0.36833
	1	Control	control_164	Above	Region 1	0.342158		2	Control	control_194	Below	Region 7	0.327163		3	Control	control_148	Above	Region 10	0.449759
	1	Control	control_164	Above	Region 10	0.344199		2	Control	control_194	Below	Region 8	0.452896		3	Control	control_148	Above	Region 11	0.461518
	1	Control	control_164	Above	Region 11	0.556747		2	Control	control_194	Below	Region 9	0.44893		3	Control	control_148	Above	Region 12	0.435523
	1	Control	control_164	Above	Region 12	0.332657		2	Control	control_195	Below	Region 1	0.32473		3	Control	control_148	Above	Region 13	0.406685
	1	Control	control_164	Above	Region 13	0.389373		2	Control	control_195	Below	Region 2	0.414661		3	Control	control_148	Above	Region 14	0.353119
	1	Control	control_164	Above	Region 14	0.395272		2	Control	control_195	Below	Region 3	0.589001		3	Control	control_148	Above	Region 15	0.57079
	1	Control	control_164	Above	Region 15	0.482066		2	Control	control_195	Below	Region 4	0.436996		3	Control	control_148	Above	Region 16	0.415457
	1	Control	control_164	Above	Region 2	0.381434		2	Control	control_195	Below	Region 5	0.447085		3	Control	control_148	Above	Region 17	0.443462
	1	Control	control_164	Above	Region 3	0.355527		2	Control	control_195	Below	Region 6	0.357202		3	Control	control_148	Above	Region 18	0.5589
	1	Control	control_164	Above	Region 4	0.302349		2	Control	control_195	Below	Region 7	0.381076		3	Control	control_148	Above	Region 19	0.24611
	1	Control	control_164	Above	Region 5	0.33355		2	Control	control_195	Below	Region 8	0.471118		3	Control	control_148	Above	Region 2	0.342508
	1	Control	control_164	Above	Region 6	0.425306		2	Control	control_195	Below	Region 9	0.466564		3	Control	control_148	Above	Region 20	0.459527
	1	Control	control_164	Above	Region 7	0.44564		2	Control	control_196	Below	Region 1	0.390845		3	Control	control_148	Above	Region 21	0.418793
	1	Control	control_164	Above	Region 8	0.369719		2	Control	control_196	Below	Region 2	0.359778		3	Control	control_148	Above	Region 22	0.439001
	1	Control	control_164	Above	Region 9	0.521427		2	Control	control_196	Below	Region 3	0.619512		3	Control	control_148	Above	Region 23	0.429847
	1	Control	control_165	Above	Region 1	0.278278		2	Control	control_196	Below	Region 4	0.307179		3	Control	control_148	Above	Region 3	0.444978
	1	Control	control_165	Above	Region 10	0.333163		2	Control	control_196	Below	Region 5	0.412045		3	Control	control_148	Above	Region 4	0.43619
	1	Control	control_165	Above	Region 11	0.469988		2	Control	control_196	Below	Region 6	0.31942		3	Control	control_148	Above	Region 5	0.558245
	1	Control	control_165	Above	Region 12	0.324492		2	Control	control_196	Below	Region 7	0.372199		3	Control	control_148	Above	Region 6	0.347054
	1	Control	control_165	Above	Region 13	0.453938		2	Control	control_196	Below	Region 8	0.372513		3	Control	control_148	Above	Region 7	0.406286
	1	Control	control_165	Above	Region 14	0.385881		2	Control	control_196	Below	Region 9	0.403959		3	Control	control_148	Above	Region 8	0.420087
	1	Control	control_165	Above	Region 15	0.459683		2	Control	control_197	Below	Region 1	0.404011		3	Control	control_148	Above	Region 9	0.557455
	1	Control	control_165	Above	Region 2	0.375419		2	Control	control_197	Below	Region 2	0.403345		3	Control	control_149	Above	Region 1	0.315047
	1	Control	control_165	Above	Region 3	0.397359		2	Control	control_197	Below	Region 3	0.682542		3	Control	control_149	Above	Region 10	0.414961
	1	Control	control_165	Above	Region 4	0.318523		2	Control	control_197	Below	Region 4	0.445325		3	Control	control_149	Above	Region 11	0.380872
	1	Control	control_165	Above	Region 5	0.389727		2	Control	control_197	Below	Region 5	0.490099		3	Control	control_149	Above	Region 12	0.3658
	1	Control	control_165	Above	Region 6	0.403177		2	Control	control_197	Below	Region 6	0.379666		3	Control	control_149	Above	Region 13	0.337125
	1	Control	control_165	Above	Region 7	0.402211		2	Control	control_197	Below	Region 7	0.350903		3	Control	control_149	Above	Region 14	0.312934
	1	Control	control_165	Above	Region 8	0.396083		2	Control	control_197	Below	Region 8	0.54498		3	Control	control_149	Above	Region 15	0.463712
	1	Control	control_165	Above	Region 9	0.41368		2	Control	control_197	Below	Region 9	0.496836		3	Control	control_149	Above	Region 16	0.296617
	1	Control	control_166	Above	Region 1	0.270566		2	Control	control_198	Below	Region 1	0.363045		3	Control	control_149	Above	Region 17	0.426331
	1	Control	control_166	Above	Region 10	0.278591		2	Control	control_198	Below	Region 2	0.349613		3	Control	control_149	Above	Region 18	0.532133
	1	Control	control_166	Above	Region 11	0.509521		2	Control	control_198	Below	Region 3	0.59116		3	Control	control_149	Above	Region 19	0.351715
	1	Control	control_166	Above	Region 12	0.306043		2	Control	control_198	Below	Region 4	0.338208		3	Control	control_149	Above	Region 2	0.320594
	1	Control	control_166	Above	Region 13	0.409894		2	Control	control_198	Below	Region 5	0.393252		3	Control	control_149	Above	Region 20	0.455013
	1	Control	control_166	Above	Region 14	0.377534		2	Control	control_198	Below	Region 6	0.268957		3	Control	control_149	Above	Region 21	0.459642
	1	Control	control_166	Above	Region 15	0.431063		2	Control	control_198	Below	Region 7	0.234855		3	Control	control_149	Above	Region 22	0.366953
	1	Control	control_166	Above	Region 2	0.365137		2	Control	control_198	Below	Region 8	0.398813		3	Control	control_149	Above	Region 23	0.384898
	1	Control	control_166	Above	Region 3	0.318979		2	Control	control_198	Below	Region 9	0.400825		3	Control	control_149	Above	Region 3	0.484639
	1	Control	control_166	Above	Region 4	0.294836		2	Control	control_199	Below	Region 1	0.401015		3	Control	control_149	Above	Region 4	0.422418
	1	Control	control_166	Above	Region 5	0.301129		2	Control	control_199	Below	Region 2	0.397834		3	Control	control_149	Above	Region 5	0.434333
	1	Control	control_166	Above	Region 6	0.39646		2	Control	control_199	Below	Region 3	0.689283		3	Control	control_149	Above	Region 6	0.316237
	1	Control	control_166	Above	Region 7	0.411122		2	Control	control_199	Below	Region 4	0.365261		3	Control	control_149	Above	Region 7	0.370963
	1	Control	control_166	Above	Region 8	0.365053		2	Control	control_199	Below	Region 5	0.469594		3	Control	control_149	Above	Region 8	0.396802
	1	Control	control_166	Above	Region 9	0.535981		2	Control	control_199	Below	Region 6	0.393366		3	Control	control_149	Above	Region 9	0.537297
	1	Control	control_167	Above	Region 1	0.258978		2	Control	control_199	Below	Region 7	0.381465		3	Control	control_150	Above	Region 1	0.34146
	1	Control	control_167	Above	Region 10	0.28527		2	Control	control_199	Below	Region 8	0.49577		3	Control	control_150	Above	Region 10	0.466852
	1	Control	control_167	Above	Region 11	0.456765		2	Control	control_199	Below	Region 9	0.46701		3	Control	control_150	Above	Region 11	0.35558
	1	Control	control_167	Above	Region 12	0.278847		2	Control	control_200	Below	Region 1	0.420564		3	Control	control_150	Above	Region 12	0.423968
	1	Control	control_167	Above	Region 13	0.435929		2	Control	control_200	Below	Region 2	0.425849		3	Control	control_150	Above	Region 13	0.372024
	1	Control	control_167	Above	Region 14	0.36983		2	Control	control_200	Below	Region 3	0.694237		3	Control	control_150	Above	Region 14	0.37115
	1	Control	control_167	Above	Region 15	0.452972		2	Control	control_200	Below	Region 4	0.491229		3	Control	control_150	Above	Region 15	0.538661
	1	Control	control_167	Above	Region 2	0.297415		2	Control	control_200	Below	Region 5	0.448444		3	Control	control_150	Above	Region 16	0.358539
	1	Control	control_167	Above	Region 3	0.314068		2	Control	control_200	Below	Region 6	0.426035		3	Control	control_150	Above	Region 17	0.492501
	1	Control	control_167	Above	Region 4	0.303053		2	Control	control_200	Below	Region 7	0.430119		3	Control	control_150	Above	Region 18	0.483474
	1	Control	control_167	Above	Region 5	0.397519		2	Control	control_200	Below	Region 8	0.475793		3	Control	control_150	Above	Region 19	0.324422
	1	Control	control_167	Above	Region 6	0.441372		2	Control	control_200	Below	Region 9	0.557004		3	Control	control_150	Above	Region 2	0.354288
	1	Control	control_167	Above	Region 7	0.460186		2	Control	control_201	Below	Region 1	0.441598		3	Control	control_150	Above	Region 20	0.467049
	1	Control	control_167	Above	Region 8	0.366151		2	Control	control_201	Below	Region 2	0.363281		3	Control	control_150	Above	Region 21	0.466133
	1	Control	control_167	Above	Region 9	0.480953		2	Control	control_201	Below	Region 3	0.519741		3	Control	control_150	Above	Region 22	0.448302
	1	Control	control_168	Above	Region 1	0.215289		2	Control	control_201	Below	Region 4	0.28994		3	Control	control_150	Above	Region 23	0.407818
	1	Control	control_168	Above	Region 10	0.321241		2	Control	control_201	Below	Region 5	0.422776		3	Control	control_150	Above	Region 3	0.449791
	1	Control	control_168	Above	Region 11	0.486501		2	Control	control_201	Below	Region 6	0.30909		3	Control	control_150	Above	Region 4	0.441143
	1	Control	control_168	Above	Region 12	0.301898		2	Control	control_201	Below	Region 7	0.342261		3	Control	control_150	Above	Region 5	0.522716
	1	Control	control_168	Above	Region 13	0.400072		2	Control	control_201	Below	Region 8	0.365295		3	Control	control_150	Above	Region 6	0.353731
	1	Control	control_168	Above	Region 14	0.373134		2	Control	control_201	Below	Region 9	0.359808		3	Control	control_150	Above	Region 7	0.372219
	1	Control	control_168	Above	Region 15	0.442544		2	Control	control_202	Below	Region 1	0.437084		3	Control	control_150	Above	Region 8	0.399247
	1	Control	control_168	Above	Region 2	0.313182		2	Control	control_202	Below	Region 2	0.338562		3	Control	control_150	Above	Region 9	0.576734
	1	Control	control_168	Above	Region 3	0.29913		2	Control	control_202	Below	Region 3	0.553682		3	Control	control_151	Above	Region 1	0.404869
	1	Control	control_168	Above	Region 4	0.290555		2	Control	control_202	Below	Region 4	0.240955		3	Control	control_151	Above	Region 10	0.448118
	1	Control	control_168	Above	Region 5	0.321613		2	Control	control_202	Below	Region 5	0.390312		3	Control	control_151	Above	Region 11	0.369531
	1	Control	control_168	Above	Region 6	0.46776		2	Control	control_202	Below	Region 6	0.338826		3	Control	control_151	Above	Region 12	0.472982
	1	Control	control_168	Above	Region 7	0.437062		2	Control	control_202	Below	Region 7	0.354174		3	Control	control_151	Above	Region 13	0.381517
	1	Control	control_168	Above	Region 8	0.361782		2	Control	control_202	Below	Region 8	0.379014		3	Control	control_151	Above	Region 14	0.360188
	1	Control	control_168	Above	Region 9	0.564318		2	Control	control_202	Below	Region 9	0.36417		3	Control	control_151	Above	Region 15	0.65877
	1	Control	control_169	Above	Region 1	0.286284		2	Control	control_203	Below	Region 1	0.370873		3	Control	control_151	Above	Region 16	0.422808
	1	Control	control_169	Above	Region 10	0.317696		2	Control	control_203	Below	Region 2	0.367134		3	Control	control_151	Above	Region 17	0.482836
	1	Control	control_169	Above	Region 11	0.444424		2	Control	control_203	Below	Region 3	0.630583		3	Control	control_151	Above	Region 18	0.47561
	1	Control	control_169	Above	Region 12	0.286205		2	Control	control_203	Below	Region 4	0.357819		3	Control	control_151	Above	Region 19	0.353799
	1	Control	control_169	Above	Region 13	0.334592		2	Control	control_203	Below	Region 5	0.416345		3	Control	control_151	Above	Region 2	0.354617
	1	Control	control_169	Above	Region 14	0.351506		2	Control	control_203	Below	Region 6	0.356332		3	Control	control_151	Above	Region 20	0.416425
	1	Control	control_169	Above	Region 15	0.403077		2	Control	control_203	Below	Region 7	0.333243		3	Control	control_151	Above	Region 21	0.436809
	1	Control	control_169	Above	Region 2	0.346707		2	Control	control_203	Below	Region 8	0.41082		3	Control	control_151	Above	Region 22	0.424767
	1	Control	control_169	Above	Region 3	0.331189		2	Control	control_203	Below	Region 9	0.47069		3	Control	control_151	Above	Region 23	0.422312
	1	Control	control_169	Above	Region 4	0.311559		2	Control	control_204	Below	Region 1	0.374005		3	Control	control_151	Above	Region 3	0.508105
	1	Control	control_169	Above	Region 5	0.353012		2	Control	control_204	Below	Region 2	0.384918		3	Control	control_151	Above	Region 4	0.414025
	1	Control	control_169	Above	Region 6	0.417891		2	Control	control_204	Below	Region 3	0.610206		3	Control	control_151	Above	Region 5	0.648382
	1	Control	control_169	Above	Region 7	0.388776		2	Control	control_204	Below	Region 4	0.414701		3	Control	control_151	Above	Region 6	0.360627
	1	Control	control_169	Above	Region 8	0.324482		2	Control	control_204	Below	Region 5	0.420953		3	Control	control_151	Above	Region 7	0.398765
	1	Control	control_169	Above	Region 9	0.41832		2	Control	control_204	Below	Region 6	0.327661		3	Control	control_151	Above	Region 8	0.386975
	1	Control	control_170	Above	Region 1	0.292153		2	Control	control_204	Below	Region 7	0.298764		3	Control	control_151	Above	Region 9	0.524341
	1	Control	control_170	Above	Region 10	0.306222		2	Control	control_204	Below	Region 8	0.434492		3	Control	control_152	Above	Region 1	0.340771
	1	Control	control_170	Above	Region 11	0.467298		2	Control	control_204	Below	Region 9	0.405962		3	Control	control_152	Above	Region 10	0.44338
	1	Control	control_170	Above	Region 12	0.402045		2	Control	control_205	Below	Region 1	0.410615		3	Control	control_152	Above	Region 11	0.322874
	1	Control	control_170	Above	Region 13	0.371334		2	Control	control_205	Below	Region 2	0.329322		3	Control	control_152	Above	Region 12	0.372617
	1	Control	control_170	Above	Region 14	0.373395		2	Control	control_205	Below	Region 3	0.61197		3	Control	control_152	Above	Region 13	0.357192
	1	Control	control_170	Above	Region 15	0.457834		2	Control	control_205	Below	Region 4	0.341497		3	Control	control_152	Above	Region 14	0.303686
	1	Control	control_170	Above	Region 2	0.347186		2	Control	control_205	Below	Region 5	0.426859		3	Control	control_152	Above	Region 15	0.39518
	1	Control	control_170	Above	Region 3	0.368046		2	Control	control_205	Below	Region 6	0.33767		3	Control	control_152	Above	Region 16	0.322043
	1	Control	control_170	Above	Region 4	0.36622		2	Control	control_205	Below	Region 7	0.3739		3	Control	control_152	Above	Region 17	0.482768
	1	Control	control_170	Above	Region 5	0.417866		2	Control	control_205	Below	Region 8	0.427451		3	Control	control_152	Above	Region 18	0.410878
	1	Control	control_170	Above	Region 6	0.400248		2	Control	control_205	Below	Region 9	0.445012		3	Control	control_152	Above	Region 19	0.421679
	1	Control	control_170	Above	Region 7	0.417799		2	Control	control_206	Below	Region 1	0.442236		3	Control	control_152	Above	Region 2	0.356679
	1	Control	control_170	Above	Region 8	0.408835		2	Control	control_206	Below	Region 2	0.413726		3	Control	control_152	Above	Region 20	0.501847
	1	Control	control_170	Above	Region 9	0.555696		2	Control	control_206	Below	Region 3	0.652861		3	Control	control_152	Above	Region 21	0.463372
	1	Control	control_171	Above	Region 1	0.362962		2	Control	control_206	Below	Region 4	0.279783		3	Control	control_152	Above	Region 22	0.425583
	1	Control	control_171	Above	Region 10	0.310925		2	Control	control_206	Below	Region 5	0.434386		3	Control	control_152	Above	Region 23	0.331378
	1	Control	control_171	Above	Region 11	0.422654		2	Control	control_206	Below	Region 6	0.327766		3	Control	control_152	Above	Region 3	0.491379
	1	Control	control_171	Above	Region 12	0.313249		2	Control	control_206	Below	Region 7	0.352758		3	Control	control_152	Above	Region 4	0.403342
	1	Control	control_171	Above	Region 13	0.293257		2	Control	control_206	Below	Region 8	0.426921		3	Control	control_152	Above	Region 5	0.436439
	1	Control	control_171	Above	Region 14	0.382627		2	Control	control_206	Below	Region 9	0.473114		3	Control	control_152	Above	Region 6	0.379107
	1	Control	control_171	Above	Region 15	0.420046		2	Control	control_207	Below	Region 1	0.468077		3	Control	control_152	Above	Region 7	0.37026
	1	Control	control_171	Above	Region 2	0.320438		2	Control	control_207	Below	Region 2	0.346127		3	Control	control_152	Above	Region 8	0.375796
	1	Control	control_171	Above	Region 3	0.427136		2	Control	control_207	Below	Region 3	0.643256		3	Control	control_152	Above	Region 9	0.511494
	1	Control	control_171	Above	Region 4	0.340653		2	Control	control_207	Below	Region 4	0.365244		3	Control	control_153	Above	Region 1	0.339335
	1	Control	control_171	Above	Region 5	0.431366		2	Control	control_207	Below	Region 5	0.392665		3	Control	control_153	Above	Region 10	0.451283
	1	Control	control_171	Above	Region 6	0.4318		2	Control	control_207	Below	Region 6	0.367966		3	Control	control_153	Above	Region 11	0.397664
	1	Control	control_171	Above	Region 7	0.447617		2	Control	control_207	Below	Region 7	0.272194		3	Control	control_153	Above	Region 12	0.427729
	1	Control	control_171	Above	Region 8	0.348667		2	Control	control_207	Below	Region 8	0.436018		3	Control	control_153	Above	Region 13	0.370887
	1	Control	control_171	Above	Region 9	0.458321		2	Control	control_207	Below	Region 9	0.464895		3	Control	control_153	Above	Region 14	0.360009
	1	Control	control_172	Above	Region 1	0.28464		2	Control	control_208	Below	Region 1	0.413149		3	Control	control_153	Above	Region 15	0.491861
	1	Control	control_172	Above	Region 10	0.326685		2	Control	control_208	Below	Region 2	0.423815		3	Control	control_153	Above	Region 16	0.467519
	1	Control	control_172	Above	Region 11	0.427258		2	Control	control_208	Below	Region 3	0.65072		3	Control	control_153	Above	Region 17	0.501514
	1	Control	control_172	Above	Region 12	0.303295		2	Control	control_208	Below	Region 4	0.337767		3	Control	control_153	Above	Region 18	0.526781
	1	Control	control_172	Above	Region 13	0.386833		2	Control	control_208	Below	Region 5	0.47282		3	Control	control_153	Above	Region 19	0.317364
	1	Control	control_172	Above	Region 14	0.349163		2	Control	control_208	Below	Region 6	0.402806		3	Control	control_153	Above	Region 2	0.340458
	1	Control	control_172	Above	Region 15	0.396342		2	Control	control_208	Below	Region 7	0.342882		3	Control	control_153	Above	Region 20	0.547198
	1	Control	control_172	Above	Region 2	0.345826		2	Control	control_208	Below	Region 8	0.486178		3	Control	control_153	Above	Region 21	0.507781
	1	Control	control_172	Above	Region 3	0.354215		2	Control	control_208	Below	Region 9	0.477965		3	Control	control_153	Above	Region 22	0.403804
	1	Control	control_172	Above	Region 4	0.318727		2	Control	control_209	Below	Region 1	0.392713		3	Control	control_153	Above	Region 23	0.441342
	1	Control	control_172	Above	Region 5	0.32171		2	Control	control_209	Below	Region 2	0.368037		3	Control	control_153	Above	Region 3	0.552158
	1	Control	control_172	Above	Region 6	0.402206		2	Control	control_209	Below	Region 3	0.612366		3	Control	control_153	Above	Region 4	0.432095
	1	Control	control_172	Above	Region 7	0.402146		2	Control	control_209	Below	Region 4	0.298114		3	Control	control_153	Above	Region 5	0.408425
	1	Control	control_172	Above	Region 8	0.35925		2	Control	control_209	Below	Region 5	0.343435		3	Control	control_153	Above	Region 6	0.392598
	1	Control	control_172	Above	Region 9	0.529041		2	Control	control_209	Below	Region 6	0.279455		3	Control	control_153	Above	Region 7	0.427991
	1	Control	control_173	Above	Region 1	0.32773		2	Control	control_209	Below	Region 7	0.183462		3	Control	control_153	Above	Region 8	0.441438
	1	Control	control_173	Above	Region 10	0.293186		2	Control	control_209	Below	Region 8	0.344339		3	Control	control_153	Above	Region 9	0.583782
	1	Control	control_173	Above	Region 11	0.433399		2	Control	control_209	Below	Region 9	0.381567		3	Control	control_154	Above	Region 1	0.335458
	1	Control	control_173	Above	Region 12	0.283804		2	Control	control_210	Below	Region 1	0.390927		3	Control	control_154	Above	Region 10	0.389744
	1	Control	control_173	Above	Region 13	0.445368		2	Control	control_210	Below	Region 2	0.414726		3	Control	control_154	Above	Region 11	0.289322
	1	Control	control_173	Above	Region 14	0.382498		2	Control	control_210	Below	Region 3	0.70022		3	Control	control_154	Above	Region 12	0.349986
	1	Control	control_173	Above	Region 15	0.437942		2	Control	control_210	Below	Region 4	0.500061		3	Control	control_154	Above	Region 13	0.33646
	1	Control	control_173	Above	Region 2	0.333681		2	Control	control_210	Below	Region 5	0.456409		3	Control	control_154	Above	Region 14	0.308208
	1	Control	control_173	Above	Region 3	0.335473		2	Control	control_210	Below	Region 6	0.404727		3	Control	control_154	Above	Region 15	0.427865
	1	Control	control_173	Above	Region 4	0.275621		2	Control	control_210	Below	Region 7	0.305104		3	Control	control_154	Above	Region 16	0.326927
	1	Control	control_173	Above	Region 5	0.374783		2	Control	control_210	Below	Region 8	0.475335		3	Control	control_154	Above	Region 17	0.465521
	1	Control	control_173	Above	Region 6	0.463532		2	Control	control_210	Below	Region 9	0.497796		3	Control	control_154	Above	Region 18	0.316431
	1	Control	control_173	Above	Region 7	0.450928		2	Control	control_211	Below	Region 1	0.402901		3	Control	control_154	Above	Region 19	0.32916
	1	Control	control_173	Above	Region 8	0.323556		2	Control	control_211	Below	Region 2	0.365978		3	Control	control_154	Above	Region 2	0.331457
	1	Control	control_173	Above	Region 9	0.475276		2	Control	control_211	Below	Region 3	0.665917		3	Control	control_154	Above	Region 20	0.411183
	1	Control	control_174	Above	Region 1	0.267935		2	Control	control_211	Below	Region 4	0.358166		3	Control	control_154	Above	Region 21	0.470152
	1	Control	control_174	Above	Region 10	0.287359		2	Control	control_211	Below	Region 5	0.355696		3	Control	control_154	Above	Region 22	0.392558
	1	Control	control_174	Above	Region 11	0.452176		2	Control	control_211	Below	Region 6	0.294624		3	Control	control_154	Above	Region 23	0.360799
	1	Control	control_174	Above	Region 12	0.363477		2	Control	control_211	Below	Region 7	0.343664		3	Control	control_154	Above	Region 3	0.53233
	1	Control	control_174	Above	Region 13	0.418296		2	Control	control_211	Below	Region 8	0.424736		3	Control	control_154	Above	Region 4	0.389643
	1	Control	control_174	Above	Region 14	0.410946		2	Control	control_211	Below	Region 9	0.431041		3	Control	control_154	Above	Region 5	0.392769
	1	Control	control_174	Above	Region 15	0.420552		2	Control	control_212	Below	Region 1	0.357146		3	Control	control_154	Above	Region 6	0.297755
	1	Control	control_174	Above	Region 2	0.383176		2	Control	control_212	Below	Region 2	0.371625		3	Control	control_154	Above	Region 7	0.30289
	1	Control	control_174	Above	Region 3	0.416622		2	Control	control_212	Below	Region 3	0.649431		3	Control	control_154	Above	Region 8	0.377344
	1	Control	control_174	Above	Region 4	0.338548		2	Control	control_212	Below	Region 4	0.456101		3	Control	control_154	Above	Region 9	0.470051
	1	Control	control_174	Above	Region 5	0.366277		2	Control	control_212	Below	Region 5	0.401093		3	Control	control_155	Above	Region 1	0.371806
	1	Control	control_174	Above	Region 6	0.52305		2	Control	control_212	Below	Region 6	0.339268		3	Control	control_155	Above	Region 10	0.419596
	1	Control	control_174	Above	Region 7	0.408326		2	Control	control_212	Below	Region 7	0.388695		3	Control	control_155	Above	Region 11	0.351011
	1	Control	control_174	Above	Region 8	0.354169		2	Control	control_212	Below	Region 8	0.49743		3	Control	control_155	Above	Region 12	0.411645
	1	Control	control_174	Above	Region 9	0.497007		2	Control	control_212	Below	Region 9	0.484372		3	Control	control_155	Above	Region 13	0.347581
	1	Control	control_175	Above	Region 1	0.265231		2	Control	control_28	Below	Region 1	0.533474		3	Control	control_155	Above	Region 14	0.367755
	1	Control	control_175	Above	Region 10	0.357884		2	Control	control_28	Below	Region 2	0.324139		3	Control	control_155	Above	Region 15	0.541973
	1	Control	control_175	Above	Region 11	0.542689		2	Control	control_28	Below	Region 3	0.64072		3	Control	control_155	Above	Region 16	0.376205
	1	Control	control_175	Above	Region 12	0.308748		2	Control	control_28	Below	Region 4	0.398228		3	Control	control_155	Above	Region 17	0.450498
	1	Control	control_175	Above	Region 13	0.371389		2	Control	control_28	Below	Region 5	0.469628		3	Control	control_155	Above	Region 18	0.433924
	1	Control	control_175	Above	Region 14	0.413328		2	Control	control_28	Below	Region 6	0.345657		3	Control	control_155	Above	Region 19	0.392151
	1	Control	control_175	Above	Region 15	0.475721		2	Control	control_28	Below	Region 7	0.38854		3	Control	control_155	Above	Region 2	0.332654
	1	Control	control_175	Above	Region 2	0.350438		2	Control	control_28	Below	Region 8	0.434287		3	Control	control_155	Above	Region 20	0.498027
	1	Control	control_175	Above	Region 3	0.323657		2	Control	control_28	Below	Region 9	0.479989		3	Control	control_155	Above	Region 21	0.459406
	1	Control	control_175	Above	Region 4	0.278331		2	Control	control_37	Below	Region 1	0.432691		3	Control	control_155	Above	Region 22	0.441659
	1	Control	control_175	Above	Region 5	0.332856		2	Control	control_37	Below	Region 2	0.446563		3	Control	control_155	Above	Region 23	0.378395
	1	Control	control_175	Above	Region 6	0.3982		2	Control	control_37	Below	Region 3	0.734962		3	Control	control_155	Above	Region 3	0.443624
	1	Control	control_175	Above	Region 7	0.43108		2	Control	control_37	Below	Region 4	0.500173		3	Control	control_155	Above	Region 4	0.400961
	1	Control	control_175	Above	Region 8	0.398131		2	Control	control_37	Below	Region 5	0.479087		3	Control	control_155	Above	Region 5	0.43243
	1	Control	control_175	Above	Region 9	0.487433		2	Control	control_37	Below	Region 6	0.383824		3	Control	control_155	Above	Region 6	0.327168
	1	Control	control_176	Above	Region 1	0.227305		2	Control	control_37	Below	Region 7	0.385737		3	Control	control_155	Above	Region 7	0.434227
	1	Control	control_176	Above	Region 10	0.320062		2	Control	control_37	Below	Region 8	0.54824		3	Control	control_155	Above	Region 8	0.36965
	1	Control	control_176	Above	Region 11	0.50482		2	Control	control_37	Below	Region 9	0.580547		3	Control	control_155	Above	Region 9	0.504542
	1	Control	control_176	Above	Region 12	0.318922		2	Control	control_46	Below	Region 1	0.389119		3	Control	control_156	Above	Region 1	0.364605
	1	Control	control_176	Above	Region 13	0.388489		2	Control	control_46	Below	Region 2	0.382466		3	Control	control_156	Above	Region 10	0.475087
	1	Control	control_176	Above	Region 14	0.399748		2	Control	control_46	Below	Region 3	0.666702		3	Control	control_156	Above	Region 11	0.335345
	1	Control	control_176	Above	Region 15	0.457962		2	Control	control_46	Below	Region 4	0.424334		3	Control	control_156	Above	Region 12	0.384354
	1	Control	control_176	Above	Region 2	0.35596		2	Control	control_46	Below	Region 5	0.427531		3	Control	control_156	Above	Region 13	0.380139
	1	Control	control_176	Above	Region 3	0.350472		2	Control	control_46	Below	Region 6	0.382427		3	Control	control_156	Above	Region 14	0.332393
	1	Control	control_176	Above	Region 4	0.29493		2	Control	control_46	Below	Region 7	0.380221		3	Control	control_156	Above	Region 15	0.509139
	1	Control	control_176	Above	Region 5	0.3468		2	Control	control_46	Below	Region 8	0.446864		3	Control	control_156	Above	Region 16	0.361825
	1	Control	control_176	Above	Region 6	0.432907		2	Control	control_46	Below	Region 9	0.484489		3	Control	control_156	Above	Region 17	0.457661
	1	Control	control_176	Above	Region 7	0.429682		2	Control	control_79	Below	Region 1	0.355333		3	Control	control_156	Above	Region 18	0.419185
	1	Control	control_176	Above	Region 8	0.394553		2	Control	control_79	Below	Region 2	0.374981		3	Control	control_156	Above	Region 19	0.28911
	1	Control	control_176	Above	Region 9	0.506281		2	Control	control_79	Below	Region 3	0.616937		3	Control	control_156	Above	Region 2	0.336534
	1	Control	control_177	Above	Region 1	0.284343		2	Control	control_79	Below	Region 4	0.362121		3	Control	control_156	Above	Region 20	0.424619
	1	Control	control_177	Above	Region 10	0.288062		2	Control	control_79	Below	Region 5	0.423494		3	Control	control_156	Above	Region 21	0.441584
	1	Control	control_177	Above	Region 11	0.444732		2	Control	control_79	Below	Region 6	0.364726		3	Control	control_156	Above	Region 22	0.499812
	1	Control	control_177	Above	Region 12	0.338475		2	Control	control_79	Below	Region 7	0.369684		3	Control	control_156	Above	Region 23	0.387956
	1	Control	control_177	Above	Region 13	0.345767		2	Control	control_79	Below	Region 8	0.437559		3	Control	control_156	Above	Region 3	0.525199
	1	Control	control_177	Above	Region 14	0.343035		2	Control	control_79	Below	Region 9	0.470951		3	Control	control_156	Above	Region 4	0.385555
	1	Control	control_177	Above	Region 15	0.419412		2	Control	control_82	Below	Region 1	0.417444		3	Control	control_156	Above	Region 5	0.41521
	1	Control	control_177	Above	Region 2	0.37526		2	Control	control_82	Below	Region 2	0.380803		3	Control	control_156	Above	Region 6	0.366582
	1	Control	control_177	Above	Region 3	0.345546		2	Control	control_82	Below	Region 3	0.686694		3	Control	control_156	Above	Region 7	0.363192
	1	Control	control_177	Above	Region 4	0.313015		2	Control	control_82	Below	Region 4	0.354405		3	Control	control_156	Above	Region 8	0.370816
	1	Control	control_177	Above	Region 5	0.329331		2	Control	control_82	Below	Region 5	0.39498		3	Control	control_156	Above	Region 9	0.539076
	1	Control	control_177	Above	Region 6	0.453103		2	Control	control_82	Below	Region 6	0.350418		3	Control	control_157	Above	Region 1	0.383958
	1	Control	control_177	Above	Region 7	0.390903		2	Control	control_82	Below	Region 7	0.304811		3	Control	control_157	Above	Region 10	0.414582
	1	Control	control_177	Above	Region 8	0.346496		2	Control	control_82	Below	Region 8	0.439534		3	Control	control_157	Above	Region 11	0.353188
	1	Control	control_177	Above	Region 9	0.46293		2	Control	control_82	Below	Region 9	0.413803		3	Control	control_157	Above	Region 12	0.405378
	1	Control	control_178	Above	Region 1	0.354461		2	Control	control_88	Below	Region 1	0.435799		3	Control	control_157	Above	Region 13	0.353598
	1	Control	control_178	Above	Region 10	0.334051		2	Control	control_88	Below	Region 2	0.384183		3	Control	control_157	Above	Region 14	0.320819
	1	Control	control_178	Above	Region 11	0.51574		2	Control	control_88	Below	Region 3	0.669555		3	Control	control_157	Above	Region 15	0.474656
	1	Control	control_178	Above	Region 12	0.314448		2	Control	control_88	Below	Region 4	0.473987		3	Control	control_157	Above	Region 16	0.336421
	1	Control	control_178	Above	Region 13	0.394689		2	Control	control_88	Below	Region 5	0.479094		3	Control	control_157	Above	Region 17	0.458767
	1	Control	control_178	Above	Region 14	0.391197		2	Control	control_88	Below	Region 6	0.371689		3	Control	control_157	Above	Region 18	0.424946
	1	Control	control_178	Above	Region 15	0.447731		2	Control	control_88	Below	Region 7	0.392489		3	Control	control_157	Above	Region 19	0.299101
	1	Control	control_178	Above	Region 2	0.350688		2	Control	control_88	Below	Region 8	0.542414		3	Control	control_157	Above	Region 2	0.333768
	1	Control	control_178	Above	Region 3	0.38301		2	Control	control_88	Below	Region 9	0.542792		3	Control	control_157	Above	Region 20	0.504689
	1	Control	control_178	Above	Region 4	0.331001		2	Control	control_92	Below	Region 1	0.464177		3	Control	control_157	Above	Region 21	0.491942
	1	Control	control_178	Above	Region 5	0.465142		2	Control	control_92	Below	Region 2	0.405792		3	Control	control_157	Above	Region 22	0.435658
	1	Control	control_178	Above	Region 6	0.473153		2	Control	control_92	Below	Region 3	0.758619		3	Control	control_157	Above	Region 23	0.387671
	1	Control	control_178	Above	Region 7	0.422516		2	Control	control_92	Below	Region 4	0.432177		3	Control	control_157	Above	Region 3	0.37506
	1	Control	control_178	Above	Region 8	0.398608		2	Control	control_92	Below	Region 5	0.460989		3	Control	control_157	Above	Region 4	0.376296
	1	Control	control_178	Above	Region 9	0.542381		2	Control	control_92	Below	Region 6	0.36331		3	Control	control_157	Above	Region 5	0.54653
	1	Control	control_179	Above	Region 1	0.296412		2	Control	control_92	Below	Region 7	0.242567		3	Control	control_157	Above	Region 6	0.388519
	1	Control	control_179	Above	Region 10	0.304099		2	Control	control_92	Below	Region 8	0.529568		3	Control	control_157	Above	Region 7	0.415521
	1	Control	control_179	Above	Region 11	0.472312		2	Control	control_92	Below	Region 9	0.500412		3	Control	control_157	Above	Region 8	0.394288
	1	Control	control_179	Above	Region 12	0.368722									3	Control	control_157	Above	Region 9	0.488903
	1	Control	control_179	Above	Region 13	0.420896									3	Control	control_158	Above	Region 1	0.374406
	1	Control	control_179	Above	Region 14	0.397326									3	Control	control_158	Above	Region 10	0.45591
	1	Control	control_179	Above	Region 15	0.431741									3	Control	control_158	Above	Region 11	0.352911
	1	Control	control_179	Above	Region 2	0.361526									3	Control	control_158	Above	Region 12	0.37407
	1	Control	control_179	Above	Region 3	0.341481									3	Control	control_158	Above	Region 13	0.417242
	1	Control	control_179	Above	Region 4	0.32461									3	Control	control_158	Above	Region 14	0.307432
	1	Control	control_179	Above	Region 5	0.37789									3	Control	control_158	Above	Region 15	0.571834
	1	Control	control_179	Above	Region 6	0.439605									3	Control	control_158	Above	Region 16	0.356783
	1	Control	control_179	Above	Region 7	0.423633									3	Control	control_158	Above	Region 17	0.400384
	1	Control	control_179	Above	Region 8	0.376752									3	Control	control_158	Above	Region 18	0.464644
	1	Control	control_179	Above	Region 9	0.49047									3	Control	control_158	Above	Region 19	0.365689
	1	Control	control_180	Above	Region 1	0.319289									3	Control	control_158	Above	Region 2	0.381881
	1	Control	control_180	Above	Region 10	0.346596									3	Control	control_158	Above	Region 20	0.503697
	1	Control	control_180	Above	Region 11	0.455161									3	Control	control_158	Above	Region 21	0.423724
	1	Control	control_180	Above	Region 12	0.28933									3	Control	control_158	Above	Region 22	0.505115
	1	Control	control_180	Above	Region 13	0.309691									3	Control	control_158	Above	Region 23	0.424415
	1	Control	control_180	Above	Region 14	0.383435									3	Control	control_158	Above	Region 3	0.49148
	1	Control	control_180	Above	Region 15	0.409635									3	Control	control_158	Above	Region 4	0.401931
	1	Control	control_180	Above	Region 2	0.398772									3	Control	control_158	Above	Region 5	0.525758
	1	Control	control_180	Above	Region 3	0.336039									3	Control	control_158	Above	Region 6	0.41333
	1	Control	control_180	Above	Region 4	0.359088									3	Control	control_158	Above	Region 7	0.411993
	1	Control	control_180	Above	Region 5	0.290527									3	Control	control_158	Above	Region 8	0.402558
	1	Control	control_180	Above	Region 6	0.415473									3	Control	control_158	Above	Region 9	0.572728
	1	Control	control_180	Above	Region 7	0.421613									3	Control	control_159	Above	Region 1	0.302068
	1	Control	control_180	Above	Region 8	0.346464									3	Control	control_159	Above	Region 10	0.457154
	1	Control	control_180	Above	Region 9	0.495296									3	Control	control_159	Above	Region 11	0.291608
	1	Control	control_181	Above	Region 1	0.325277									3	Control	control_159	Above	Region 12	0.424221
	1	Control	control_181	Above	Region 10	0.330557									3	Control	control_159	Above	Region 13	0.339308
	1	Control	control_181	Above	Region 11	0.50045									3	Control	control_159	Above	Region 14	0.326775
	1	Control	control_181	Above	Region 12	0.395618									3	Control	control_159	Above	Region 15	0.479654
	1	Control	control_181	Above	Region 13	0.439154									3	Control	control_159	Above	Region 16	0.346805
	1	Control	control_181	Above	Region 14	0.411003									3	Control	control_159	Above	Region 17	0.507911
	1	Control	control_181	Above	Region 15	0.420047									3	Control	control_159	Above	Region 18	0.425023
	1	Control	control_181	Above	Region 2	0.34723									3	Control	control_159	Above	Region 19	0.283194
	1	Control	control_181	Above	Region 3	0.323133									3	Control	control_159	Above	Region 2	0.306985
	1	Control	control_181	Above	Region 4	0.325401									3	Control	control_159	Above	Region 20	0.454632
	1	Control	control_181	Above	Region 5	0.30186									3	Control	control_159	Above	Region 21	0.423947
	1	Control	control_181	Above	Region 6	0.434312									3	Control	control_159	Above	Region 22	0.464807
	1	Control	control_181	Above	Region 7	0.446889									3	Control	control_159	Above	Region 23	0.378108
	1	Control	control_181	Above	Region 8	0.374293									3	Control	control_159	Above	Region 3	0.476726
	1	Control	control_181	Above	Region 9	0.461724									3	Control	control_159	Above	Region 4	0.423492
	1	Control	control_182	Above	Region 1	0.282693									3	Control	control_159	Above	Region 5	0.466578
	1	Control	control_182	Above	Region 10	0.26838									3	Control	control_159	Above	Region 6	0.343552
	1	Control	control_182	Above	Region 11	0.454658									3	Control	control_159	Above	Region 7	0.384148
	1	Control	control_182	Above	Region 12	0.293193									3	Control	control_159	Above	Region 8	0.35501
	1	Control	control_182	Above	Region 13	0.345073									3	Control	control_159	Above	Region 9	0.493568
	1	Control	control_182	Above	Region 14	0.345558									3	Control	control_160	Above	Region 1	0.320292
	1	Control	control_182	Above	Region 15	0.370747									3	Control	control_160	Above	Region 10	0.391385
	1	Control	control_182	Above	Region 2	0.379162									3	Control	control_160	Above	Region 11	0.298058
	1	Control	control_182	Above	Region 3	0.333158									3	Control	control_160	Above	Region 12	0.429787
	1	Control	control_182	Above	Region 4	0.326733									3	Control	control_160	Above	Region 13	0.287893
	1	Control	control_182	Above	Region 5	0.301811									3	Control	control_160	Above	Region 14	0.308203
	1	Control	control_182	Above	Region 6	0.414277									3	Control	control_160	Above	Region 15	0.456297
	1	Control	control_182	Above	Region 7	0.363128									3	Control	control_160	Above	Region 16	0.274497
	1	Control	control_182	Above	Region 8	0.320692									3	Control	control_160	Above	Region 17	0.434931
	1	Control	control_182	Above	Region 9	0.524112									3	Control	control_160	Above	Region 18	0.416061
	1	Control	control_183	Above	Region 1	0.307788									3	Control	control_160	Above	Region 19	0.28578
	1	Control	control_183	Above	Region 10	0.3313									3	Control	control_160	Above	Region 2	0.296225
	1	Control	control_183	Above	Region 11	0.412987									3	Control	control_160	Above	Region 20	0.386228
	1	Control	control_183	Above	Region 12	0.306091									3	Control	control_160	Above	Region 21	0.392573
	1	Control	control_183	Above	Region 13	0.360831									3	Control	control_160	Above	Region 22	0.428205
	1	Control	control_183	Above	Region 14	0.393366									3	Control	control_160	Above	Region 23	0.372246
	1	Control	control_183	Above	Region 15	0.449495									3	Control	control_160	Above	Region 3	0.439055
	1	Control	control_183	Above	Region 2	0.360086									3	Control	control_160	Above	Region 4	0.401066
	1	Control	control_183	Above	Region 3	0.316853									3	Control	control_160	Above	Region 5	0.513161
	1	Control	control_183	Above	Region 4	0.277308									3	Control	control_160	Above	Region 6	0.354598
	1	Control	control_183	Above	Region 5	0.312465									3	Control	control_160	Above	Region 7	0.384387
	1	Control	control_183	Above	Region 6	0.422464									3	Control	control_160	Above	Region 8	0.370866
	1	Control	control_183	Above	Region 7	0.428993									3	Control	control_160	Above	Region 9	0.491584
	1	Control	control_183	Above	Region 8	0.351224									3	Control	control_161	Above	Region 1	0.341152
	1	Control	control_183	Above	Region 9	0.484031									3	Control	control_161	Above	Region 10	0.466094
	1	Control	control_184	Above	Region 1	0.319501									3	Control	control_161	Above	Region 11	0.353741
	1	Control	control_184	Above	Region 10	0.349951									3	Control	control_161	Above	Region 12	0.441431
	1	Control	control_184	Above	Region 11	0.471896									3	Control	control_161	Above	Region 13	0.33486
	1	Control	control_184	Above	Region 12	0.42191									3	Control	control_161	Above	Region 14	0.393709
	1	Control	control_184	Above	Region 13	0.374883									3	Control	control_161	Above	Region 15	0.476352
	1	Control	control_184	Above	Region 14	0.398133									3	Control	control_161	Above	Region 16	0.417725
	1	Control	control_184	Above	Region 15	0.419784									3	Control	control_161	Above	Region 17	0.489767
	1	Control	control_184	Above	Region 2	0.380093									3	Control	control_161	Above	Region 18	0.37693
	1	Control	control_184	Above	Region 3	0.392249									3	Control	control_161	Above	Region 19	0.358307
	1	Control	control_184	Above	Region 4	0.32501									3	Control	control_161	Above	Region 2	0.338012
	1	Control	control_184	Above	Region 5	0.355465									3	Control	control_161	Above	Region 20	0.483975
	1	Control	control_184	Above	Region 6	0.411687									3	Control	control_161	Above	Region 21	0.50651
	1	Control	control_184	Above	Region 7	0.385893									3	Control	control_161	Above	Region 22	0.45033
	1	Control	control_184	Above	Region 8	0.388975									3	Control	control_161	Above	Region 23	0.413483
	1	Control	control_184	Above	Region 9	0.513481									3	Control	control_161	Above	Region 3	0.458763
	1	Control	control_185	Above	Region 1	0.202815									3	Control	control_161	Above	Region 4	0.411329
	1	Control	control_185	Above	Region 10	0.329323									3	Control	control_161	Above	Region 5	0.434343
	1	Control	control_185	Above	Region 11	0.422602									3	Control	control_161	Above	Region 6	0.359028
	1	Control	control_185	Above	Region 12	0.399479									3	Control	control_161	Above	Region 7	0.402606
	1	Control	control_185	Above	Region 13	0.483101									3	Control	control_161	Above	Region 8	0.35602
	1	Control	control_185	Above	Region 14	0.391428									3	Control	control_161	Above	Region 9	0.525835
	1	Control	control_185	Above	Region 15	0.415925									3	Control	control_162	Above	Region 1	0.318136
	1	Control	control_185	Above	Region 2	0.334026									3	Control	control_162	Above	Region 10	0.394103
	1	Control	control_185	Above	Region 3	0.321294									3	Control	control_162	Above	Region 11	0.31214
	1	Control	control_185	Above	Region 4	0.293535									3	Control	control_162	Above	Region 12	0.395552
	1	Control	control_185	Above	Region 5	0.422062									3	Control	control_162	Above	Region 13	0.303626
	1	Control	control_185	Above	Region 6	0.373977									3	Control	control_162	Above	Region 14	0.290143
	1	Control	control_185	Above	Region 7	0.423989									3	Control	control_162	Above	Region 15	0.447058
	1	Control	control_185	Above	Region 8	0.390595									3	Control	control_162	Above	Region 16	0.326387
	1	Control	control_185	Above	Region 9	0.543506									3	Control	control_162	Above	Region 17	0.458013
	1	Control	control_186	Above	Region 1	0.226941									3	Control	control_162	Above	Region 18	0.420599
	1	Control	control_186	Above	Region 10	0.251551									3	Control	control_162	Above	Region 19	0.313969
	1	Control	control_186	Above	Region 11	0.452166									3	Control	control_162	Above	Region 2	0.366862
	1	Control	control_186	Above	Region 12	0.251426									3	Control	control_162	Above	Region 20	0.460893
	1	Control	control_186	Above	Region 13	0.352857									3	Control	control_162	Above	Region 21	0.453734
	1	Control	control_186	Above	Region 14	0.38641									3	Control	control_162	Above	Region 22	0.371492
	1	Control	control_186	Above	Region 15	0.375751									3	Control	control_162	Above	Region 23	0.390959
	1	Control	control_186	Above	Region 2	0.375994									3	Control	control_162	Above	Region 3	0.402193
	1	Control	control_186	Above	Region 3	0.322895									3	Control	control_162	Above	Region 4	0.426504
	1	Control	control_186	Above	Region 4	0.367779									3	Control	control_162	Above	Region 5	0.541477
	1	Control	control_186	Above	Region 5	0.326682									3	Control	control_162	Above	Region 6	0.330091
	1	Control	control_186	Above	Region 6	0.377164									3	Control	control_162	Above	Region 7	0.381557
	1	Control	control_186	Above	Region 7	0.386443									3	Control	control_162	Above	Region 8	0.391083
	1	Control	control_186	Above	Region 8	0.298258									3	Control	control_162	Above	Region 9	0.499816
	1	Control	control_186	Above	Region 9	0.491536									3	Control	control_163	Above	Region 1	0.385656
	1	Control	control_187	Above	Region 1	0.322305									3	Control	control_163	Above	Region 10	0.450531
	1	Control	control_187	Above	Region 10	0.305748									3	Control	control_163	Above	Region 11	0.348518
	1	Control	control_187	Above	Region 11	0.522255									3	Control	control_163	Above	Region 12	0.373499
	1	Control	control_187	Above	Region 12	0.301139									3	Control	control_163	Above	Region 13	0.337967
	1	Control	control_187	Above	Region 13	0.425997									3	Control	control_163	Above	Region 14	0.354983
	1	Control	control_187	Above	Region 14	0.360866									3	Control	control_163	Above	Region 15	0.454235
	1	Control	control_187	Above	Region 15	0.387614									3	Control	control_163	Above	Region 16	0.358649
	1	Control	control_187	Above	Region 2	0.361115									3	Control	control_163	Above	Region 17	0.512902
	1	Control	control_187	Above	Region 3	0.389349									3	Control	control_163	Above	Region 18	0.345641
	1	Control	control_187	Above	Region 4	0.326962									3	Control	control_163	Above	Region 19	0.35945
	1	Control	control_187	Above	Region 5	0.413036									3	Control	control_163	Above	Region 2	0.354281
	1	Control	control_187	Above	Region 6	0.479602									3	Control	control_163	Above	Region 20	0.525341
	1	Control	control_187	Above	Region 7	0.458768									3	Control	control_163	Above	Region 21	0.518307
	1	Control	control_187	Above	Region 8	0.369045									3	Control	control_163	Above	Region 22	0.45826
	1	Control	control_187	Above	Region 9	0.602002									3	Control	control_163	Above	Region 23	0.464127
	1	Control	control_188	Above	Region 1	0.245882									3	Control	control_163	Above	Region 3	0.472315
	1	Control	control_188	Above	Region 10	0.306792									3	Control	control_163	Above	Region 4	0.409559
	1	Control	control_188	Above	Region 11	0.439887									3	Control	control_163	Above	Region 5	0.439856
	1	Control	control_188	Above	Region 12	0.333917									3	Control	control_163	Above	Region 6	0.395047
	1	Control	control_188	Above	Region 13	0.385463									3	Control	control_163	Above	Region 7	0.352078
	1	Control	control_188	Above	Region 14	0.395962									3	Control	control_163	Above	Region 8	0.45001
	1	Control	control_188	Above	Region 15	0.364127									3	Control	control_163	Above	Region 9	0.445544
	1	Control	control_188	Above	Region 2	0.36111									3	Control	control_164	Above	Region 1	0.368217
	1	Control	control_188	Above	Region 3	0.342197									3	Control	control_164	Above	Region 10	0.482286
	1	Control	control_188	Above	Region 4	0.292182									3	Control	control_164	Above	Region 11	0.346281
	1	Control	control_188	Above	Region 5	0.369759									3	Control	control_164	Above	Region 12	0.392648
	1	Control	control_188	Above	Region 6	0.424465									3	Control	control_164	Above	Region 13	0.352797
	1	Control	control_188	Above	Region 7	0.391325									3	Control	control_164	Above	Region 14	0.275132
	1	Control	control_188	Above	Region 8	0.374528									3	Control	control_164	Above	Region 15	0.456362
	1	Control	control_188	Above	Region 9	0.528509									3	Control	control_164	Above	Region 16	0.291255
	1	Control	control_189	Above	Region 1	0.290288									3	Control	control_164	Above	Region 17	0.513515
	1	Control	control_189	Above	Region 10	0.358524									3	Control	control_164	Above	Region 18	0.380244
	1	Control	control_189	Above	Region 11	0.494354									3	Control	control_164	Above	Region 19	0.344962
	1	Control	control_189	Above	Region 12	0.363344									3	Control	control_164	Above	Region 2	0.369105
	1	Control	control_189	Above	Region 13	0.335883									3	Control	control_164	Above	Region 20	0.468397
	1	Control	control_189	Above	Region 14	0.395724									3	Control	control_164	Above	Region 21	0.511059
	1	Control	control_189	Above	Region 15	0.471235									3	Control	control_164	Above	Region 22	0.49891
	1	Control	control_189	Above	Region 2	0.374431									3	Control	control_164	Above	Region 23	0.462046
	1	Control	control_189	Above	Region 3	0.345606									3	Control	control_164	Above	Region 3	0.481577
	1	Control	control_189	Above	Region 4	0.343307									3	Control	control_164	Above	Region 4	0.457825
	1	Control	control_189	Above	Region 5	0.378474									3	Control	control_164	Above	Region 5	0.451768
	1	Control	control_189	Above	Region 6	0.409807									3	Control	control_164	Above	Region 6	0.302646
	1	Control	control_189	Above	Region 7	0.423745									3	Control	control_164	Above	Region 7	0.398342
	1	Control	control_189	Above	Region 8	0.329928									3	Control	control_164	Above	Region 8	0.407933
	1	Control	control_189	Above	Region 9	0.515313									3	Control	control_164	Above	Region 9	0.580851
	1	Control	control_190	Above	Region 1	0.244774									3	Control	control_165	Above	Region 1	0.358796
	1	Control	control_190	Above	Region 10	0.277837									3	Control	control_165	Above	Region 10	0.391302
	1	Control	control_190	Above	Region 11	0.464958									3	Control	control_165	Above	Region 11	0.301721
	1	Control	control_190	Above	Region 12	0.36185									3	Control	control_165	Above	Region 12	0.368964
	1	Control	control_190	Above	Region 13	0.44698									3	Control	control_165	Above	Region 13	0.291927
	1	Control	control_190	Above	Region 14	0.466408									3	Control	control_165	Above	Region 14	0.327425
	1	Control	control_190	Above	Region 15	0.440829									3	Control	control_165	Above	Region 15	0.471128
	1	Control	control_190	Above	Region 2	0.325652									3	Control	control_165	Above	Region 16	0.30034
	1	Control	control_190	Above	Region 3	0.305671									3	Control	control_165	Above	Region 17	0.486234
	1	Control	control_190	Above	Region 4	0.34336									3	Control	control_165	Above	Region 18	0.455186
	1	Control	control_190	Above	Region 5	0.40647									3	Control	control_165	Above	Region 19	0.320786
	1	Control	control_190	Above	Region 6	0.438738									3	Control	control_165	Above	Region 2	0.371513
	1	Control	control_190	Above	Region 7	0.38306									3	Control	control_165	Above	Region 20	0.373668
	1	Control	control_190	Above	Region 8	0.34819									3	Control	control_165	Above	Region 21	0.374149
	1	Control	control_190	Above	Region 9	0.602262									3	Control	control_165	Above	Region 22	0.411971
	1	Control	control_191	Above	Region 1	0.303211									3	Control	control_165	Above	Region 23	0.379301
	1	Control	control_191	Above	Region 10	0.302854									3	Control	control_165	Above	Region 3	0.421011
	1	Control	control_191	Above	Region 11	0.502846									3	Control	control_165	Above	Region 4	0.379828
	1	Control	control_191	Above	Region 12	0.318699									3	Control	control_165	Above	Region 5	0.450724
	1	Control	control_191	Above	Region 13	0.401026									3	Control	control_165	Above	Region 6	0.343192
	1	Control	control_191	Above	Region 14	0.432096									3	Control	control_165	Above	Region 7	0.396044
	1	Control	control_191	Above	Region 15	0.380874									3	Control	control_165	Above	Region 8	0.383685
	1	Control	control_191	Above	Region 2	0.363799									3	Control	control_165	Above	Region 9	0.493199
	1	Control	control_191	Above	Region 3	0.323371									3	Control	control_166	Above	Region 1	0.306761
	1	Control	control_191	Above	Region 4	0.280713									3	Control	control_166	Above	Region 10	0.444531
	1	Control	control_191	Above	Region 5	0.340817									3	Control	control_166	Above	Region 11	0.345902
	1	Control	control_191	Above	Region 6	0.482542									3	Control	control_166	Above	Region 12	0.333067
	1	Control	control_191	Above	Region 7	0.423323									3	Control	control_166	Above	Region 13	0.321894
	1	Control	control_191	Above	Region 8	0.400979									3	Control	control_166	Above	Region 14	0.337314
	1	Control	control_191	Above	Region 9	0.557989									3	Control	control_166	Above	Region 15	0.48169
	1	Control	control_192	Above	Region 1	0.288992									3	Control	control_166	Above	Region 16	0.354288
	1	Control	control_192	Above	Region 10	0.300037									3	Control	control_166	Above	Region 17	0.433844
	1	Control	control_192	Above	Region 11	0.407568									3	Control	control_166	Above	Region 18	0.416128
	1	Control	control_192	Above	Region 12	0.339243									3	Control	control_166	Above	Region 19	0.271391
	1	Control	control_192	Above	Region 13	0.342711									3	Control	control_166	Above	Region 2	0.334165
	1	Control	control_192	Above	Region 14	0.373823									3	Control	control_166	Above	Region 20	0.512032
	1	Control	control_192	Above	Region 15	0.373672									3	Control	control_166	Above	Region 21	0.450156
	1	Control	control_192	Above	Region 2	0.345353									3	Control	control_166	Above	Region 22	0.313386
	1	Control	control_192	Above	Region 3	0.379462									3	Control	control_166	Above	Region 23	0.433811
	1	Control	control_192	Above	Region 4	0.399577									3	Control	control_166	Above	Region 3	0.470057
	1	Control	control_192	Above	Region 5	0.392949									3	Control	control_166	Above	Region 4	0.394624
	1	Control	control_192	Above	Region 6	0.436683									3	Control	control_166	Above	Region 5	0.427738
	1	Control	control_192	Above	Region 7	0.389783									3	Control	control_166	Above	Region 6	0.373664
	1	Control	control_192	Above	Region 8	0.33306									3	Control	control_166	Above	Region 7	0.361303
	1	Control	control_192	Above	Region 9	0.501897									3	Control	control_166	Above	Region 8	0.387864
	1	Control	control_193	Above	Region 1	0.264487									3	Control	control_166	Above	Region 9	0.50139
	1	Control	control_193	Above	Region 10	0.267445									3	Control	control_167	Above	Region 1	0.325229
	1	Control	control_193	Above	Region 11	0.418955									3	Control	control_167	Above	Region 10	0.423119
	1	Control	control_193	Above	Region 12	0.286903									3	Control	control_167	Above	Region 11	0.360184
	1	Control	control_193	Above	Region 13	0.306979									3	Control	control_167	Above	Region 12	0.357649
	1	Control	control_193	Above	Region 14	0.410807									3	Control	control_167	Above	Region 13	0.330545
	1	Control	control_193	Above	Region 15	0.440988									3	Control	control_167	Above	Region 14	0.326642
	1	Control	control_193	Above	Region 2	0.325031									3	Control	control_167	Above	Region 15	0.491025
	1	Control	control_193	Above	Region 3	0.365696									3	Control	control_167	Above	Region 16	0.390541
	1	Control	control_193	Above	Region 4	0.338835									3	Control	control_167	Above	Region 17	0.448838
	1	Control	control_193	Above	Region 5	0.316794									3	Control	control_167	Above	Region 18	0.534222
	1	Control	control_193	Above	Region 6	0.525669									3	Control	control_167	Above	Region 19	0.340899
	1	Control	control_193	Above	Region 7	0.39307									3	Control	control_167	Above	Region 2	0.292186
	1	Control	control_193	Above	Region 8	0.290318									3	Control	control_167	Above	Region 20	0.539525
	1	Control	control_193	Above	Region 9	0.46813									3	Control	control_167	Above	Region 21	0.498997
	1	Control	control_194	Above	Region 1	0.303216									3	Control	control_167	Above	Region 22	0.431628
	1	Control	control_194	Above	Region 10	0.355256									3	Control	control_167	Above	Region 23	0.38177
	1	Control	control_194	Above	Region 11	0.426824									3	Control	control_167	Above	Region 3	0.495906
	1	Control	control_194	Above	Region 12	0.335077									3	Control	control_167	Above	Region 4	0.43032
	1	Control	control_194	Above	Region 13	0.359638									3	Control	control_167	Above	Region 5	0.485285
	1	Control	control_194	Above	Region 14	0.441004									3	Control	control_167	Above	Region 6	0.377995
	1	Control	control_194	Above	Region 15	0.491507									3	Control	control_167	Above	Region 7	0.359373
	1	Control	control_194	Above	Region 2	0.39083									3	Control	control_167	Above	Region 8	0.365558
	1	Control	control_194	Above	Region 3	0.41005									3	Control	control_167	Above	Region 9	0.476749
	1	Control	control_194	Above	Region 4	0.36415									3	Control	control_168	Above	Region 1	0.340488
	1	Control	control_194	Above	Region 5	0.370366									3	Control	control_168	Above	Region 10	0.430636
	1	Control	control_194	Above	Region 6	0.440325									3	Control	control_168	Above	Region 11	0.334202
	1	Control	control_194	Above	Region 7	0.425449									3	Control	control_168	Above	Region 12	0.392924
	1	Control	control_194	Above	Region 8	0.356796									3	Control	control_168	Above	Region 13	0.302509
	1	Control	control_194	Above	Region 9	0.463959									3	Control	control_168	Above	Region 14	0.286701
	1	Control	control_195	Above	Region 1	0.274565									3	Control	control_168	Above	Region 15	0.469192
	1	Control	control_195	Above	Region 10	0.364377									3	Control	control_168	Above	Region 16	0.316527
	1	Control	control_195	Above	Region 11	0.521753									3	Control	control_168	Above	Region 17	0.479337
	1	Control	control_195	Above	Region 12	0.333359									3	Control	control_168	Above	Region 18	0.41704
	1	Control	control_195	Above	Region 13	0.383292									3	Control	control_168	Above	Region 19	0.342401
	1	Control	control_195	Above	Region 14	0.366705									3	Control	control_168	Above	Region 2	0.283221
	1	Control	control_195	Above	Region 15	0.443135									3	Control	control_168	Above	Region 20	0.425672
	1	Control	control_195	Above	Region 2	0.358363									3	Control	control_168	Above	Region 21	0.412067
	1	Control	control_195	Above	Region 3	0.374065									3	Control	control_168	Above	Region 22	0.457971
	1	Control	control_195	Above	Region 4	0.36639									3	Control	control_168	Above	Region 23	0.384754
	1	Control	control_195	Above	Region 5	0.376314									3	Control	control_168	Above	Region 3	0.45584
	1	Control	control_195	Above	Region 6	0.450063									3	Control	control_168	Above	Region 4	0.422077
	1	Control	control_195	Above	Region 7	0.415062									3	Control	control_168	Above	Region 5	0.498233
	1	Control	control_195	Above	Region 8	0.3628									3	Control	control_168	Above	Region 6	0.350018
	1	Control	control_195	Above	Region 9	0.488308									3	Control	control_168	Above	Region 7	0.426556
	1	Control	control_196	Above	Region 1	0.3582									3	Control	control_168	Above	Region 8	0.397483
	1	Control	control_196	Above	Region 10	0.324341									3	Control	control_168	Above	Region 9	0.501046
	1	Control	control_196	Above	Region 11	0.480853									3	Control	control_169	Above	Region 1	0.372358
	1	Control	control_196	Above	Region 12	0.352954									3	Control	control_169	Above	Region 10	0.394845
	1	Control	control_196	Above	Region 13	0.42166									3	Control	control_169	Above	Region 11	0.258019
	1	Control	control_196	Above	Region 14	0.416542									3	Control	control_169	Above	Region 12	0.394119
	1	Control	control_196	Above	Region 15	0.436693									3	Control	control_169	Above	Region 13	0.287395
	1	Control	control_196	Above	Region 2	0.411306									3	Control	control_169	Above	Region 14	0.252137
	1	Control	control_196	Above	Region 3	0.406946									3	Control	control_169	Above	Region 15	0.380888
	1	Control	control_196	Above	Region 4	0.320176									3	Control	control_169	Above	Region 16	0.298863
	1	Control	control_196	Above	Region 5	0.319796									3	Control	control_169	Above	Region 17	0.451252
	1	Control	control_196	Above	Region 6	0.430584									3	Control	control_169	Above	Region 18	0.426757
	1	Control	control_196	Above	Region 7	0.42556									3	Control	control_169	Above	Region 19	0.356862
	1	Control	control_196	Above	Region 8	0.343559									3	Control	control_169	Above	Region 2	0.337631
	1	Control	control_196	Above	Region 9	0.487127									3	Control	control_169	Above	Region 20	0.415407
	1	Control	control_197	Above	Region 1	0.331762									3	Control	control_169	Above	Region 21	0.43666
	1	Control	control_197	Above	Region 10	0.339372									3	Control	control_169	Above	Region 22	0.381328
	1	Control	control_197	Above	Region 11	0.452967									3	Control	control_169	Above	Region 23	0.403033
	1	Control	control_197	Above	Region 12	0.385398									3	Control	control_169	Above	Region 3	0.427172
	1	Control	control_197	Above	Region 13	0.378029									3	Control	control_169	Above	Region 4	0.401182
	1	Control	control_197	Above	Region 14	0.366533									3	Control	control_169	Above	Region 5	0.493733
	1	Control	control_197	Above	Region 15	0.432053									3	Control	control_169	Above	Region 6	0.306426
	1	Control	control_197	Above	Region 2	0.34374									3	Control	control_169	Above	Region 7	0.334714
	1	Control	control_197	Above	Region 3	0.334416									3	Control	control_169	Above	Region 8	0.374407
	1	Control	control_197	Above	Region 4	0.307919									3	Control	control_169	Above	Region 9	0.390397
	1	Control	control_197	Above	Region 5	0.432737									3	Control	control_170	Above	Region 1	0.418383
	1	Control	control_197	Above	Region 6	0.442022									3	Control	control_170	Above	Region 10	0.457277
	1	Control	control_197	Above	Region 7	0.400502									3	Control	control_170	Above	Region 11	0.34119
	1	Control	control_197	Above	Region 8	0.366861									3	Control	control_170	Above	Region 12	0.388028
	1	Control	control_197	Above	Region 9	0.497966									3	Control	control_170	Above	Region 13	0.395973
	1	Control	control_198	Above	Region 1	0.316466									3	Control	control_170	Above	Region 14	0.388914
	1	Control	control_198	Above	Region 10	0.271392									3	Control	control_170	Above	Region 15	0.547581
	1	Control	control_198	Above	Region 11	0.385529									3	Control	control_170	Above	Region 16	0.379244
	1	Control	control_198	Above	Region 12	0.342945									3	Control	control_170	Above	Region 17	0.493952
	1	Control	control_198	Above	Region 13	0.32674									3	Control	control_170	Above	Region 18	0.473498
	1	Control	control_198	Above	Region 14	0.414999									3	Control	control_170	Above	Region 19	0.320952
	1	Control	control_198	Above	Region 15	0.376909									3	Control	control_170	Above	Region 2	0.388714
	1	Control	control_198	Above	Region 2	0.332434									3	Control	control_170	Above	Region 20	0.498793
	1	Control	control_198	Above	Region 3	0.351641									3	Control	control_170	Above	Region 21	0.547917
	1	Control	control_198	Above	Region 4	0.290059									3	Control	control_170	Above	Region 22	0.428681
	1	Control	control_198	Above	Region 5	0.25934									3	Control	control_170	Above	Region 23	0.512301
	1	Control	control_198	Above	Region 6	0.433553									3	Control	control_170	Above	Region 3	0.442881
	1	Control	control_198	Above	Region 7	0.403545									3	Control	control_170	Above	Region 4	0.401024
	1	Control	control_198	Above	Region 8	0.315057									3	Control	control_170	Above	Region 5	0.470462
	1	Control	control_198	Above	Region 9	0.407637									3	Control	control_170	Above	Region 6	0.44162
	1	Control	control_199	Above	Region 1	0.348087									3	Control	control_170	Above	Region 7	0.426348
	1	Control	control_199	Above	Region 10	0.322687									3	Control	control_170	Above	Region 8	0.429751
	1	Control	control_199	Above	Region 11	0.441825									3	Control	control_170	Above	Region 9	0.567043
	1	Control	control_199	Above	Region 12	0.316634									3	Control	control_171	Above	Region 1	0.401345
	1	Control	control_199	Above	Region 13	0.472345									3	Control	control_171	Above	Region 10	0.401796
	1	Control	control_199	Above	Region 14	0.390381									3	Control	control_171	Above	Region 11	0.333799
	1	Control	control_199	Above	Region 15	0.440008									3	Control	control_171	Above	Region 12	0.410413
	1	Control	control_199	Above	Region 2	0.373436									3	Control	control_171	Above	Region 13	0.295224
	1	Control	control_199	Above	Region 3	0.335539									3	Control	control_171	Above	Region 14	0.307727
	1	Control	control_199	Above	Region 4	0.360306									3	Control	control_171	Above	Region 15	0.453641
	1	Control	control_199	Above	Region 5	0.343833									3	Control	control_171	Above	Region 16	0.260656
	1	Control	control_199	Above	Region 6	0.450514									3	Control	control_171	Above	Region 17	0.41988
	1	Control	control_199	Above	Region 7	0.433286									3	Control	control_171	Above	Region 18	0.20883
	1	Control	control_199	Above	Region 8	0.340869									3	Control	control_171	Above	Region 19	0.326885
	1	Control	control_199	Above	Region 9	0.482808									3	Control	control_171	Above	Region 2	0.350911
	1	Control	control_200	Above	Region 1	0.322157									3	Control	control_171	Above	Region 20	0.459558
	1	Control	control_200	Above	Region 10	0.311448									3	Control	control_171	Above	Region 21	0.418964
	1	Control	control_200	Above	Region 11	0.500957									3	Control	control_171	Above	Region 22	0.473224
	1	Control	control_200	Above	Region 12	0.36005									3	Control	control_171	Above	Region 23	0.405398
	1	Control	control_200	Above	Region 13	0.397583									3	Control	control_171	Above	Region 3	0.470513
	1	Control	control_200	Above	Region 14	0.400937									3	Control	control_171	Above	Region 4	0.443632
	1	Control	control_200	Above	Region 15	0.498789									3	Control	control_171	Above	Region 5	0.554515
	1	Control	control_200	Above	Region 2	0.362194									3	Control	control_171	Above	Region 6	0.371541
	1	Control	control_200	Above	Region 3	0.411452									3	Control	control_171	Above	Region 7	0.285051
	1	Control	control_200	Above	Region 4	0.391337									3	Control	control_171	Above	Region 8	0.332987
	1	Control	control_200	Above	Region 5	0.349738									3	Control	control_171	Above	Region 9	0.456161
	1	Control	control_200	Above	Region 6	0.455038									3	Control	control_172	Above	Region 1	0.33231
	1	Control	control_200	Above	Region 7	0.439703									3	Control	control_172	Above	Region 10	0.419313
	1	Control	control_200	Above	Region 8	0.366045									3	Control	control_172	Above	Region 11	0.2966
	1	Control	control_200	Above	Region 9	0.511392									3	Control	control_172	Above	Region 12	0.368767
	1	Control	control_201	Above	Region 1	0.314561									3	Control	control_172	Above	Region 13	0.337168
	1	Control	control_201	Above	Region 10	0.300309									3	Control	control_172	Above	Region 14	0.320706
	1	Control	control_201	Above	Region 11	0.432161									3	Control	control_172	Above	Region 15	0.489611
	1	Control	control_201	Above	Region 12	0.333163									3	Control	control_172	Above	Region 16	0.371264
	1	Control	control_201	Above	Region 13	0.393238									3	Control	control_172	Above	Region 17	0.438231
	1	Control	control_201	Above	Region 14	0.428308									3	Control	control_172	Above	Region 18	0.40077
	1	Control	control_201	Above	Region 15	0.365321									3	Control	control_172	Above	Region 19	0.30067
	1	Control	control_201	Above	Region 2	0.350781									3	Control	control_172	Above	Region 2	0.332178
	1	Control	control_201	Above	Region 3	0.373705									3	Control	control_172	Above	Region 20	0.391488
	1	Control	control_201	Above	Region 4	0.282664									3	Control	control_172	Above	Region 21	0.412528
	1	Control	control_201	Above	Region 5	0.346495									3	Control	control_172	Above	Region 22	0.440079
	1	Control	control_201	Above	Region 6	0.43722									3	Control	control_172	Above	Region 23	0.442569
	1	Control	control_201	Above	Region 7	0.434734									3	Control	control_172	Above	Region 3	0.480153
	1	Control	control_201	Above	Region 8	0.335831									3	Control	control_172	Above	Region 4	0.387034
	1	Control	control_201	Above	Region 9	0.420389									3	Control	control_172	Above	Region 5	0.431468
	1	Control	control_202	Above	Region 1	0.282809									3	Control	control_172	Above	Region 6	0.351341
	1	Control	control_202	Above	Region 10	0.26612									3	Control	control_172	Above	Region 7	0.366573
	1	Control	control_202	Above	Region 11	0.385027									3	Control	control_172	Above	Region 8	0.426772
	1	Control	control_202	Above	Region 12	0.353862									3	Control	control_172	Above	Region 9	0.443984
	1	Control	control_202	Above	Region 13	0.39141									3	Control	control_173	Above	Region 1	0.3981
	1	Control	control_202	Above	Region 14	0.388224									3	Control	control_173	Above	Region 10	0.409955
	1	Control	control_202	Above	Region 15	0.347213									3	Control	control_173	Above	Region 11	0.38001
	1	Control	control_202	Above	Region 2	0.332665									3	Control	control_173	Above	Region 12	0.474362
	1	Control	control_202	Above	Region 3	0.401737									3	Control	control_173	Above	Region 13	0.317657
	1	Control	control_202	Above	Region 4	0.357481									3	Control	control_173	Above	Region 14	0.324383
	1	Control	control_202	Above	Region 5	0.326344									3	Control	control_173	Above	Region 15	0.540206
	1	Control	control_202	Above	Region 6	0.404689									3	Control	control_173	Above	Region 16	0.375725
	1	Control	control_202	Above	Region 7	0.339231									3	Control	control_173	Above	Region 17	0.42198
	1	Control	control_202	Above	Region 8	0.331078									3	Control	control_173	Above	Region 18	0.524514
	1	Control	control_202	Above	Region 9	0.441866									3	Control	control_173	Above	Region 19	0.384512
	1	Control	control_203	Above	Region 1	0.248538									3	Control	control_173	Above	Region 2	0.397662
	1	Control	control_203	Above	Region 10	0.272164									3	Control	control_173	Above	Region 20	0.44742
	1	Control	control_203	Above	Region 11	0.434142									3	Control	control_173	Above	Region 21	0.378775
	1	Control	control_203	Above	Region 12	0.263401									3	Control	control_173	Above	Region 22	0.364773
	1	Control	control_203	Above	Region 13	0.317996									3	Control	control_173	Above	Region 23	0.383498
	1	Control	control_203	Above	Region 14	0.347731									3	Control	control_173	Above	Region 3	0.510416
	1	Control	control_203	Above	Region 15	0.460698									3	Control	control_173	Above	Region 4	0.449885
	1	Control	control_203	Above	Region 2	0.321471									3	Control	control_173	Above	Region 5	0.594138
	1	Control	control_203	Above	Region 3	0.312213									3	Control	control_173	Above	Region 6	0.334583
	1	Control	control_203	Above	Region 4	0.266136									3	Control	control_173	Above	Region 7	0.288977
	1	Control	control_203	Above	Region 5	0.32842									3	Control	control_173	Above	Region 8	0.362694
	1	Control	control_203	Above	Region 6	0.471801									3	Control	control_173	Above	Region 9	0.459068
	1	Control	control_203	Above	Region 7	0.40732									3	Control	control_174	Above	Region 1	0.35246
	1	Control	control_203	Above	Region 8	0.361104									3	Control	control_174	Above	Region 10	0.398778
	1	Control	control_203	Above	Region 9	0.48438									3	Control	control_174	Above	Region 11	0.308168
	1	Control	control_204	Above	Region 1	0.261632									3	Control	control_174	Above	Region 12	0.397676
	1	Control	control_204	Above	Region 10	0.273249									3	Control	control_174	Above	Region 13	0.289707
	1	Control	control_204	Above	Region 11	0.477724									3	Control	control_174	Above	Region 14	0.249331
	1	Control	control_204	Above	Region 12	0.399003									3	Control	control_174	Above	Region 15	0.444345
	1	Control	control_204	Above	Region 13	0.398662									3	Control	control_174	Above	Region 16	0.259175
	1	Control	control_204	Above	Region 14	0.365585									3	Control	control_174	Above	Region 17	0.496031
	1	Control	control_204	Above	Region 15	0.430747									3	Control	control_174	Above	Region 18	0.402808
	1	Control	control_204	Above	Region 2	0.310949									3	Control	control_174	Above	Region 19	0.339414
	1	Control	control_204	Above	Region 3	0.376129									3	Control	control_174	Above	Region 2	0.345825
	1	Control	control_204	Above	Region 4	0.283453									3	Control	control_174	Above	Region 20	0.466982
	1	Control	control_204	Above	Region 5	0.324426									3	Control	control_174	Above	Region 21	0.403449
	1	Control	control_204	Above	Region 6	0.450187									3	Control	control_174	Above	Region 22	0.383967
	1	Control	control_204	Above	Region 7	0.43876									3	Control	control_174	Above	Region 23	0.351986
	1	Control	control_204	Above	Region 8	0.37647									3	Control	control_174	Above	Region 3	0.451801
	1	Control	control_204	Above	Region 9	0.517525									3	Control	control_174	Above	Region 4	0.453471
	1	Control	control_205	Above	Region 1	0.283315									3	Control	control_174	Above	Region 5	0.559773
	1	Control	control_205	Above	Region 10	0.330716									3	Control	control_174	Above	Region 6	0.312859
	1	Control	control_205	Above	Region 11	0.418227									3	Control	control_174	Above	Region 7	0.342474
	1	Control	control_205	Above	Region 12	0.301045									3	Control	control_174	Above	Region 8	0.394869
	1	Control	control_205	Above	Region 13	0.344279									3	Control	control_174	Above	Region 9	0.439287
	1	Control	control_205	Above	Region 14	0.315999									3	Control	control_175	Above	Region 1	0.323802
	1	Control	control_205	Above	Region 15	0.414643									3	Control	control_175	Above	Region 10	0.444288
	1	Control	control_205	Above	Region 2	0.321878									3	Control	control_175	Above	Region 11	0.328084
	1	Control	control_205	Above	Region 3	0.344598									3	Control	control_175	Above	Region 12	0.362884
	1	Control	control_205	Above	Region 4	0.331558									3	Control	control_175	Above	Region 13	0.358927
	1	Control	control_205	Above	Region 5	0.353198									3	Control	control_175	Above	Region 14	0.296895
	1	Control	control_205	Above	Region 6	0.38221									3	Control	control_175	Above	Region 15	0.495916
	1	Control	control_205	Above	Region 7	0.378533									3	Control	control_175	Above	Region 16	0.290069
	1	Control	control_205	Above	Region 8	0.377378									3	Control	control_175	Above	Region 17	0.516559
	1	Control	control_205	Above	Region 9	0.425674									3	Control	control_175	Above	Region 18	0.426406
	1	Control	control_206	Above	Region 1	0.276307									3	Control	control_175	Above	Region 19	0.296476
	1	Control	control_206	Above	Region 10	0.348321									3	Control	control_175	Above	Region 2	0.291115
	1	Control	control_206	Above	Region 11	0.464347									3	Control	control_175	Above	Region 20	0.496683
	1	Control	control_206	Above	Region 12	0.312384									3	Control	control_175	Above	Region 21	0.466685
	1	Control	control_206	Above	Region 13	0.336323									3	Control	control_175	Above	Region 22	0.552167
	1	Control	control_206	Above	Region 14	0.383019									3	Control	control_175	Above	Region 23	0.394544
	1	Control	control_206	Above	Region 15	0.387792									3	Control	control_175	Above	Region 3	0.479003
	1	Control	control_206	Above	Region 2	0.359359									3	Control	control_175	Above	Region 4	0.418386
	1	Control	control_206	Above	Region 3	0.349643									3	Control	control_175	Above	Region 5	0.420415
	1	Control	control_206	Above	Region 4	0.296406									3	Control	control_175	Above	Region 6	0.347287
	1	Control	control_206	Above	Region 5	0.334293									3	Control	control_175	Above	Region 7	0.441878
	1	Control	control_206	Above	Region 6	0.422079									3	Control	control_175	Above	Region 8	0.386692
	1	Control	control_206	Above	Region 7	0.434148									3	Control	control_175	Above	Region 9	0.513471
	1	Control	control_206	Above	Region 8	0.365042									3	Control	control_176	Above	Region 1	0.347083
	1	Control	control_206	Above	Region 9	0.465481									3	Control	control_176	Above	Region 10	0.466847
	1	Control	control_207	Above	Region 1	0.258948									3	Control	control_176	Above	Region 11	0.368514
	1	Control	control_207	Above	Region 10	0.334672									3	Control	control_176	Above	Region 12	0.409754
	1	Control	control_207	Above	Region 11	0.45172									3	Control	control_176	Above	Region 13	0.320543
	1	Control	control_207	Above	Region 12	0.339218									3	Control	control_176	Above	Region 14	0.374803
	1	Control	control_207	Above	Region 13	0.36928									3	Control	control_176	Above	Region 15	0.554606
	1	Control	control_207	Above	Region 14	0.344254									3	Control	control_176	Above	Region 16	0.385764
	1	Control	control_207	Above	Region 15	0.419904									3	Control	control_176	Above	Region 17	0.451605
	1	Control	control_207	Above	Region 2	0.312922									3	Control	control_176	Above	Region 18	0.455204
	1	Control	control_207	Above	Region 3	0.302519									3	Control	control_176	Above	Region 19	0.32459
	1	Control	control_207	Above	Region 4	0.246397									3	Control	control_176	Above	Region 2	0.371863
	1	Control	control_207	Above	Region 5	0.321671									3	Control	control_176	Above	Region 20	0.503577
	1	Control	control_207	Above	Region 6	0.398199									3	Control	control_176	Above	Region 21	0.475638
	1	Control	control_207	Above	Region 7	0.375218									3	Control	control_176	Above	Region 22	0.451824
	1	Control	control_207	Above	Region 8	0.350037									3	Control	control_176	Above	Region 23	0.418938
	1	Control	control_207	Above	Region 9	0.459561									3	Control	control_176	Above	Region 3	0.454798
	1	Control	control_208	Above	Region 1	0.309695									3	Control	control_176	Above	Region 4	0.421806
	1	Control	control_208	Above	Region 10	0.30445									3	Control	control_176	Above	Region 5	0.4725
	1	Control	control_208	Above	Region 11	0.442351									3	Control	control_176	Above	Region 6	0.459098
	1	Control	control_208	Above	Region 12	0.336027									3	Control	control_176	Above	Region 7	0.357103
	1	Control	control_208	Above	Region 13	0.329722									3	Control	control_176	Above	Region 8	0.368608
	1	Control	control_208	Above	Region 14	0.354881									3	Control	control_176	Above	Region 9	0.448217
	1	Control	control_208	Above	Region 15	0.427218									3	Control	control_177	Above	Region 1	0.373994
	1	Control	control_208	Above	Region 2	0.343131									3	Control	control_177	Above	Region 10	0.417932
	1	Control	control_208	Above	Region 3	0.357972									3	Control	control_177	Above	Region 11	0.286382
	1	Control	control_208	Above	Region 4	0.319891									3	Control	control_177	Above	Region 12	0.381267
	1	Control	control_208	Above	Region 5	0.348474									3	Control	control_177	Above	Region 13	0.327467
	1	Control	control_208	Above	Region 6	0.469485									3	Control	control_177	Above	Region 14	0.291536
	1	Control	control_208	Above	Region 7	0.448713									3	Control	control_177	Above	Region 15	0.385567
	1	Control	control_208	Above	Region 8	0.348273									3	Control	control_177	Above	Region 16	0.283083
	1	Control	control_208	Above	Region 9	0.485266									3	Control	control_177	Above	Region 17	0.43268
	1	Control	control_209	Above	Region 1	0.316283									3	Control	control_177	Above	Region 18	0.414945
	1	Control	control_209	Above	Region 10	0.291169									3	Control	control_177	Above	Region 19	0.268079
	1	Control	control_209	Above	Region 11	0.44045									3	Control	control_177	Above	Region 2	0.351451
	1	Control	control_209	Above	Region 12	0.295246									3	Control	control_177	Above	Region 20	0.446514
	1	Control	control_209	Above	Region 13	0.348633									3	Control	control_177	Above	Region 21	0.471198
	1	Control	control_209	Above	Region 14	0.306989									3	Control	control_177	Above	Region 22	0.411961
	1	Control	control_209	Above	Region 15	0.339876									3	Control	control_177	Above	Region 23	0.406767
	1	Control	control_209	Above	Region 2	0.365048									3	Control	control_177	Above	Region 3	0.471685
	1	Control	control_209	Above	Region 3	0.345241									3	Control	control_177	Above	Region 4	0.415767
	1	Control	control_209	Above	Region 4	0.332169									3	Control	control_177	Above	Region 5	0.469098
	1	Control	control_209	Above	Region 5	0.339083									3	Control	control_177	Above	Region 6	0.259946
	1	Control	control_209	Above	Region 6	0.395942									3	Control	control_177	Above	Region 7	0.287647
	1	Control	control_209	Above	Region 7	0.328299									3	Control	control_177	Above	Region 8	0.355373
	1	Control	control_209	Above	Region 8	0.278486									3	Control	control_177	Above	Region 9	0.538105
	1	Control	control_209	Above	Region 9	0.393686									3	Control	control_178	Above	Region 1	0.361582
	1	Control	control_210	Above	Region 1	0.244385									3	Control	control_178	Above	Region 10	0.453729
	1	Control	control_210	Above	Region 10	0.332694									3	Control	control_178	Above	Region 11	0.306521
	1	Control	control_210	Above	Region 11	0.45041									3	Control	control_178	Above	Region 12	0.487263
	1	Control	control_210	Above	Region 12	0.343276									3	Control	control_178	Above	Region 13	0.320774
	1	Control	control_210	Above	Region 13	0.386976									3	Control	control_178	Above	Region 14	0.254787
	1	Control	control_210	Above	Region 14	0.392619									3	Control	control_178	Above	Region 15	0.486215
	1	Control	control_210	Above	Region 15	0.455989									3	Control	control_178	Above	Region 16	0.28866
	1	Control	control_210	Above	Region 2	0.384893									3	Control	control_178	Above	Region 17	0.497978
	1	Control	control_210	Above	Region 3	0.335184									3	Control	control_178	Above	Region 18	0.380622
	1	Control	control_210	Above	Region 4	0.328578									3	Control	control_178	Above	Region 19	0.379312
	1	Control	control_210	Above	Region 5	0.325452									3	Control	control_178	Above	Region 2	0.343403
	1	Control	control_210	Above	Region 6	0.424732									3	Control	control_178	Above	Region 20	0.490308
	1	Control	control_210	Above	Region 7	0.402203									3	Control	control_178	Above	Region 21	0.479577
	1	Control	control_210	Above	Region 8	0.406186									3	Control	control_178	Above	Region 22	0.502773
	1	Control	control_210	Above	Region 9	0.491581									3	Control	control_178	Above	Region 23	0.426165
	1	Control	control_211	Above	Region 1	0.218692									3	Control	control_178	Above	Region 3	0.54802
	1	Control	control_211	Above	Region 10	0.335694									3	Control	control_178	Above	Region 4	0.44946
	1	Control	control_211	Above	Region 11	0.499553									3	Control	control_178	Above	Region 5	0.502494
	1	Control	control_211	Above	Region 12	0.302225									3	Control	control_178	Above	Region 6	0.392813
	1	Control	control_211	Above	Region 13	0.454673									3	Control	control_178	Above	Region 7	0.380479
	1	Control	control_211	Above	Region 14	0.338554									3	Control	control_178	Above	Region 8	0.407374
	1	Control	control_211	Above	Region 15	0.393888									3	Control	control_178	Above	Region 9	0.485973
	1	Control	control_211	Above	Region 2	0.293231									3	Control	control_179	Above	Region 1	0.391308
	1	Control	control_211	Above	Region 3	0.354765									3	Control	control_179	Above	Region 10	0.414631
	1	Control	control_211	Above	Region 4	0.280249									3	Control	control_179	Above	Region 11	0.323165
	1	Control	control_211	Above	Region 5	0.365399									3	Control	control_179	Above	Region 12	0.455694
	1	Control	control_211	Above	Region 6	0.433664									3	Control	control_179	Above	Region 13	0.33928
	1	Control	control_211	Above	Region 7	0.429384									3	Control	control_179	Above	Region 14	0.283758
	1	Control	control_211	Above	Region 8	0.321299									3	Control	control_179	Above	Region 15	0.462606
	1	Control	control_211	Above	Region 9	0.465791									3	Control	control_179	Above	Region 16	0.329205
	1	Control	control_212	Above	Region 1	0.253444									3	Control	control_179	Above	Region 17	0.457402
	1	Control	control_212	Above	Region 10	0.227992									3	Control	control_179	Above	Region 18	0.483181
	1	Control	control_212	Above	Region 11	0.36835									3	Control	control_179	Above	Region 19	0.324031
	1	Control	control_212	Above	Region 12	0.322838									3	Control	control_179	Above	Region 2	0.344832
	1	Control	control_212	Above	Region 13	0.33134									3	Control	control_179	Above	Region 20	0.480165
	1	Control	control_212	Above	Region 14	0.365871									3	Control	control_179	Above	Region 21	0.443954
	1	Control	control_212	Above	Region 15	0.40922									3	Control	control_179	Above	Region 22	0.476766
	1	Control	control_212	Above	Region 2	0.340978									3	Control	control_179	Above	Region 23	0.361196
	1	Control	control_212	Above	Region 3	0.365213									3	Control	control_179	Above	Region 3	0.453447
	1	Control	control_212	Above	Region 4	0.327671									3	Control	control_179	Above	Region 4	0.407874
	1	Control	control_212	Above	Region 5	0.303693									3	Control	control_179	Above	Region 5	0.483173
	1	Control	control_212	Above	Region 6	0.433169									3	Control	control_179	Above	Region 6	0.333919
	1	Control	control_212	Above	Region 7	0.384886									3	Control	control_179	Above	Region 7	0.360776
	1	Control	control_212	Above	Region 8	0.315974									3	Control	control_179	Above	Region 8	0.434258
	1	Control	control_212	Above	Region 9	0.456767									3	Control	control_179	Above	Region 9	0.477459
	1	Control	control_28	Above	Region 1	0.255722									3	Control	control_180	Above	Region 1	0.331151
	1	Control	control_28	Above	Region 10	0.334355									3	Control	control_180	Above	Region 10	0.442448
	1	Control	control_28	Above	Region 11	0.4546									3	Control	control_180	Above	Region 11	0.321796
	1	Control	control_28	Above	Region 12	0.298775									3	Control	control_180	Above	Region 12	0.399629
	1	Control	control_28	Above	Region 13	0.401363									3	Control	control_180	Above	Region 13	0.337099
	1	Control	control_28	Above	Region 14	0.395788									3	Control	control_180	Above	Region 14	0.326267
	1	Control	control_28	Above	Region 15	0.444157									3	Control	control_180	Above	Region 15	0.462816
	1	Control	control_28	Above	Region 2	0.322454									3	Control	control_180	Above	Region 16	0.372837
	1	Control	control_28	Above	Region 3	0.319139									3	Control	control_180	Above	Region 17	0.447733
	1	Control	control_28	Above	Region 4	0.285097									3	Control	control_180	Above	Region 18	0.359848
	1	Control	control_28	Above	Region 5	0.340407									3	Control	control_180	Above	Region 19	0.337522
	1	Control	control_28	Above	Region 6	0.412674									3	Control	control_180	Above	Region 2	0.339825
	1	Control	control_28	Above	Region 7	0.430135									3	Control	control_180	Above	Region 20	0.45569
	1	Control	control_28	Above	Region 8	0.331754									3	Control	control_180	Above	Region 21	0.399466
	1	Control	control_28	Above	Region 9	0.481516									3	Control	control_180	Above	Region 22	0.394791
	1	Control	control_37	Above	Region 1	0.298996									3	Control	control_180	Above	Region 23	0.374744
	1	Control	control_37	Above	Region 10	0.302874									3	Control	control_180	Above	Region 3	0.519586
	1	Control	control_37	Above	Region 11	0.511551									3	Control	control_180	Above	Region 4	0.419004
	1	Control	control_37	Above	Region 12	0.357234									3	Control	control_180	Above	Region 5	0.400239
	1	Control	control_37	Above	Region 13	0.450393									3	Control	control_180	Above	Region 6	0.317412
	1	Control	control_37	Above	Region 14	0.383251									3	Control	control_180	Above	Region 7	0.345876
	1	Control	control_37	Above	Region 15	0.413639									3	Control	control_180	Above	Region 8	0.329108
	1	Control	control_37	Above	Region 2	0.370259									3	Control	control_180	Above	Region 9	0.487654
	1	Control	control_37	Above	Region 3	0.360335									3	Control	control_181	Above	Region 1	0.36984
	1	Control	control_37	Above	Region 4	0.367569									3	Control	control_181	Above	Region 10	0.458191
	1	Control	control_37	Above	Region 5	0.372984									3	Control	control_181	Above	Region 11	0.375597
	1	Control	control_37	Above	Region 6	0.517207									3	Control	control_181	Above	Region 12	0.420302
	1	Control	control_37	Above	Region 7	0.418313									3	Control	control_181	Above	Region 13	0.368085
	1	Control	control_37	Above	Region 8	0.376022									3	Control	control_181	Above	Region 14	0.433434
	1	Control	control_37	Above	Region 9	0.566316									3	Control	control_181	Above	Region 15	0.483934
	1	Control	control_46	Above	Region 1	0.273599									3	Control	control_181	Above	Region 16	0.372414
	1	Control	control_46	Above	Region 10	0.469508									3	Control	control_181	Above	Region 17	0.470336
	1	Control	control_46	Above	Region 11	0.445409									3	Control	control_181	Above	Region 18	0.479282
	1	Control	control_46	Above	Region 12	0.337048									3	Control	control_181	Above	Region 19	0.261873
	1	Control	control_46	Above	Region 13	0.356025									3	Control	control_181	Above	Region 2	0.373238
	1	Control	control_46	Above	Region 14	0.406927									3	Control	control_181	Above	Region 20	0.420039
	1	Control	control_46	Above	Region 15	0.449974									3	Control	control_181	Above	Region 21	0.41791
	1	Control	control_46	Above	Region 2	0.342302									3	Control	control_181	Above	Region 22	0.406894
	1	Control	control_46	Above	Region 3	0.313375									3	Control	control_181	Above	Region 23	0.481795
	1	Control	control_46	Above	Region 4	0.329086									3	Control	control_181	Above	Region 3	0.491853
	1	Control	control_46	Above	Region 5	0.331045									3	Control	control_181	Above	Region 4	0.441432
	1	Control	control_46	Above	Region 6	0.436746									3	Control	control_181	Above	Region 5	0.500334
	1	Control	control_46	Above	Region 7	0.405107									3	Control	control_181	Above	Region 6	0.385572
	1	Control	control_46	Above	Region 8	0.387443									3	Control	control_181	Above	Region 7	0.420782
	1	Control	control_46	Above	Region 9	0.512332									3	Control	control_181	Above	Region 8	0.407922
	1	Control	control_79	Above	Region 1	0.299421									3	Control	control_181	Above	Region 9	0.483824
	1	Control	control_79	Above	Region 10	0.293233									3	Control	control_182	Above	Region 1	0.331207
	1	Control	control_79	Above	Region 11	0.45089									3	Control	control_182	Above	Region 10	0.356881
	1	Control	control_79	Above	Region 12	0.324657									3	Control	control_182	Above	Region 11	0.312607
	1	Control	control_79	Above	Region 13	0.388791									3	Control	control_182	Above	Region 12	0.355576
	1	Control	control_79	Above	Region 14	0.416099									3	Control	control_182	Above	Region 13	0.316225
	1	Control	control_79	Above	Region 15	0.461519									3	Control	control_182	Above	Region 14	0.273657
	1	Control	control_79	Above	Region 2	0.397277									3	Control	control_182	Above	Region 15	0.413559
	1	Control	control_79	Above	Region 3	0.371168									3	Control	control_182	Above	Region 16	0.277915
	1	Control	control_79	Above	Region 4	0.308116									3	Control	control_182	Above	Region 17	0.442366
	1	Control	control_79	Above	Region 5	0.289977									3	Control	control_182	Above	Region 18	0.488407
	1	Control	control_79	Above	Region 6	0.434322									3	Control	control_182	Above	Region 19	0.302053
	1	Control	control_79	Above	Region 7	0.376991									3	Control	control_182	Above	Region 2	0.327935
	1	Control	control_79	Above	Region 8	0.373358									3	Control	control_182	Above	Region 20	0.430565
	1	Control	control_79	Above	Region 9	0.504615									3	Control	control_182	Above	Region 21	0.410135
	1	Control	control_82	Above	Region 1	0.304057									3	Control	control_182	Above	Region 22	0.440648
	1	Control	control_82	Above	Region 10	0.367261									3	Control	control_182	Above	Region 23	0.323446
	1	Control	control_82	Above	Region 11	0.543334									3	Control	control_182	Above	Region 3	0.49108
	1	Control	control_82	Above	Region 12	0.434737									3	Control	control_182	Above	Region 4	0.39288
	1	Control	control_82	Above	Region 13	0.387212									3	Control	control_182	Above	Region 5	0.512093
	1	Control	control_82	Above	Region 14	0.451959									3	Control	control_182	Above	Region 6	0.352024
	1	Control	control_82	Above	Region 15	0.463091									3	Control	control_182	Above	Region 7	0.30565
	1	Control	control_82	Above	Region 2	0.363542									3	Control	control_182	Above	Region 8	0.3934
	1	Control	control_82	Above	Region 3	0.386462									3	Control	control_182	Above	Region 9	0.477338
	1	Control	control_82	Above	Region 4	0.339813									3	Control	control_183	Above	Region 1	0.317535
	1	Control	control_82	Above	Region 5	0.296104									3	Control	control_183	Above	Region 10	0.377043
	1	Control	control_82	Above	Region 6	0.439992									3	Control	control_183	Above	Region 11	0.341435
	1	Control	control_82	Above	Region 7	0.396434									3	Control	control_183	Above	Region 12	0.422345
	1	Control	control_82	Above	Region 8	0.400415									3	Control	control_183	Above	Region 13	0.360529
	1	Control	control_82	Above	Region 9	0.583163									3	Control	control_183	Above	Region 14	0.319294
	1	Control	control_88	Above	Region 1	0.272429									3	Control	control_183	Above	Region 15	0.429409
	1	Control	control_88	Above	Region 10	0.321295									3	Control	control_183	Above	Region 16	0.296982
	1	Control	control_88	Above	Region 11	0.475848									3	Control	control_183	Above	Region 17	0.460372
	1	Control	control_88	Above	Region 12	0.359202									3	Control	control_183	Above	Region 18	0.417278
	1	Control	control_88	Above	Region 13	0.437545									3	Control	control_183	Above	Region 19	0.34754
	1	Control	control_88	Above	Region 14	0.40703									3	Control	control_183	Above	Region 2	0.290239
	1	Control	control_88	Above	Region 15	0.431664									3	Control	control_183	Above	Region 20	0.420439
	1	Control	control_88	Above	Region 2	0.331019									3	Control	control_183	Above	Region 21	0.435332
	1	Control	control_88	Above	Region 3	0.358357									3	Control	control_183	Above	Region 22	0.464005
	1	Control	control_88	Above	Region 4	0.343643									3	Control	control_183	Above	Region 23	0.36861
	1	Control	control_88	Above	Region 5	0.440049									3	Control	control_183	Above	Region 3	0.536683
	1	Control	control_88	Above	Region 6	0.415454									3	Control	control_183	Above	Region 4	0.406202
	1	Control	control_88	Above	Region 7	0.382629									3	Control	control_183	Above	Region 5	0.430439
	1	Control	control_88	Above	Region 8	0.36205									3	Control	control_183	Above	Region 6	0.337011
	1	Control	control_88	Above	Region 9	0.470974									3	Control	control_183	Above	Region 7	0.345421
	1	Control	control_92	Above	Region 1	0.323545									3	Control	control_183	Above	Region 8	0.362333
	1	Control	control_92	Above	Region 10	0.292487									3	Control	control_183	Above	Region 9	0.436967
	1	Control	control_92	Above	Region 11	0.487797									3	Control	control_184	Above	Region 1	0.387969
	1	Control	control_92	Above	Region 12	0.325756									3	Control	control_184	Above	Region 10	0.443693
	1	Control	control_92	Above	Region 13	0.42927									3	Control	control_184	Above	Region 11	0.319943
	1	Control	control_92	Above	Region 14	0.355211									3	Control	control_184	Above	Region 12	0.40827
	1	Control	control_92	Above	Region 15	0.393656									3	Control	control_184	Above	Region 13	0.384983
	1	Control	control_92	Above	Region 2	0.347129									3	Control	control_184	Above	Region 14	0.335139
	1	Control	control_92	Above	Region 3	0.30981									3	Control	control_184	Above	Region 15	0.439619
	1	Control	control_92	Above	Region 4	0.282811									3	Control	control_184	Above	Region 16	0.289276
	1	Control	control_92	Above	Region 5	0.33171									3	Control	control_184	Above	Region 17	0.450829
	1	Control	control_92	Above	Region 6	0.478734									3	Control	control_184	Above	Region 18	0.387166
	1	Control	control_92	Above	Region 7	0.40549									3	Control	control_184	Above	Region 19	0.318808
	1	Control	control_92	Above	Region 8	0.366055									3	Control	control_184	Above	Region 2	0.351319
	1	Control	control_92	Above	Region 9	0.559614									3	Control	control_184	Above	Region 20	0.427282
															3	Control	control_184	Above	Region 21	0.403869
															3	Control	control_184	Above	Region 22	0.438942
															3	Control	control_184	Above	Region 23	0.378876
															3	Control	control_184	Above	Region 3	0.463127
															3	Control	control_184	Above	Region 4	0.418662
															3	Control	control_184	Above	Region 5	0.504884
															3	Control	control_184	Above	Region 6	0.317421
															3	Control	control_184	Above	Region 7	0.392043
															3	Control	control_184	Above	Region 8	0.415738
															3	Control	control_184	Above	Region 9	0.525599
															3	Control	control_185	Above	Region 1	0.386869
															3	Control	control_185	Above	Region 10	0.460431
															3	Control	control_185	Above	Region 11	0.407432
															3	Control	control_185	Above	Region 12	0.363089
															3	Control	control_185	Above	Region 13	0.406742
															3	Control	control_185	Above	Region 14	0.379229
															3	Control	control_185	Above	Region 15	0.534943
															3	Control	control_185	Above	Region 16	0.394258
															3	Control	control_185	Above	Region 17	0.469607
															3	Control	control_185	Above	Region 18	0.480348
															3	Control	control_185	Above	Region 19	0.449882
															3	Control	control_185	Above	Region 2	0.352248
															3	Control	control_185	Above	Region 20	0.50726
															3	Control	control_185	Above	Region 21	0.463604
															3	Control	control_185	Above	Region 22	0.474341
															3	Control	control_185	Above	Region 23	0.417293
															3	Control	control_185	Above	Region 3	0.462425
															3	Control	control_185	Above	Region 4	0.396808
															3	Control	control_185	Above	Region 5	0.469673
															3	Control	control_185	Above	Region 6	0.402578
															3	Control	control_185	Above	Region 7	0.403088
															3	Control	control_185	Above	Region 8	0.410667
															3	Control	control_185	Above	Region 9	0.554342
															3	Control	control_186	Above	Region 1	0.356462
															3	Control	control_186	Above	Region 10	0.418413
															3	Control	control_186	Above	Region 11	0.317395
															3	Control	control_186	Above	Region 12	0.381971
															3	Control	control_186	Above	Region 13	0.331124
															3	Control	control_186	Above	Region 14	0.272911
															3	Control	control_186	Above	Region 15	0.502093
															3	Control	control_186	Above	Region 16	0.339365
															3	Control	control_186	Above	Region 17	0.420439
															3	Control	control_186	Above	Region 18	0.506583
															3	Control	control_186	Above	Region 19	0.319454
															3	Control	control_186	Above	Region 2	0.350548
															3	Control	control_186	Above	Region 20	0.39509
															3	Control	control_186	Above	Region 21	0.407477
															3	Control	control_186	Above	Region 22	0.396508
															3	Control	control_186	Above	Region 23	0.383789
															3	Control	control_186	Above	Region 3	0.479403
															3	Control	control_186	Above	Region 4	0.38259
															3	Control	control_186	Above	Region 5	0.409717
															3	Control	control_186	Above	Region 6	0.332084
															3	Control	control_186	Above	Region 7	0.285093
															3	Control	control_186	Above	Region 8	0.353168
															3	Control	control_186	Above	Region 9	0.447342
															3	Control	control_187	Above	Region 1	0.379861
															3	Control	control_187	Above	Region 10	0.482663
															3	Control	control_187	Above	Region 11	0.302014
															3	Control	control_187	Above	Region 12	0.40825
															3	Control	control_187	Above	Region 13	0.39577
															3	Control	control_187	Above	Region 14	0.326379
															3	Control	control_187	Above	Region 15	0.514821
															3	Control	control_187	Above	Region 16	0.405313
															3	Control	control_187	Above	Region 17	0.465903
															3	Control	control_187	Above	Region 18	0.457877
															3	Control	control_187	Above	Region 19	0.31319
															3	Control	control_187	Above	Region 2	0.383711
															3	Control	control_187	Above	Region 20	0.421607
															3	Control	control_187	Above	Region 21	0.426678
															3	Control	control_187	Above	Region 22	0.404291
															3	Control	control_187	Above	Region 23	0.419003
															3	Control	control_187	Above	Region 3	0.491504
															3	Control	control_187	Above	Region 4	0.449467
															3	Control	control_187	Above	Region 5	0.49411
															3	Control	control_187	Above	Region 6	0.360941
															3	Control	control_187	Above	Region 7	0.367862
															3	Control	control_187	Above	Region 8	0.416718
															3	Control	control_187	Above	Region 9	0.502673
															3	Control	control_188	Above	Region 1	0.348274
															3	Control	control_188	Above	Region 10	0.395543
															3	Control	control_188	Above	Region 11	0.327586
															3	Control	control_188	Above	Region 12	0.365647
															3	Control	control_188	Above	Region 13	0.352774
															3	Control	control_188	Above	Region 14	0.34316
															3	Control	control_188	Above	Region 15	0.561833
															3	Control	control_188	Above	Region 16	0.31296
															3	Control	control_188	Above	Region 17	0.436062
															3	Control	control_188	Above	Region 18	0.455165
															3	Control	control_188	Above	Region 19	0.426423
															3	Control	control_188	Above	Region 2	0.35378
															3	Control	control_188	Above	Region 20	0.48851
															3	Control	control_188	Above	Region 21	0.482699
															3	Control	control_188	Above	Region 22	0.476091
															3	Control	control_188	Above	Region 23	0.49388
															3	Control	control_188	Above	Region 3	0.421445
															3	Control	control_188	Above	Region 4	0.401002
															3	Control	control_188	Above	Region 5	0.518751
															3	Control	control_188	Above	Region 6	0.383791
															3	Control	control_188	Above	Region 7	0.395692
															3	Control	control_188	Above	Region 8	0.390984
															3	Control	control_188	Above	Region 9	0.509626
															3	Control	control_189	Above	Region 1	0.356133
															3	Control	control_189	Above	Region 10	0.402919
															3	Control	control_189	Above	Region 11	0.332206
															3	Control	control_189	Above	Region 12	0.436202
															3	Control	control_189	Above	Region 13	0.411941
															3	Control	control_189	Above	Region 14	0.353447
															3	Control	control_189	Above	Region 15	0.547794
															3	Control	control_189	Above	Region 16	0.332727
															3	Control	control_189	Above	Region 17	0.484746
															3	Control	control_189	Above	Region 18	0.440542
															3	Control	control_189	Above	Region 19	0.310152
															3	Control	control_189	Above	Region 2	0.340949
															3	Control	control_189	Above	Region 20	0.521966
															3	Control	control_189	Above	Region 21	0.467315
															3	Control	control_189	Above	Region 22	0.410677
															3	Control	control_189	Above	Region 23	0.469306
															3	Control	control_189	Above	Region 3	0.470822
															3	Control	control_189	Above	Region 4	0.424298
															3	Control	control_189	Above	Region 5	0.430819
															3	Control	control_189	Above	Region 6	0.371785
															3	Control	control_189	Above	Region 7	0.371136
															3	Control	control_189	Above	Region 8	0.391938
															3	Control	control_189	Above	Region 9	0.525167
															3	Control	control_190	Above	Region 1	0.332573
															3	Control	control_190	Above	Region 10	0.385489
															3	Control	control_190	Above	Region 11	0.338907
															3	Control	control_190	Above	Region 12	0.396178
															3	Control	control_190	Above	Region 13	0.268221
															3	Control	control_190	Above	Region 14	0.314758
															3	Control	control_190	Above	Region 15	0.54358
															3	Control	control_190	Above	Region 16	0.309058
															3	Control	control_190	Above	Region 17	0.459654
															3	Control	control_190	Above	Region 18	0.352463
															3	Control	control_190	Above	Region 19	0.370079
															3	Control	control_190	Above	Region 2	0.295872
															3	Control	control_190	Above	Region 20	0.409465
															3	Control	control_190	Above	Region 21	0.540084
															3	Control	control_190	Above	Region 22	0.50499
															3	Control	control_190	Above	Region 23	0.399048
															3	Control	control_190	Above	Region 3	0.470632
															3	Control	control_190	Above	Region 4	0.388848
															3	Control	control_190	Above	Region 5	0.412904
															3	Control	control_190	Above	Region 6	0.411116
															3	Control	control_190	Above	Region 7	0.339799
															3	Control	control_190	Above	Region 8	0.359548
															3	Control	control_190	Above	Region 9	0.518351
															3	Control	control_191	Above	Region 1	0.329606
															3	Control	control_191	Above	Region 10	0.450214
															3	Control	control_191	Above	Region 11	0.352926
															3	Control	control_191	Above	Region 12	0.440301
															3	Control	control_191	Above	Region 13	0.345353
															3	Control	control_191	Above	Region 14	0.345791
															3	Control	control_191	Above	Region 15	0.617676
															3	Control	control_191	Above	Region 16	0.409792
															3	Control	control_191	Above	Region 17	0.477187
															3	Control	control_191	Above	Region 18	0.491657
															3	Control	control_191	Above	Region 19	0.449832
															3	Control	control_191	Above	Region 2	0.323392
															3	Control	control_191	Above	Region 20	0.489666
															3	Control	control_191	Above	Region 21	0.508406
															3	Control	control_191	Above	Region 22	0.482782
															3	Control	control_191	Above	Region 23	0.422204
															3	Control	control_191	Above	Region 3	0.453394
															3	Control	control_191	Above	Region 4	0.429644
															3	Control	control_191	Above	Region 5	0.571458
															3	Control	control_191	Above	Region 6	0.386866
															3	Control	control_191	Above	Region 7	0.404051
															3	Control	control_191	Above	Region 8	0.422743
															3	Control	control_191	Above	Region 9	0.514708
															3	Control	control_192	Above	Region 1	0.390957
															3	Control	control_192	Above	Region 10	0.391341
															3	Control	control_192	Above	Region 11	0.316963
															3	Control	control_192	Above	Region 12	0.41571
															3	Control	control_192	Above	Region 13	0.311247
															3	Control	control_192	Above	Region 14	0.273705
															3	Control	control_192	Above	Region 15	0.511796
															3	Control	control_192	Above	Region 16	0.341809
															3	Control	control_192	Above	Region 17	0.460975
															3	Control	control_192	Above	Region 18	0.385831
															3	Control	control_192	Above	Region 19	0.375496
															3	Control	control_192	Above	Region 2	0.355637
															3	Control	control_192	Above	Region 20	0.463748
															3	Control	control_192	Above	Region 21	0.446549
															3	Control	control_192	Above	Region 22	0.437388
															3	Control	control_192	Above	Region 23	0.422105
															3	Control	control_192	Above	Region 3	0.422074
															3	Control	control_192	Above	Region 4	0.424763
															3	Control	control_192	Above	Region 5	0.535768
															3	Control	control_192	Above	Region 6	0.334066
															3	Control	control_192	Above	Region 7	0.360157
															3	Control	control_192	Above	Region 8	0.375819
															3	Control	control_192	Above	Region 9	0.45798
															3	Control	control_193	Above	Region 1	0.365572
															3	Control	control_193	Above	Region 10	0.390028
															3	Control	control_193	Above	Region 11	0.269198
															3	Control	control_193	Above	Region 12	0.471599
															3	Control	control_193	Above	Region 13	0.212582
															3	Control	control_193	Above	Region 14	0.300028
															3	Control	control_193	Above	Region 15	0.485952
															3	Control	control_193	Above	Region 16	0.240835
															3	Control	control_193	Above	Region 17	0.43883
															3	Control	control_193	Above	Region 18	0.257292
															3	Control	control_193	Above	Region 19	0.304572
															3	Control	control_193	Above	Region 2	0.358122
															3	Control	control_193	Above	Region 20	0.390326
															3	Control	control_193	Above	Region 21	0.456116
															3	Control	control_193	Above	Region 22	0.368499
															3	Control	control_193	Above	Region 23	0.439034
															3	Control	control_193	Above	Region 3	0.499009
															3	Control	control_193	Above	Region 4	0.438783
															3	Control	control_193	Above	Region 5	0.474803
															3	Control	control_193	Above	Region 6	0.337975
															3	Control	control_193	Above	Region 7	0.254864
															3	Control	control_193	Above	Region 8	0.326939
															3	Control	control_193	Above	Region 9	0.475719
															3	Control	control_194	Above	Region 1	0.407997
															3	Control	control_194	Above	Region 10	0.397685
															3	Control	control_194	Above	Region 11	0.337536
															3	Control	control_194	Above	Region 12	0.464744
															3	Control	control_194	Above	Region 13	0.386144
															3	Control	control_194	Above	Region 14	0.293485
															3	Control	control_194	Above	Region 15	0.517555
															3	Control	control_194	Above	Region 16	0.429654
															3	Control	control_194	Above	Region 17	0.483971
															3	Control	control_194	Above	Region 18	0.414993
															3	Control	control_194	Above	Region 19	0.323295
															3	Control	control_194	Above	Region 2	0.389188
															3	Control	control_194	Above	Region 20	0.448737
															3	Control	control_194	Above	Region 21	0.451015
															3	Control	control_194	Above	Region 22	0.474688
															3	Control	control_194	Above	Region 23	0.363349
															3	Control	control_194	Above	Region 3	0.430587
															3	Control	control_194	Above	Region 4	0.446093
															3	Control	control_194	Above	Region 5	0.482469
															3	Control	control_194	Above	Region 6	0.367517
															3	Control	control_194	Above	Region 7	0.397022
															3	Control	control_194	Above	Region 8	0.378256
															3	Control	control_194	Above	Region 9	0.530068
															3	Control	control_195	Above	Region 1	0.369568
															3	Control	control_195	Above	Region 10	0.463978
															3	Control	control_195	Above	Region 11	0.311425
															3	Control	control_195	Above	Region 12	0.392553
															3	Control	control_195	Above	Region 13	0.295162
															3	Control	control_195	Above	Region 14	0.306814
															3	Control	control_195	Above	Region 15	0.485369
															3	Control	control_195	Above	Region 16	0.362761
															3	Control	control_195	Above	Region 17	0.53271
															3	Control	control_195	Above	Region 18	0.283614
															3	Control	control_195	Above	Region 19	0.298637
															3	Control	control_195	Above	Region 2	0.35456
															3	Control	control_195	Above	Region 20	0.381523
															3	Control	control_195	Above	Region 21	0.460546
															3	Control	control_195	Above	Region 22	0.346689
															3	Control	control_195	Above	Region 23	0.338145
															3	Control	control_195	Above	Region 3	0.403131
															3	Control	control_195	Above	Region 4	0.427173
															3	Control	control_195	Above	Region 5	0.444531
															3	Control	control_195	Above	Region 6	0.284699
															3	Control	control_195	Above	Region 7	0.392525
															3	Control	control_195	Above	Region 8	0.378244
															3	Control	control_195	Above	Region 9	0.505385
															3	Control	control_196	Above	Region 1	0.350727
															3	Control	control_196	Above	Region 10	0.421671
															3	Control	control_196	Above	Region 11	0.314363
															3	Control	control_196	Above	Region 12	0.366767
															3	Control	control_196	Above	Region 13	0.3039
															3	Control	control_196	Above	Region 14	0.300271
															3	Control	control_196	Above	Region 15	0.481425
															3	Control	control_196	Above	Region 16	0.211093
															3	Control	control_196	Above	Region 17	0.477294
															3	Control	control_196	Above	Region 18	0.385867
															3	Control	control_196	Above	Region 19	0.307095
															3	Control	control_196	Above	Region 2	0.387007
															3	Control	control_196	Above	Region 20	0.448003
															3	Control	control_196	Above	Region 21	0.407237
															3	Control	control_196	Above	Region 22	0.428293
															3	Control	control_196	Above	Region 23	0.408729
															3	Control	control_196	Above	Region 3	0.422742
															3	Control	control_196	Above	Region 4	0.434589
															3	Control	control_196	Above	Region 5	0.614129
															3	Control	control_196	Above	Region 6	0.435271
															3	Control	control_196	Above	Region 7	0.386004
															3	Control	control_196	Above	Region 8	0.340324
															3	Control	control_196	Above	Region 9	0.545639
															3	Control	control_197	Above	Region 1	0.328171
															3	Control	control_197	Above	Region 10	0.374594
															3	Control	control_197	Above	Region 11	0.319217
															3	Control	control_197	Above	Region 12	0.404908
															3	Control	control_197	Above	Region 13	0.296236
															3	Control	control_197	Above	Region 14	0.30863
															3	Control	control_197	Above	Region 15	0.478419
															3	Control	control_197	Above	Region 16	0.402838
															3	Control	control_197	Above	Region 17	0.469853
															3	Control	control_197	Above	Region 18	0.314432
															3	Control	control_197	Above	Region 19	0.34847
															3	Control	control_197	Above	Region 2	0.324591
															3	Control	control_197	Above	Region 20	0.484055
															3	Control	control_197	Above	Region 21	0.416422
															3	Control	control_197	Above	Region 22	0.373354
															3	Control	control_197	Above	Region 23	0.393367
															3	Control	control_197	Above	Region 3	0.468463
															3	Control	control_197	Above	Region 4	0.409126
															3	Control	control_197	Above	Region 5	0.468901
															3	Control	control_197	Above	Region 6	0.353912
															3	Control	control_197	Above	Region 7	0.31581
															3	Control	control_197	Above	Region 8	0.409168
															3	Control	control_197	Above	Region 9	0.487546
															3	Control	control_198	Above	Region 1	0.3508
															3	Control	control_198	Above	Region 10	0.353365
															3	Control	control_198	Above	Region 11	0.261047
															3	Control	control_198	Above	Region 12	0.422134
															3	Control	control_198	Above	Region 13	0.281036
															3	Control	control_198	Above	Region 14	0.250044
															3	Control	control_198	Above	Region 15	0.411843
															3	Control	control_198	Above	Region 16	0.37827
															3	Control	control_198	Above	Region 17	0.444579
															3	Control	control_198	Above	Region 18	0.379449
															3	Control	control_198	Above	Region 19	0.278946
															3	Control	control_198	Above	Region 2	0.34653
															3	Control	control_198	Above	Region 20	0.379286
															3	Control	control_198	Above	Region 21	0.45059
															3	Control	control_198	Above	Region 22	0.352295
															3	Control	control_198	Above	Region 23	0.31248
															3	Control	control_198	Above	Region 3	0.466576
															3	Control	control_198	Above	Region 4	0.408947
															3	Control	control_198	Above	Region 5	0.554683
															3	Control	control_198	Above	Region 6	0.307053
															3	Control	control_198	Above	Region 7	0.313114
															3	Control	control_198	Above	Region 8	0.341008
															3	Control	control_198	Above	Region 9	0.407144
															3	Control	control_199	Above	Region 1	0.428202
															3	Control	control_199	Above	Region 10	0.41848
															3	Control	control_199	Above	Region 11	0.361168
															3	Control	control_199	Above	Region 12	0.393101
															3	Control	control_199	Above	Region 13	0.369386
															3	Control	control_199	Above	Region 14	0.33825
															3	Control	control_199	Above	Region 15	0.424579
															3	Control	control_199	Above	Region 16	0.3849
															3	Control	control_199	Above	Region 17	0.448071
															3	Control	control_199	Above	Region 18	0.392653
															3	Control	control_199	Above	Region 19	0.406956
															3	Control	control_199	Above	Region 2	0.39595
															3	Control	control_199	Above	Region 20	0.443101
															3	Control	control_199	Above	Region 21	0.392771
															3	Control	control_199	Above	Region 22	0.41635
															3	Control	control_199	Above	Region 23	0.39832
															3	Control	control_199	Above	Region 3	0.482715
															3	Control	control_199	Above	Region 4	0.425066
															3	Control	control_199	Above	Region 5	0.52213
															3	Control	control_199	Above	Region 6	0.360209
															3	Control	control_199	Above	Region 7	0.437377
															3	Control	control_199	Above	Region 8	0.402442
															3	Control	control_199	Above	Region 9	0.533868
															3	Control	control_200	Above	Region 1	0.372858
															3	Control	control_200	Above	Region 10	0.423898
															3	Control	control_200	Above	Region 11	0.371491
															3	Control	control_200	Above	Region 12	0.442223
															3	Control	control_200	Above	Region 13	0.387949
															3	Control	control_200	Above	Region 14	0.310477
															3	Control	control_200	Above	Region 15	0.514492
															3	Control	control_200	Above	Region 16	0.343567
															3	Control	control_200	Above	Region 17	0.486001
															3	Control	control_200	Above	Region 18	0.482255
															3	Control	control_200	Above	Region 19	0.34543
															3	Control	control_200	Above	Region 2	0.382025
															3	Control	control_200	Above	Region 20	0.44694
															3	Control	control_200	Above	Region 21	0.479798
															3	Control	control_200	Above	Region 22	0.426455
															3	Control	control_200	Above	Region 23	0.420347
															3	Control	control_200	Above	Region 3	0.505486
															3	Control	control_200	Above	Region 4	0.435323
															3	Control	control_200	Above	Region 5	0.560376
															3	Control	control_200	Above	Region 6	0.386349
															3	Control	control_200	Above	Region 7	0.416991
															3	Control	control_200	Above	Region 8	0.389544
															3	Control	control_200	Above	Region 9	0.500074
															3	Control	control_201	Above	Region 1	0.328473
															3	Control	control_201	Above	Region 10	0.412458
															3	Control	control_201	Above	Region 11	0.350209
															3	Control	control_201	Above	Region 12	0.361289
															3	Control	control_201	Above	Region 13	0.33474
															3	Control	control_201	Above	Region 14	0.357191
															3	Control	control_201	Above	Region 15	0.467122
															3	Control	control_201	Above	Region 16	0.383158
															3	Control	control_201	Above	Region 17	0.49602
															3	Control	control_201	Above	Region 18	0.455851
															3	Control	control_201	Above	Region 19	0.363394
															3	Control	control_201	Above	Region 2	0.337732
															3	Control	control_201	Above	Region 20	0.428912
															3	Control	control_201	Above	Region 21	0.407724
															3	Control	control_201	Above	Region 22	0.391593
															3	Control	control_201	Above	Region 23	0.386549
															3	Control	control_201	Above	Region 3	0.528389
															3	Control	control_201	Above	Region 4	0.432696
															3	Control	control_201	Above	Region 5	0.497399
															3	Control	control_201	Above	Region 6	0.29386
															3	Control	control_201	Above	Region 7	0.306881
															3	Control	control_201	Above	Region 8	0.375528
															3	Control	control_201	Above	Region 9	0.529911
															3	Control	control_202	Above	Region 1	0.371452
															3	Control	control_202	Above	Region 10	0.361794
															3	Control	control_202	Above	Region 11	0.286037
															3	Control	control_202	Above	Region 12	0.389203
															3	Control	control_202	Above	Region 13	0.267493
															3	Control	control_202	Above	Region 14	0.30898
															3	Control	control_202	Above	Region 15	0.449314
															3	Control	control_202	Above	Region 16	0.305735
															3	Control	control_202	Above	Region 17	0.427745
															3	Control	control_202	Above	Region 18	0.320313
															3	Control	control_202	Above	Region 19	0.342541
															3	Control	control_202	Above	Region 2	0.345856
															3	Control	control_202	Above	Region 20	0.452627
															3	Control	control_202	Above	Region 21	0.444169
															3	Control	control_202	Above	Region 22	0.398301
															3	Control	control_202	Above	Region 23	0.441173
															3	Control	control_202	Above	Region 3	0.444595
															3	Control	control_202	Above	Region 4	0.419977
															3	Control	control_202	Above	Region 5	0.493431
															3	Control	control_202	Above	Region 6	0.228778
															3	Control	control_202	Above	Region 7	0.364964
															3	Control	control_202	Above	Region 8	0.343993
															3	Control	control_202	Above	Region 9	0.482079
															3	Control	control_203	Above	Region 1	0.321075
															3	Control	control_203	Above	Region 10	0.413953
															3	Control	control_203	Above	Region 11	0.294775
															3	Control	control_203	Above	Region 12	0.35694
															3	Control	control_203	Above	Region 13	0.337368
															3	Control	control_203	Above	Region 14	0.231805
															3	Control	control_203	Above	Region 15	0.456679
															3	Control	control_203	Above	Region 16	0.392891
															3	Control	control_203	Above	Region 17	0.52198
															3	Control	control_203	Above	Region 18	0.433565
															3	Control	control_203	Above	Region 19	0.278403
															3	Control	control_203	Above	Region 2	0.298531
															3	Control	control_203	Above	Region 20	0.400675
															3	Control	control_203	Above	Region 21	0.404116
															3	Control	control_203	Above	Region 22	0.424349
															3	Control	control_203	Above	Region 23	0.427565
															3	Control	control_203	Above	Region 3	0.447992
															3	Control	control_203	Above	Region 4	0.44019
															3	Control	control_203	Above	Region 5	0.536092
															3	Control	control_203	Above	Region 6	0.318275
															3	Control	control_203	Above	Region 7	0.350261
															3	Control	control_203	Above	Region 8	0.349466
															3	Control	control_203	Above	Region 9	0.482877
															3	Control	control_204	Above	Region 1	0.313293
															3	Control	control_204	Above	Region 10	0.433917
															3	Control	control_204	Above	Region 11	0.351111
															3	Control	control_204	Above	Region 12	0.425003
															3	Control	control_204	Above	Region 13	0.335949
															3	Control	control_204	Above	Region 14	0.388201
															3	Control	control_204	Above	Region 15	0.473784
															3	Control	control_204	Above	Region 16	0.282182
															3	Control	control_204	Above	Region 17	0.543467
															3	Control	control_204	Above	Region 18	0.351587
															3	Control	control_204	Above	Region 19	0.299333
															3	Control	control_204	Above	Region 2	0.323421
															3	Control	control_204	Above	Region 20	0.514683
															3	Control	control_204	Above	Region 21	0.498678
															3	Control	control_204	Above	Region 22	0.461454
															3	Control	control_204	Above	Region 23	0.421859
															3	Control	control_204	Above	Region 3	0.423041
[truncated: 352 more rows]

## Sheet: Figure 1f
Figure 1f	Nestin-cre mice MRI-whole brain volume(mm³)
Nestin-cre	Study number	Mouse #	Nestin-HET		Study number	Mouse #	WT
MRI	s_2021110203_PFF	431	370.73		s_2022012503_AFF	445	371.2
	s_2021110303_PFF	436	371.2		s_2022011103_AFF	455	391.64
	s_2022011004_AFF	449	393.63		s_2022011205_AFF	459	412.22
	s_2022011804_AFF	467	346.61		s_2022011304_AFF	460	404.4
	s_2022011903_AFF	469	396.32		s_2022012403_AFF	470	408.89
	s_2019061006_AFH	307	411.71		s_2019051506_AFH	262	438.94
	s_2019052806_AFH	324	430.64		s_2019060406_AFF	294	424.73
	s_2019060302_AFF	331	415.41		s_2019052304_AFH	305	433.31
	s_2019053006_AFF	340	396.53		s_2019061108_AFH	319	413.76
	s_2019061306_AFH	292	457.24		s_2019061205_AFH	327	441.09

## Sheet: Figure 1g
Figure 1g	Nestin-cre mice MRI-corpus callosum volume(mm³)
Nestin-cre	Study number	Mouse #	Nestin-HET		Study number	Mouse #	WT
MRI	s_2021110203_PFF	431	13.2		s_2022012503_AFF	445	14.7
	s_2021110303_PFF	436	14.7		s_2022011103_AFF	455	14.89
	s_2022011004_AFF	449	14.07		s_2022011205_AFF	459	15.44
	s_2022011804_AFF	467	14.46		s_2022011304_AFF	460	15.42
	s_2022011903_AFF	469	15.03		s_2022012403_AFF	470	16.06
	s_2019061006_AFH	307	14.27		s_2019051506_AFH	262	15.24
	s_2019052806_AFH	324	15.22		s_2019060406_AFF	294	15.48
	s_2019060302_AFF	331	14.89		s_2019052304_AFH	305	15.08
	s_2019053006_AFF	340	13.65		s_2019061108_AFH	319	14.21
	s_2019061306_AFH	292	15.59		s_2019061205_AFH	327	15.65

## Sheet: Figure 1h
Figure 1h	Nestin-cre mice DTI-corpus callosum FA value
Nestin-cre	Study number	Mouse #	Nestin-HET		Study number	Mouse #	WT
DTI	s_2021100605	431	0.366		s_2021100604	445	0.384
	s_2021100701	436	0.371		s_2021100603	455	0.385
	s_2021100602	449	0.392		s_2021100601	459	0.412
	s_2021102801	467	0.372		s_2021102804	460	0.391
	s_2021102802	469	0.387		s_2021102803	470	0.4

## Sheet: Figure 2a
Figure 2a	Nestin-cre mice corpus callosum area(mm²)
Nestin-cre
Nissl		Genu(mm²)								Body(mm²)								Splenium(mm²)
		Mouse #	Nestin-WT		Mouse #	Nestin-Het				Mouse #	Nestin-WT		Mouse #	Nestin-Het				Mouse #	Nestin-WT		Mouse #	Nestin-Het
		1	2.65987		9	1.68148				1	4.50546		9	2.73804				2	2.96187		10	1.13798
		3	2.27495		11	1.43869				2	2.40887		10	1.38846				4	2.21205		12	0.784032
		5	1.99268		13	1.53591				3	3.89739		11	3.19401				6	0.81442		14	0.825288
		7	1.9338		15	1.37066				4	1.7444		12	1.50357				8	0.718083		16	0.866732
										5	4.02831		13	2.91088
										6	1.91331		14	1.44117
										7	4.03814		15	3.38771
										8	1.61033		16	1.34958

## Sheet: Figure 2b
Figure 2b	Nestin-cre mice corpus callosum LFB intensity (%)
Nestin-cre		Male								Female
LFB		Mouse #	Nestin-WT		Mouse #	Nestin-Het				Mouse #	Nestin-WT		Mouse #	Nestin-Het
		47	99.3724		811	88.3191				8	105.6		45	85.4168
		46	99.9421		12	94.1081				79	96.8141		78	81.5279
		49	98.1591		11	83.1339				63	97.3384		79	83.5967
		50	102.526		10	89.9855				52	99.3818
					781	95.2403				67	100.865

## Sheet: Figure 2d
Figure 2d	Nestin-cre mice callosal cross section G-Ratio
Nestin-cre	#	EM Sample	Tag#	Genotype	Sex	Geno-Sex	Axon#	Document	Scale Factor	Scale Units	Axons Area	Axons Perimeter	Axons Circularity	Axons Height	Axons Width	Axon Diameter	Axon Diameter Category	Fibers Area	Fibers Perimeter	Fibers Circularity	Fibers Height	Fibers Width	Fiber Diameter	Myelin Area	Myelin Perimeter	Myelin Circularity	Myelin Height	Myelin Width	Myelin Diameter	G-Ratio
G-ratio	1	66_22_2	866	WT	F	WT - F	1	1_001_counted.tif	387	um	0.397365	2.65284	0.70954	0.702842	0.757106	0.711295	E	0.819923	4.18916	0.587124	1.01292	1.0801	1.02174	0.42633	4.08623	0.320856	1.01292	1.0801	0.736763	0.696159
	1	66_22_2	866	WT	F	WT - F	2	1_001_counted.tif	387	um	0.48498	3.02907	0.664225	0.713178	0.821705	0.785809	E	1.00461	4.10741	0.74829	1.0646	1.20413	1.13098	0.527305	4.10741	0.392768	1.0646	1.20413	0.819381	0.694806
	1	66_22_2	866	WT	F	WT - F	3	1_001_counted.tif	387	um	1.09959	5.03575	0.544897	1.30233	1.26615	1.18324	E	1.49042	5.64831	0.58706	1.5168	1.50388	1.37756	0.404149	5.64831	0.15919	1.5168	1.50388	0.717341	0.858937
	1	66_22_2	866	WT	F	WT - F	4	1_001_counted.tif	387	um	0.287877	2.51988	0.569713	0.656331	0.726098	0.605422	D	0.664497	3.57695	0.652646	0.992248	1.05426	0.919817	0.383003	3.57695	0.376173	0.992248	1.05426	0.698323	0.658199
	1	66_22_2	866	WT	F	WT - F	5	1_001_counted.tif	387	um	0.373014	2.91979	0.549837	0.635659	0.847545	0.689156	E	0.645354	3.34547	0.724591	0.806202	1.14212	0.906471	0.279978	3.34547	0.314354	0.806202	1.14212	0.597059	0.760262
	1	66_22_2	866	WT	F	WT - F	6	1_001_counted.tif	387	um	0.243308	2.33961	0.558571	0.604651	0.589147	0.556587	D	0.459254	3.1744	0.572717	0.780362	0.816537	0.764683	0.222009	3.1744	0.276858	0.780362	0.816537	0.531668	0.727866
	1	66_22_2	866	WT	F	WT - F	7	1_001_counted.tif	387	um	0.198132	2.00101	0.621819	0.490956	0.594315	0.502264	C	0.424494	3.06566	0.567587	0.744186	0.852713	0.735175	0.23133	3.06566	0.309309	0.744186	0.852713	0.542714	0.68319
	1	66_22_2	866	WT	F	WT - F	8	1_001_counted.tif	387	um	0.071223	1.22625	0.59521	0.361757	0.263566	0.301138	B	0.209803	2.00752	0.65419	0.612403	0.578811	0.516846	0.141772	2.00752	0.44206	0.612403	0.578811	0.424864	0.582645
	1	66_22_2	866	WT	F	WT - F	9	1_001_counted.tif	387	um	0.269108	2.29306	0.643142	0.552972	0.674419	0.585354	D	0.547537	2.97048	0.779775	0.832041	0.968992	0.834953	0.284198	2.97048	0.404741	0.832041	0.968992	0.601541	0.701062
	1	66_22_2	866	WT	F	WT - F	10	1_001_counted.tif	387	um	0.255166	2.40943	0.552336	0.594315	0.614987	0.569989	D	0.58898	3.22841	0.710123	0.875969	0.914729	0.865975	0.340137	3.22841	0.410097	0.875969	0.914729	0.658085	0.658205
	1	66_22_2	866	WT	F	WT - F	11	1_001_counted.tif	387	um	0.3463	2.6051	0.64123	0.687339	0.723514	0.66402	E	0.674939	3.27083	0.792792	0.932817	1.03876	0.927016	0.335036	3.27083	0.393537	0.932817	1.03876	0.653132	0.716298
	1	66_22_2	866	WT	F	WT - F	12	1_001_counted.tif	387	um	0.312802	2.50574	0.626045	0.651163	0.661499	0.631088	D	0.645908	3.77418	0.569816	0.914729	0.935401	0.90686	0.33953	3.77418	0.299531	0.914729	0.935401	0.657498	0.695904
	1	66_22_2	866	WT	F	WT - F	13	1_001_counted.tif	387	um	0.637121	3.60628	0.615621	0.943152	0.950904	0.900671	E	1.29316	4.50015	0.802431	1.30491	1.35917	1.28316	0.665178	4.50015	0.412756	1.30491	1.35917	0.920289	0.701916
	1	66_22_2	866	WT	F	WT - F	14	1_001_counted.tif	387	um	0.164033	1.81828	0.623477	0.470284	0.459948	0.457005	C	0.264774	2.07433	0.773267	0.589147	0.635659	0.580621	0.105436	2.07433	0.307922	0.589147	0.635659	0.366395	0.787096
	1	66_22_2	866	WT	F	WT - F	15	1_001_counted.tif	387	um	0.125199	1.48309	0.715279	0.359173	0.44186	0.39926	B	0.342781	2.68431	0.597809	0.630491	0.687339	0.660638	0.219612	2.68431	0.383002	0.630491	0.687339	0.52879	0.604355
	1	66_22_2	866	WT	F	WT - F	16	1_001_counted.tif	387	um	0.323044	2.60019	0.600428	0.687339	0.682171	0.641336	D	0.542228	2.97191	0.771473	0.865633	0.904393	0.830895	0.225728	2.97191	0.321161	0.865633	0.904393	0.536102	0.771862
	1	66_22_2	866	WT	F	WT - F	17	1_001_counted.tif	387	um	0.193611	1.92323	0.657774	0.392765	0.599483	0.496501	C	0.495737	2.80874	0.789655	0.710594	0.922481	0.794476	0.307046	2.80874	0.489091	0.710594	0.922481	0.625254	0.624941
	1	66_22_2	866	WT	F	WT - F	18	1_001_counted.tif	387	um	0.251521	2.34512	0.574714	0.565891	0.651163	0.565903	D	0.434028	3.03746	0.591164	0.744186	0.847545	0.743385	0.188524	3.03746	0.256777	0.744186	0.847545	0.489935	0.761252
	1	66_22_2	866	WT	F	WT - F	19	1_001_counted.tif	387	um	0.538456	3.36351	0.5981	0.770026	0.997416	0.828	E	0.882793	3.7873	0.77341	0.979328	1.24806	1.06019	0.353057	3.7873	0.309311	0.979328	1.24806	0.670467	0.78099
	1	66_22_2	866	WT	F	WT - F	20	1_001_counted.tif	387	um	0.079195	1.24001	0.647235	0.315245	0.335917	0.317544	B	0.200302	1.79165	0.784128	0.560724	0.501292	0.505007	0.124572	1.79165	0.487666	0.560724	0.501292	0.398259	0.628791
	1	66_22_2	866	WT	F	WT - F	21	1_001_counted.tif	387	um	0.120011	1.48813	0.681005	0.387597	0.413437	0.3909	B	0.286575	2.47556	0.587628	0.604651	0.687339	0.604052	0.169087	2.47556	0.346717	0.604651	0.687339	0.463992	0.64713
	1	66_22_2	866	WT	F	WT - F	22	1_001_counted.tif	387	um	0.225013	2.09077	0.646852	0.472868	0.614987	0.535253	D	0.503449	3.37058	0.556873	0.899225	0.943152	0.800632	0.28329	3.37058	0.313352	0.899225	0.943152	0.60058	0.668538
	1	66_22_2	866	WT	F	WT - F	23	1_001_counted.tif	387	um	0.281333	2.29617	0.670538	0.540052	0.692506	0.598502	D	0.564403	3.37471	0.622766	0.788114	0.981912	0.847715	0.288758	3.37471	0.318618	0.788114	0.981912	0.606348	0.706018
	1	66_22_2	866	WT	F	WT - F	24	1_001_counted.tif	387	um	0.054457	1.08549	0.580786	0.268734	0.268734	0.263319	A	0.158304	1.59252	0.784384	0.457364	0.472868	0.448953	0.106684	1.59252	0.528613	0.457364	0.472868	0.368557	0.586517
	1	66_22_2	866	WT	F	WT - F	25	1_001_counted.tif	387	um	0.30296	2.33565	0.697876	0.591731	0.640827	0.62108	D	0.773004	3.49803	0.793863	0.937984	0.994832	0.992078	0.475813	3.49803	0.488652	0.937984	0.994832	0.778347	0.62604
	1	66_22_2	866	WT	F	WT - F	26	1_001_counted.tif	387	um	0.2251	2.12621	0.625708	0.516796	0.596899	0.535356	D	0.405037	2.80507	0.646872	0.736434	0.777778	0.718129	0.185679	2.80507	0.296543	0.736434	0.777778	0.486224	0.745488
	1	66_22_2	866	WT	F	WT - F	27	1_001_counted.tif	387	um	0.239088	2.1977	0.622059	0.568475	0.552972	0.551739	D	0.45233	2.92754	0.663222	0.816537	0.74677	0.758897	0.218957	2.92754	0.321043	0.816537	0.74677	0.528001	0.727028
	1	66_22_2	866	WT	F	WT - F	28	1_001_counted.tif	387	um	0.16675	1.70026	0.72485	0.459948	0.459948	0.460774	C	0.336618	2.49116	0.681621	0.679587	0.697674	0.654672	0.17296	2.49116	0.350228	0.679587	0.697674	0.469276	0.703824
	1	66_22_2	866	WT	F	WT - F	29	1_001_counted.tif	387	um	0.184464	1.89314	0.646783	0.501292	0.50646	0.484631	C	0.360849	2.36873	0.808172	0.677003	0.731266	0.677825	0.175904	2.36873	0.393962	0.677003	0.731266	0.473253	0.714979
	1	66_22_2	866	WT	F	WT - F	30	1_001_counted.tif	387	um	0.441086	2.8766	0.669844	0.726098	0.826873	0.749405	E	0.927034	4.62917	0.543626	1.07752	1.1938	1.08643	0.493393	4.62917	0.289333	1.07752	1.1938	0.792595	0.689785
	1	66_22_2	866	WT	F	WT - F	31	1_001_counted.tif	387	um	0.358192	2.61712	0.657168	0.609819	0.739018	0.675325	E	0.746409	3.998	0.586814	0.932817	1.07493	0.974863	0.394821	3.998	0.310402	0.932817	1.07493	0.709015	0.692739
	1	66_22_2	866	WT	F	WT - F	32	1_001_counted.tif	387	um	1.31777	5.30325	0.588796	1.34367	1.39018	1.29531	E	2.02374	5.56864	0.820101	1.64083	1.67442	1.60521	0.719942	5.56864	0.291749	1.64083	1.67442	0.957423	0.806941
	1	66_22_2	866	WT	F	WT - F	33	1_001_counted.tif	387	um	0.180017	1.95212	0.593621	0.48062	0.516796	0.478753	C	0.451028	2.96668	0.643978	0.813953	0.777778	0.757804	0.275972	2.96668	0.394033	0.813953	0.777778	0.592772	0.631764
	1	66_22_2	866	WT	F	WT - F	34	1_002_counted.tif	387	um	0.741422	4.16928	0.535985	1.16538	0.945736	0.971601	E	1.59303	5.53073	0.65444	1.58398	1.44703	1.42419	0.860966	5.53073	0.353696	1.58398	1.44703	1.047	0.682214
	1	66_22_2	866	WT	F	WT - F	35	1_002_counted.tif	387	um	0.065047	1.13031	0.639795	0.289406	0.315245	0.287785	A	0.205196	1.72445	0.86712	0.511628	0.534884	0.51114	0.143074	1.72445	0.604602	0.511628	0.534884	0.426811	0.563027
	1	66_22_2	866	WT	F	WT - F	36	1_002_counted.tif	387	um	0.212167	2.08147	0.615382	0.542636	0.501292	0.519749	D	0.452029	2.64988	0.808958	0.803618	0.780362	0.758644	0.244163	2.64988	0.436957	0.803618	0.780362	0.557564	0.685103
	1	66_22_2	866	WT	F	WT - F	37	1_002_counted.tif	387	um	0.107739	1.45062	0.643397	0.387597	0.366925	0.370375	B	0.261556	1.97538	0.842309	0.612403	0.573643	0.577082	0.157643	1.97538	0.507669	0.612403	0.573643	0.448015	0.641807
	1	66_22_2	866	WT	F	WT - F	38	1_002_counted.tif	387	um	0.072805	1.2109	0.623959	0.320413	0.289406	0.304464	B	0.15369	1.54452	0.809594	0.478036	0.428941	0.442362	0.08411	1.54452	0.443064	0.478036	0.428941	0.327249	0.688268
	1	66_22_2	866	WT	F	WT - F	39	1_002_counted.tif	387	um	0.207473	2.0187	0.639774	0.583979	0.444444	0.513968	D	0.36599	2.79106	0.590392	0.775194	0.635659	0.682637	0.163605	2.76334	0.269239	0.775194	0.635659	0.456408	0.752915
	1	66_22_2	866	WT	F	WT - F	40	1_002_counted.tif	387	um	0.083115	1.21135	0.711779	0.330749	0.317829	0.325308	B	0.240904	1.97588	0.775412	0.609819	0.563307	0.553831	0.161021	1.97588	0.518288	0.609819	0.563307	0.452789	0.587378
	1	66_22_2	866	WT	F	WT - F	41	1_002_counted.tif	387	um	0.146873	1.74216	0.608099	0.475452	0.397933	0.43244	C	0.331664	2.2316	0.836906	0.718346	0.596899	0.649837	0.189452	2.2316	0.478054	0.718346	0.596899	0.491139	0.66546
	1	66_22_2	866	WT	F	WT - F	42	1_002_counted.tif	387	um	0.116933	1.48413	0.66712	0.436693	0.348837	0.385855	B	0.283877	2.35604	0.642649	0.682171	0.589147	0.601202	0.17093	2.35604	0.386956	0.682171	0.589147	0.466513	0.641806
	1	66_22_2	866	WT	F	WT - F	43	1_002_counted.tif	387	um	0.078668	1.28433	0.599311	0.372093	0.29199	0.316486	B	0.224593	2.21809	0.57365	0.573643	0.552972	0.534753	0.14917	2.21809	0.381007	0.573643	0.552972	0.435809	0.591835
	1	66_22_2	866	WT	F	WT - F	44	1_002_counted.tif	387	um	0.273888	2.33587	0.630793	0.666667	0.552972	0.590529	D	0.482523	2.72447	0.816888	0.914729	0.73385	0.783816	0.214631	2.72447	0.363359	0.914729	0.73385	0.522759	0.753403
	1	66_22_2	866	WT	F	WT - F	45	1_002_counted.tif	387	um	0.251561	2.16701	0.673177	0.682171	0.470284	0.565948	D	0.550982	2.88075	0.834329	0.930233	0.808786	0.837575	0.304289	2.88075	0.460772	0.930233	0.808786	0.622441	0.675698
	1	66_22_2	866	WT	F	WT - F	46	1_002_counted.tif	387	um	0.129045	1.5463	0.678212	0.434109	0.372093	0.405346	C	0.315993	2.1677	0.845063	0.713178	0.594315	0.634299	0.191128	2.1677	0.511134	0.713178	0.594315	0.493307	0.639046
	1	66_22_2	866	WT	F	WT - F	47	1_002_counted.tif	387	um	0.131089	1.5972	0.645738	0.439276	0.397933	0.408543	C	0.289285	2.0646	0.852833	0.630491	0.617571	0.606901	0.162504	2.0646	0.479072	0.630491	0.617571	0.45487	0.673163
	1	66_22_2	866	WT	F	WT - F	48	1_002_counted.tif	387	um	0.053876	0.978796	0.706681	0.276486	0.268734	0.26191	A	0.178628	1.61986	0.855475	0.483204	0.490956	0.476903	0.127009	1.61986	0.608263	0.483204	0.490956	0.402135	0.54919
	1	66_22_2	866	WT	F	WT - F	49	1_002_counted.tif	387	um	0.115545	1.55784	0.598289	0.403101	0.418605	0.383558	B	0.266878	2.0116	0.828779	0.653747	0.607235	0.582923	0.155513	2.0116	0.482939	0.653747	0.607235	0.444978	0.65799
	1	66_22_2	866	WT	F	WT - F	50	1_002_counted.tif	387	um	0.033178	0.762283	0.717504	0.22739	0.18863	0.205532	A	0.164019	1.60905	0.796101	0.470284	0.475452	0.456985	0.133185	1.60905	0.646441	0.470284	0.475452	0.411797	0.449757
	1	66_22_2	866	WT	F	WT - F	51	1_002_counted.tif	387	um	0.070896	1.19551	0.623344	0.315245	0.289406	0.300446	B	0.186781	1.65009	0.862045	0.534884	0.470284	0.487665	0.11901	1.65009	0.549263	0.534884	0.470284	0.389266	0.616091
	1	66_22_2	866	WT	F	WT - F	52	1_002_counted.tif	387	um	0.624241	3.67263	0.58158	1.0801	0.842377	0.89152	E	1.00712	4.69774	0.573476	1.45995	1.05943	1.13239	0.39205	4.69774	0.223241	1.45995	1.05943	0.706522	0.78729
	1	66_22_2	866	WT	F	WT - F	53	1_002_counted.tif	387	um	0.500724	2.87052	0.763638	0.819121	0.826873	0.798462	E	0.936135	3.71257	0.853492	1.12661	1.10078	1.09175	0.442862	3.71257	0.403766	1.12661	1.10078	0.750912	0.731358
	1	66_22_2	866	WT	F	WT - F	54	1_002_counted.tif	387	um	0.650528	3.99876	0.511241	1.21447	0.816537	0.910098	E	1.72375	5.45302	0.72847	1.7416	1.37468	1.48147	1.0841	5.45302	0.458149	1.7416	1.37468	1.17487	0.614321
	1	66_22_2	866	WT	F	WT - F	55	1_002_counted.tif	387	um	0.136403	1.57462	0.691323	0.449612	0.372093	0.416742	C	0.286828	2.15222	0.778142	0.630491	0.581395	0.604318	0.154651	2.15222	0.419557	0.630491	0.581395	0.443743	0.689606
	1	66_22_2	866	WT	F	WT - F	56	1_002_counted.tif	387	um	0.451689	3.0511	0.609727	0.829457	0.702842	0.758359	E	0.882519	3.82518	0.757932	1.2093	1.05168	1.06003	0.439023	3.82518	0.377045	1.2093	1.05168	0.747651	0.715414
	1	66_22_2	866	WT	F	WT - F	57	1_002_counted.tif	387	um	0.725624	4.03705	0.55949	1.21964	0.837209	0.961194	E	0.969206	4.10049	0.724361	1.36176	0.976744	1.11087	0.254312	4.10049	0.190066	1.36176	0.976744	0.569034	0.865262
	1	66_22_2	866	WT	F	WT - F	58	1_002_counted.tif	387	um	0.140169	1.64646	0.649773	0.45478	0.397933	0.422456	C	0.294727	2.0747	0.860438	0.658915	0.586563	0.612583	0.159252	2.0747	0.464926	0.658915	0.586563	0.450295	0.68963
	1	66_22_2	866	WT	F	WT - F	59	1_002_counted.tif	387	um	0.221948	2.93181	0.324483	0.70801	0.609819	0.531595	D	0.652625	3.49091	0.672971	1.03359	1.01809	0.911563	0.438575	3.49091	0.452248	1.03359	1.01809	0.747269	0.583168
	1	66_22_2	866	WT	F	WT - F	60	1_002_counted.tif	387	um	0.183015	1.95461	0.601973	0.635659	0.423773	0.482723	C	0.395282	2.50987	0.788526	0.878553	0.622739	0.709428	0.217361	2.50987	0.433602	0.878553	0.622739	0.526073	0.68044
	1	66_22_2	866	WT	F	WT - F	61	1_002_counted.tif	387	um	0.194566	1.90942	0.670619	0.516796	0.490956	0.497724	C	0.372954	2.34944	0.849054	0.700258	0.705426	0.689101	0.183469	2.34944	0.417679	0.700258	0.705426	0.483322	0.72228
	1	66_22_2	866	WT	F	WT - F	62	1_002_counted.tif	387	um	0.079616	1.30014	0.591874	0.372093	0.289406	0.318387	B	0.28566	2.13079	0.790638	0.741602	0.527132	0.603087	0.209509	2.13079	0.579872	0.741602	0.527132	0.516483	0.527929
	1	66_22_2	866	WT	F	WT - F	63	1_002_counted.tif	387	um	0.284725	2.11659	0.798664	0.679587	0.540052	0.602099	D	0.566285	2.95651	0.814115	0.992248	0.790698	0.849127	0.284471	2.95651	0.408967	0.992248	0.790698	0.60183	0.70908
	1	66_22_2	866	WT	F	WT - F	64	1_002_counted.tif	387	um	0.411828	3.09774	0.539305	0.883721	0.661499	0.724124	E	0.660257	3.29143	0.765866	1.12661	0.873385	0.916878	0.256829	3.29143	0.297909	1.12661	0.873385	0.571843	0.789771
	1	66_22_2	866	WT	F	WT - F	65	1_002_counted.tif	387	um	0.139141	1.49578	0.781496	0.439276	0.410853	0.420904	C	0.328045	2.16368	0.880558	0.666667	0.630491	0.646282	0.192723	2.16368	0.517319	0.666667	0.630491	0.495361	0.65127
	1	66_22_2	866	WT	F	WT - F	66	1_002_counted.tif	387	um	0.372267	2.55993	0.713853	0.751938	0.653747	0.688466	E	0.571286	2.88933	0.859943	0.917313	0.816537	0.852868	0.205597	2.88933	0.309479	0.917313	0.816537	0.511639	0.807236
	1	66_22_2	866	WT	F	WT - F	67	1_003_counted.tif	387	um	0.548558	3.43122	0.585513	0.930233	0.826873	0.835731	E	0.985845	3.93436	0.800334	1.20672	1.15246	1.12037	0.4457	3.93436	0.36183	1.20672	1.15246	0.753315	0.745945
	1	66_22_2	866	WT	F	WT - F	68	1_003_counted.tif	387	um	0.338855	2.69317	0.587079	0.852713	0.583979	0.656844	D	0.759209	3.53595	0.763062	1.13437	0.899225	0.983186	0.427111	3.53595	0.429278	1.13437	0.899225	0.737438	0.668077
	1	66_22_2	866	WT	F	WT - F	69	1_003_counted.tif	387	um	0.234221	1.95489	0.770179	0.55814	0.55814	0.546095	D	0.560269	2.99937	0.782612	0.829457	0.909561	0.844604	0.330589	2.99937	0.461783	0.829457	0.909561	0.648783	0.646569
	1	66_22_2	866	WT	F	WT - F	70	1_003_counted.tif	387	um	0.125687	1.63718	0.589259	0.403101	0.418605	0.400037	C	0.266938	1.9937	0.843918	0.563307	0.591731	0.582989	0.145464	1.9937	0.459881	0.563307	0.591731	0.430361	0.686183
	1	66_22_2	866	WT	F	WT - F	71	1_003_counted.tif	387	um	0.222583	2.05016	0.665465	0.604651	0.501292	0.532355	D	0.559662	3.1695	0.70009	0.904393	0.906977	0.844147	0.342214	3.1695	0.42808	0.904393	0.906977	0.660091	0.630642
	1	66_22_2	866	WT	F	WT - F	72	1_003_counted.tif	387	um	0.095854	1.27903	0.736304	0.310078	0.395349	0.34935	B	0.255053	1.92723	0.862925	0.529716	0.635659	0.569863	0.162297	1.92723	0.549101	0.529716	0.635659	0.45458	0.613042
	1	66_22_2	866	WT	F	WT - F	73	1_003_counted.tif	387	um	0.24869	2.1426	0.680747	0.578811	0.578811	0.562709	D	0.582564	3.06854	0.77748	0.901809	0.925065	0.861245	0.337353	3.06854	0.450225	0.901809	0.925065	0.655386	0.653367
	1	66_22_2	866	WT	F	WT - F	74	1_003_counted.tif	387	um	0.557018	4.27333	0.383306	1.50129	0.664083	0.84215	E	1.46046	5.5226	0.601743	1.94315	1.20155	1.36364	0.914308	5.5226	0.376717	1.94315	1.20155	1.07895	0.617576
	1	66_22_2	866	WT	F	WT - F	75	1_003_counted.tif	387	um	0.217328	2.1088	0.614119	0.640827	0.436693	0.526033	D	0.468789	2.73937	0.785026	0.881137	0.689922	0.772581	0.256862	2.73937	0.430138	0.881137	0.689922	0.57188	0.680878
	1	66_22_2	866	WT	F	WT - F	76	1_003_counted.tif	387	um	0.389633	2.75395	0.645584	0.816537	0.635659	0.704341	E	0.683052	3.19398	0.841394	0.992248	0.850129	0.932571	0.300543	3.19398	0.370213	0.992248	0.850129	0.618598	0.755268
	1	66_22_2	866	WT	F	WT - F	77	1_003_counted.tif	387	um	1.03597	4.44474	0.658967	1.31266	1.01292	1.14849	E	1.8645	5.9054	0.671852	1.88372	1.3876	1.54076	0.839747	5.9054	0.302594	1.88372	1.3876	1.03402	0.745405
	1	66_22_2	866	WT	F	WT - F	78	1_003_counted.tif	387	um	0.115611	1.55776	0.598701	0.449612	0.351421	0.383667	B	0.280565	2.03805	0.848818	0.635659	0.571059	0.597684	0.169107	2.03805	0.511614	0.635659	0.571059	0.464019	0.641923
	1	66_22_2	866	WT	F	WT - F	79	1_003_counted.tif	387	um	0.367105	2.77675	0.598312	0.728682	0.692506	0.683676	E	0.584333	3.14619	0.741822	0.94832	0.906977	0.862552	0.224412	3.16094	0.282244	0.94832	0.906977	0.534537	0.79262
	1	66_22_2	866	WT	F	WT - F	80	1_003_counted.tif	387	um	0.383798	2.73488	0.644813	0.723514	0.671835	0.699047	E	0.682044	3.13514	0.871981	0.937984	0.914729	0.931883	0.305444	3.13514	0.390505	0.937984	0.914729	0.623621	0.750145
	1	66_22_2	866	WT	F	WT - F	81	1_003_counted.tif	387	um	0.357597	2.75925	0.59023	0.842377	0.594315	0.674764	E	0.63206	3.12928	0.811108	1.0155	0.852713	0.897086	0.281781	3.12928	0.361603	1.0155	0.852713	0.598978	0.752173
	1	66_22_2	866	WT	F	WT - F	82	1_003_counted.tif	387	um	0.260782	2.18831	0.684334	0.622739	0.555556	0.576227	D	0.511107	2.91653	0.755072	0.837209	0.847545	0.806698	0.255761	2.91653	0.377842	0.837209	0.847545	0.570653	0.714304
	1	66_22_2	866	WT	F	WT - F	83	1_003_counted.tif	387	um	0.708251	3.77142	0.625732	1.15246	0.806202	0.949617	E	1.06273	4.04463	0.816346	1.3876	1.01034	1.16323	0.364101	4.04463	0.279687	1.3876	1.01034	0.680873	0.816361
	1	66_22_2	866	WT	F	WT - F	84	1_003_counted.tif	387	um	0.384986	2.75337	0.638154	0.692506	0.739018	0.700128	E	0.630197	3.21526	0.766046	0.891473	0.925065	0.895763	0.252182	3.21526	0.306544	0.891473	0.925065	0.566646	0.7816
	1	66_22_2	866	WT	F	WT - F	85	1_003_counted.tif	387	um	0.148789	1.75351	0.608082	0.573643	0.341085	0.435252	C	0.304048	2.24515	0.757985	0.77261	0.599483	0.622194	0.159793	2.24515	0.398359	0.77261	0.599483	0.45106	0.699543
	1	66_22_2	866	WT	F	WT - F	86	1_003_counted.tif	387	um	0.360635	2.58025	0.680696	0.69509	0.70801	0.677624	E	0.984483	4.1849	0.706394	1.1938	1.24289	1.11959	0.630364	4.1849	0.452304	1.1938	1.24289	0.895882	0.605243
	1	66_22_2	866	WT	F	WT - F	87	1_003_counted.tif	387	um	0.179443	2.04467	0.539373	0.589147	0.465116	0.477989	C	0.413276	2.64291	0.743507	0.842377	0.70801	0.725396	0.239041	2.64291	0.430049	0.842377	0.70801	0.551685	0.658936
	1	66_22_2	866	WT	F	WT - F	88	1_004_counted.tif	387	um	0.064399	1.08027	0.693462	0.29199	0.284238	0.286348	A	0.174395	1.97993	0.559043	0.478036	0.501292	0.471218	0.111759	1.97993	0.358255	0.478036	0.501292	0.377221	0.607677
	1	66_22_2	866	WT	F	WT - F	89	1_004_counted.tif	387	um	0.213742	2.00828	0.665968	0.594315	0.516796	0.521675	D	0.493734	3.2557	0.585347	0.865633	0.764858	0.792869	0.28373	3.25343	0.336847	0.865633	0.764858	0.601046	0.657958
	1	66_22_2	866	WT	F	WT - F	90	1_004_counted.tif	387	um	0.070028	1.15356	0.661306	0.330749	0.268734	0.298601	B	0.215438	2.19132	0.563796	0.622739	0.48062	0.523741	0.148475	2.19132	0.388556	0.622739	0.48062	0.434792	0.570131
	1	66_22_2	866	WT	F	WT - F	91	1_004_counted.tif	387	um	0.162043	1.82435	0.611818	0.511628	0.382429	0.454224	C	0.344838	2.50749	0.689201	0.749354	0.599483	0.662617	0.187736	2.50749	0.375213	0.749354	0.599483	0.48891	0.6855
	1	66_22_2	866	WT	F	WT - F	92	1_004_counted.tif	387	um	0.523713	3.78644	0.459029	0.971576	0.78553	0.816586	E	0.871636	4.34164	0.581081	1.16796	1.00775	1.05347	0.357965	4.34164	0.238639	1.16796	1.00775	0.675111	0.775138
	1	66_22_2	866	WT	F	WT - F	93	1_004_counted.tif	387	um	0.134434	1.61387	0.648604	0.423773	0.408269	0.413723	C	0.293859	2.10383	0.834314	0.599483	0.620155	0.61168	0.164053	2.10383	0.465772	0.599483	0.620155	0.457033	0.676371
	1	66_22_2	866	WT	F	WT - F	94	1_004_counted.tif	387	um	0.546141	3.44395	0.578629	1.10594	0.638243	0.833887	E	1.01355	4.37957	0.664033	1.41085	1.04393	1.136	0.476694	4.37957	0.31231	1.41085	1.04393	0.779067	0.734058
	1	66_22_2	866	WT	F	WT - F	95	1_004_counted.tif	387	um	0.048842	0.960027	0.66594	0.268734	0.242894	0.249374	A	0.126802	1.39223	0.822081	0.426357	0.390181	0.401808	0.080417	1.39223	0.52136	0.426357	0.390181	0.319985	0.620631
	1	66_22_2	866	WT	F	WT - F	96	1_004_counted.tif	387	um	0.092062	1.17753	0.834339	0.328165	0.351421	0.34237	B	0.208481	1.78065	0.826269	0.511628	0.516796	0.515215	0.119317	1.78065	0.472887	0.511628	0.516796	0.389768	0.664518
	1	66_22_2	866	WT	F	WT - F	97	1_004_counted.tif	387	um	0.077439	1.06872	0.851999	0.346253	0.29199	0.314004	B	0.221721	1.88046	0.787935	0.573643	0.534884	0.531323	0.14495	1.88046	0.515111	0.573643	0.534884	0.4296	0.590985
	1	66_22_2	866	WT	F	WT - F	98	1_004_counted.tif	387	um	0.173601	1.79756	0.675142	0.50646	0.475452	0.470144	C	0.374183	2.36879	0.83799	0.731266	0.702842	0.690235	0.205289	2.36879	0.45975	0.731266	0.702842	0.511255	0.681136
	1	66_22_2	866	WT	F	WT - F	99	1_004_counted.tif	387	um	0.17115	1.77898	0.679585	0.602067	0.382429	0.466814	C	0.355628	2.42817	0.75796	0.829457	0.578811	0.672904	0.185452	2.42817	0.39526	0.829457	0.578811	0.485927	0.69373
	1	66_22_2	866	WT	F	WT - F	100	1_004_counted.tif	387	um	0.160541	1.80809	0.617097	0.501292	0.418605	0.452114	C	0.381788	2.90449	0.568712	1.01809	0.617571	0.697214	0.226135	2.90449	0.336851	1.01809	0.617571	0.536586	0.648458
	2	66_22_4	875	WT	M	WT - M	1	2_001_counted.tif	387	um	1.17941	4.89591	0.618313	1.17571	1.39535	1.22543	E	1.65015	5.20498	0.765412	1.42894	1.61757	1.44949	0.483945	5.20498	0.224475	1.42894	1.61757	0.78497	0.845417
	2	66_22_4	875	WT	M	WT - M	2	2_001_counted.tif	387	um	1.31969	5.66129	0.517431	1.44703	1.44444	1.29626	E	2.04908	6.02049	0.710404	1.75194	1.81137	1.61523	0.743351	6.02049	0.257715	1.75194	1.81137	0.972864	0.802521
	2	66_22_4	875	WT	M	WT - M	3	2_001_counted.tif	387	um	0.732622	4.13946	0.537281	0.98708	1.10078	0.965817	E	1.15647	4.26841	0.797647	1.1938	1.35917	1.21345	0.434603	4.26841	0.299757	1.1938	1.35917	0.743877	0.795927
	2	66_22_4	875	WT	M	WT - M	4	2_001_counted.tif	387	um	0.57769	3.70495	0.528859	0.868217	0.925065	0.857635	E	0.984797	4.23697	0.689358	1.10078	1.26098	1.11977	0.416642	4.23697	0.29165	1.10078	1.26098	0.728344	0.765904
	2	66_22_4	875	WT	M	WT - M	5	2_001_counted.tif	387	um	0.230168	2.13702	0.633339	0.602067	0.48062	0.541349	D	0.47405	2.93597	0.691083	0.847545	0.73385	0.776904	0.249504	2.93597	0.363734	0.847545	0.73385	0.56363	0.696804
	2	66_22_4	875	WT	M	WT - M	6	2_001_counted.tif	387	um	0.301137	2.46098	0.624823	0.617571	0.656331	0.619209	D	0.612757	3.12377	0.789115	0.868217	0.922481	0.883282	0.317943	3.12377	0.40945	0.868217	0.922481	0.636253	0.701032
	2	66_22_4	875	WT	M	WT - M	7	2_001_counted.tif	387	um	0.435184	3.05353	0.586515	0.75969	0.754522	0.744375	E	0.925418	3.84933	0.784832	1.09302	1.08786	1.08549	0.498267	3.84933	0.422572	1.09302	1.08786	0.796501	0.685753
	2	66_22_4	875	WT	M	WT - M	8	2_001_counted.tif	387	um	1.11467	5.32223	0.494502	1.41602	1.31783	1.19132	E	1.81783	5.79049	0.681292	1.8553	1.61499	1.52136	0.716216	5.79049	0.268426	1.8553	1.61499	0.954942	0.783062
	2	66_22_4	875	WT	M	WT - M	9	2_001_counted.tif	387	um	1.34751	5.35201	0.591164	1.26615	1.39535	1.30985	E	1.94886	5.71935	0.74868	1.55814	1.67959	1.57523	0.615121	5.71935	0.236307	1.55814	1.67959	0.884984	0.831526
	2	66_22_4	875	WT	M	WT - M	10	2_001_counted.tif	387	um	0.159432	1.85095	0.584786	0.444444	0.485788	0.45055	C	0.399161	2.5977	0.743329	0.767442	0.764858	0.712901	0.244543	2.5977	0.455395	0.767442	0.764858	0.557998	0.631995
	2	66_22_4	875	WT	M	WT - M	11	2_001_counted.tif	387	um	0.185199	1.9367	0.62047	0.428941	0.594315	0.485595	C	0.421109	2.60362	0.780634	0.684755	0.855297	0.732238	0.240557	2.60362	0.445935	0.684755	0.855297	0.553432	0.663166
	2	66_22_4	875	WT	M	WT - M	12	2_001_counted.tif	387	um	0.219398	2.03529	0.665567	0.516796	0.578811	0.528532	D	0.441874	2.69587	0.764031	0.777778	0.816537	0.750074	0.22703	2.69587	0.39255	0.777778	0.816537	0.537646	0.70464
	2	66_22_4	875	WT	M	WT - M	13	2_001_counted.tif	387	um	0.222563	2.31591	0.521456	0.578811	0.599483	0.532331	D	0.48474	2.98017	0.685863	0.852713	0.881137	0.785614	0.267826	2.98017	0.378949	0.852713	0.881137	0.583958	0.677598
	2	66_22_4	875	WT	M	WT - M	14	2_001_counted.tif	387	um	0.430416	2.96939	0.61343	0.723514	0.842377	0.740286	E	0.814995	3.62949	0.777452	0.997416	1.12403	1.01867	0.393125	3.62949	0.375016	0.997416	1.12403	0.70749	0.726719
	2	66_22_4	875	WT	M	WT - M	15	2_001_counted.tif	387	um	0.193137	2.12729	0.536318	0.490956	0.602067	0.495893	C	0.410873	2.61735	0.753689	0.736434	0.803618	0.723284	0.222109	2.61735	0.407428	0.736434	0.803618	0.531788	0.685613
	2	66_22_4	875	WT	M	WT - M	16	2_001_counted.tif	387	um	0.111118	1.55484	0.577594	0.449612	0.387597	0.376138	B	0.299989	2.2956	0.715355	0.702842	0.622739	0.618027	0.192844	2.2956	0.459857	0.702842	0.622739	0.495517	0.608611
	2	66_22_4	875	WT	M	WT - M	17	2_001_counted.tif	387	um	0.153516	1.80997	0.588872	0.475452	0.439276	0.442112	C	0.339489	2.28438	0.817523	0.661499	0.677003	0.657458	0.190627	2.28438	0.459048	0.661499	0.677003	0.49266	0.672456
	2	66_22_4	875	WT	M	WT - M	18	2_001_counted.tif	387	um	0.452697	3.30887	0.519586	0.770026	0.888889	0.759205	E	0.725811	3.55169	0.723042	1.00258	1.13178	0.961317	0.281807	3.55169	0.280732	1.00258	1.13178	0.599006	0.789754
	2	66_22_4	875	WT	M	WT - M	19	2_001_counted.tif	387	um	0.247755	2.72628	0.418882	0.651163	0.692506	0.561651	D	0.649447	3.52313	0.657502	1.04134	0.958656	0.909341	0.408963	3.52313	0.414035	1.04134	0.958656	0.721601	0.617646
	2	66_22_4	875	WT	M	WT - M	20	2_001_counted.tif	387	um	1.30087	6.32946	0.408048	1.34884	1.72868	1.28698	E	2.33195	6.66913	0.658856	1.65633	2.03618	1.72311	1.04706	6.66913	0.295831	1.65633	2.03618	1.15462	0.746892
	2	66_22_4	875	WT	M	WT - M	21	2_005_Counted.tif	387	um	0.429221	2.6339	0.777488	0.79845	0.751938	0.739257	E	0.812692	3.7365	0.731484	1.11628	1.02842	1.01723	0.386355	3.7365	0.347749	1.11628	1.02842	0.701372	0.726737
	2	66_22_4	875	WT	M	WT - M	22	2_005_Counted.tif	387	um	0.981411	4.92911	0.507603	1.00775	1.3876	1.11784	E	1.44816	4.92128	0.7514	1.27132	1.63824	1.35789	0.498027	4.92128	0.258408	1.27132	1.63824	0.796309	0.823221
	2	66_22_4	875	WT	M	WT - M	23	2_005_Counted.tif	387	um	0.227684	1.96732	0.739253	0.547804	0.630491	0.53842	D	0.452924	2.68475	0.789636	0.762274	0.839793	0.759395	0.22731	2.68475	0.396296	0.762274	0.839793	0.537978	0.709012
	2	66_22_4	875	WT	M	WT - M	24	2_005_Counted.tif	387	um	0.149297	1.62105	0.713951	0.423773	0.488372	0.435994	C	0.315192	2.22844	0.797597	0.633075	0.643411	0.633494	0.167919	2.22844	0.42492	0.633075	0.643411	0.462386	0.688237
	2	66_22_4	875	WT	M	WT - M	25	2_005_Counted.tif	387	um	0.142994	1.49494	0.804044	0.434109	0.475452	0.426691	C	0.332866	2.30905	0.784536	0.674419	0.726098	0.651013	0.191415	2.30905	0.451148	0.674419	0.726098	0.493677	0.655427
	2	66_22_4	875	WT	M	WT - M	26	2_005_Counted.tif	387	um	0.163171	1.94922	0.539674	0.418605	0.540052	0.455802	C	0.423272	2.9059	0.629897	0.749354	0.850129	0.734116	0.263045	2.9059	0.391454	0.749354	0.850129	0.578722	0.620886
	2	66_22_4	875	WT	M	WT - M	27	2_005_Counted.tif	387	um	0.274483	2.24937	0.681714	0.790698	0.516796	0.591171	D	0.572829	3.04711	0.775278	1.04393	0.757106	0.854019	0.300817	3.04711	0.407131	1.04393	0.757106	0.61888	0.692222
	2	66_22_4	875	WT	M	WT - M	28	2_005_Counted.tif	387	um	0.369616	2.46621	0.76366	0.666667	0.705426	0.68601	E	0.723855	3.57463	0.711865	1.02842	0.953488	0.960021	0.357223	3.57463	0.351307	1.02842	0.953488	0.674411	0.714578
	2	66_22_4	875	WT	M	WT - M	29	2_005_Counted.tif	387	um	0.406366	2.57076	0.77269	0.790698	0.723514	0.719306	E	0.700846	3.37304	0.774086	1	0.979328	0.94464	0.297465	3.37304	0.328551	1	0.979328	0.615422	0.761461
	2	66_22_4	875	WT	M	WT - M	30	2_005_Counted.tif	387	um	0.28114	2.41639	0.605059	0.568475	0.661499	0.598296	D	0.546321	3.10385	0.712616	0.837209	0.896641	0.834025	0.270937	3.10385	0.353408	0.837209	0.896641	0.58734	0.71736
	2	66_22_4	875	WT	M	WT - M	31	2_005_Counted.tif	387	um	0.335824	2.44986	0.703135	0.612403	0.806202	0.653899	D	0.757179	3.51846	0.768607	0.891473	1.13437	0.981871	0.425983	3.51846	0.432412	0.891473	1.13437	0.736463	0.665973
	2	66_22_4	875	WT	M	WT - M	32	2_005_Counted.tif	387	um	0.117721	1.45442	0.699336	0.372093	0.405685	0.387152	B	0.309263	2.20716	0.797754	0.666667	0.620155	0.627508	0.196396	2.20716	0.506609	0.666667	0.620155	0.500059	0.616968
	2	66_22_4	875	WT	M	WT - M	33	2_005_Counted.tif	387	um	0.067744	1.14335	0.651219	0.263566	0.330749	0.293691	B	0.215438	1.83481	0.804175	0.555556	0.55814	0.523741	0.150712	1.83481	0.562569	0.555556	0.55814	0.438055	0.560756
	2	66_22_4	875	WT	M	WT - M	34	2_005_Counted.tif	387	um	0.13221	1.44294	0.797959	0.459948	0.372093	0.410286	C	0.312935	2.24797	0.778189	0.682171	0.617571	0.631222	0.182488	2.24797	0.4538	0.682171	0.617571	0.482028	0.649988
	2	66_22_4	875	WT	M	WT - M	35	2_005_Counted.tif	387	um	0.734024	3.39354	0.800967	1.01809	1.0491	0.966741	E	1.16449	4.36682	0.767387	1.29716	1.32817	1.21765	0.433481	4.36682	0.28566	1.29716	1.32817	0.742917	0.79394
	2	66_22_4	875	WT	M	WT - M	36	2_005_Counted.tif	387	um	0.101844	1.32985	0.72367	0.346253	0.44186	0.3601	B	0.253103	2.12798	0.702381	0.576227	0.689922	0.56768	0.164614	2.12798	0.456816	0.576227	0.689922	0.457813	0.634336
	2	66_22_4	875	WT	M	WT - M	37	2_005_Counted.tif	387	um	1.25936	4.99947	0.633157	1.30749	1.57364	1.26628	E	1.91861	5.82009	0.711768	1.57106	1.86822	1.56296	0.664684	5.82009	0.246584	1.57106	1.86822	0.919947	0.810179
	2	66_22_4	875	WT	M	WT - M	38	2_005_Counted.tif	387	um	0.545253	3.00125	0.760682	0.878553	0.909561	0.833209	E	0.916845	3.99642	0.721381	1.10336	1.16796	1.08045	0.37477	3.99642	0.294872	1.10336	1.16796	0.690776	0.771172
	2	66_22_4	875	WT	M	WT - M	39	2_005_Counted.tif	387	um	0.285667	2.21324	0.732845	0.537468	0.687339	0.603094	D	0.519427	2.97368	0.73815	0.728682	0.940568	0.813237	0.23832	2.97368	0.338674	0.728682	0.940568	0.550852	0.741597
	2	66_22_4	875	WT	M	WT - M	40	2_005_Counted.tif	387	um	0.248002	1.98382	0.791884	0.581395	0.599483	0.561931	D	0.53885	3.00462	0.750062	0.860465	0.917313	0.828303	0.292991	3.00462	0.407835	0.860465	0.917313	0.610776	0.678412
	2	66_22_4	875	WT	M	WT - M	41	2_005_Counted.tif	387	um	0.942638	4.23077	0.661785	1.09044	1.29457	1.09554	E	1.48414	5.17074	0.697555	1.45478	1.62532	1.37465	0.54536	5.17074	0.256323	1.45478	1.62532	0.833291	0.796958
	2	66_22_4	875	WT	M	WT - M	42	2_005_Counted.tif	387	um	0.134914	1.72369	0.570624	0.431525	0.496124	0.414461	C	0.420841	2.64784	0.7543	0.754522	0.795866	0.732005	0.293051	2.64784	0.525254	0.754522	0.795866	0.610839	0.5662
	2	66_22_4	875	WT	M	WT - M	43	2_005_Counted.tif	387	um	0.25536	2.3145	0.59903	0.581395	0.666667	0.570206	D	0.486356	2.8921	0.730698	0.749354	0.935401	0.786923	0.240757	2.8921	0.361713	0.749354	0.935401	0.553662	0.724602
	2	66_22_4	875	WT	M	WT - M	44	2_005_Counted.tif	387	um	0.851538	3.91228	0.699123	1.09819	1.05943	1.04126	E	1.46514	4.95577	0.749665	1.39277	1.39793	1.36583	0.618105	4.95577	0.316264	1.39277	1.39793	0.887128	0.762363
	2	66_22_4	875	WT	M	WT - M	45	2_005_Counted.tif	387	um	0.262551	2.04293	0.790523	0.550388	0.656331	0.578178	D	0.480754	2.75611	0.795316	0.790698	0.865633	0.782378	0.220533	2.75611	0.36483	0.790698	0.865633	0.529897	0.739002
	2	66_22_4	875	WT	M	WT - M	46	2_005_Counted.tif	387	um	0.153677	1.56692	0.786543	0.428941	0.488372	0.442343	C	0.385928	2.45615	0.803906	0.72093	0.751938	0.700984	0.234014	2.45615	0.487462	0.72093	0.751938	0.545853	0.631032
	2	66_22_4	875	WT	M	WT - M	47	2_005_Counted.tif	387	um	0.340611	2.28946	0.816587	0.664083	0.679587	0.658543	D	0.731827	3.42104	0.78578	0.950904	1.03876	0.965293	0.393593	3.42104	0.42261	0.950904	1.03876	0.707911	0.682221
	2	66_22_4	875	WT	M	WT - M	48	2_005_Counted.tif	387	um	0.181052	1.70964	0.778405	0.428941	0.547804	0.480128	C	0.411961	2.58788	0.772996	0.638243	0.842377	0.724241	0.233072	2.58788	0.437332	0.638243	0.842377	0.544754	0.662939
	2	66_22_4	875	WT	M	WT - M	49	2_005_Counted.tif	387	um	0.216894	1.88498	0.767086	0.521964	0.516796	0.525507	D	0.426223	2.73096	0.71815	0.78553	0.731266	0.736671	0.211539	2.73096	0.356425	0.78553	0.731266	0.51898	0.713354
	2	66_22_4	875	WT	M	WT - M	50	2_005_Counted.tif	387	um	0.447997	2.70424	0.76983	0.697674	0.888889	0.755253	E	0.70112	3.48051	0.727306	0.878553	1.10853	0.944825	0.256261	3.48051	0.265832	0.878553	1.10853	0.571211	0.799358
	2	66_22_4	875	WT	M	WT - M	51	2_005_Counted.tif	387	um	0.123958	1.544	0.653412	0.439276	0.405685	0.397276	B	0.290728	2.13152	0.80411	0.648579	0.594315	0.608413	0.173067	2.13152	0.478677	0.648579	0.594315	0.469421	0.652971
	2	66_22_4	875	WT	M	WT - M	52	2_006_counted.tif	387	um	0.612977	3.37607	0.67582	0.782946	1.09819	0.88344	E	0.898217	3.76723	0.795329	0.984496	1.26615	1.06941	0.295301	3.76723	0.261476	0.984496	1.26615	0.613179	0.826098
	2	66_22_4	875	WT	M	WT - M	53	2_006_counted.tif	387	um	0.175243	1.92284	0.595611	0.436693	0.578811	0.472362	C	0.439744	2.66942	0.775488	0.69509	0.844961	0.748264	0.269675	2.66942	0.475572	0.69509	0.844961	0.58597	0.631278
	2	66_22_4	875	WT	M	WT - M	54	2_006_counted.tif	387	um	0.247034	2.26968	0.602611	0.524548	0.648579	0.560833	D	0.49559	2.91258	0.734138	0.73385	0.865633	0.794358	0.254866	2.91258	0.377543	0.73385	0.865633	0.569654	0.70602
	2	66_22_4	875	WT	M	WT - M	55	2_006_counted.tif	387	um	0.342961	2.54894	0.663338	0.609819	0.808786	0.660811	E	0.71647	3.33377	0.810096	0.992248	1.04651	0.955111	0.38088	3.33377	0.430652	0.992248	1.04651	0.696385	0.691868
	2	66_22_4	875	WT	M	WT - M	56	2_006_counted.tif	387	um	0.198185	2.02966	0.604553	0.403101	0.689922	0.502332	C	0.456323	2.83785	0.712039	0.635659	0.966408	0.762239	0.262504	2.83785	0.409608	0.635659	0.966408	0.578127	0.659021
	2	66_22_4	875	WT	M	WT - M	57	2_006_counted.tif	387	um	0.098351	1.36853	0.659903	0.320413	0.395349	0.353871	B	0.291816	2.34996	0.664044	0.509044	0.839793	0.60955	0.197164	2.34996	0.448657	0.509044	0.839793	0.501036	0.580544
	2	66_22_4	875	WT	M	WT - M	58	2_006_counted.tif	387	um	0.417837	3.73543	0.376302	1.13437	0.834625	0.729388	E	0.957241	4.53098	0.585932	1.42377	1.14729	1.10399	0.549139	4.53098	0.336131	1.42377	1.14729	0.836173	0.660682
	2	66_22_4	875	WT	M	WT - M	59	2_006_counted.tif	387	um	0.706167	3.75859	0.628158	1.04393	1.03359	0.948219	E	1.08864	4.38079	0.712838	1.25065	1.2739	1.17733	0.392731	4.38079	0.257159	1.25065	1.2739	0.707136	0.805399
	2	66_22_4	875	WT	M	WT - M	60	2_006_counted.tif	387	um	0.309143	2.44526	0.649709	0.671835	0.640827	0.627386	D	0.561925	2.96404	0.80375	0.883721	0.891473	0.845852	0.259373	2.96404	0.370994	0.883721	0.891473	0.574669	0.741721
	2	66_22_4	875	WT	M	WT - M	61	2_006_counted.tif	387	um	0.654368	4.29794	0.445154	1.10594	1.0801	0.91278	E	1.29525	4.95657	0.662522	1.46253	1.40569	1.2842	0.652151	4.95657	0.333577	1.46253	1.40569	0.911232	0.710779
	2	66_22_4	875	WT	M	WT - M	62	2_006_counted.tif	387	um	0.20105	1.96769	0.652529	0.547804	0.496124	0.505949	C	0.461738	2.68471	0.805026	0.790698	0.73385	0.766748	0.266283	2.68471	0.464257	0.790698	0.73385	0.582273	0.659864
	2	66_22_4	875	WT	M	WT - M	63	2_006_counted.tif	387	um	0.271819	2.17196	0.724078	0.635659	0.664083	0.588295	D	0.498441	2.94406	0.722654	0.868217	0.863049	0.79664	0.230655	2.94406	0.334411	0.868217	0.863049	0.541922	0.73847
	2	66_22_4	875	WT	M	WT - M	64	2_006_counted.tif	387	um	0.466872	3.18017	0.580105	0.739018	0.852713	0.770999	E	0.732228	3.39527	0.798193	0.97416	1.0801	0.965558	0.273808	3.39527	0.298476	0.97416	1.0801	0.590443	0.798502
	2	66_22_4	875	WT	M	WT - M	65	2_006_counted.tif	387	um	0.789983	4.61492	0.466122	0.997416	1.31266	1.00292	E	1.28342	4.82274	0.693408	1.22997	1.60465	1.27832	0.505619	4.82274	0.273177	1.22997	1.60465	0.802355	0.784558
	2	66_22_4	875	WT	M	WT - M	66	2_006_counted.tif	387	um	0.323064	2.6842	0.563468	0.599483	0.739018	0.641356	D	0.524254	2.87322	0.798019	0.780362	0.914729	0.817007	0.208287	2.87322	0.317055	0.780362	0.914729	0.514975	0.785007
	2	66_22_4	875	WT	M	WT - M	67	2_006_counted.tif	387	um	0.280171	2.44511	0.588893	0.583979	0.671835	0.597264	D	0.698562	3.60428	0.675738	0.94832	1.13437	0.9431	0.424801	3.60428	0.410921	0.94832	1.13437	0.735441	0.633299
	2	66_22_4	875	WT	M	WT - M	68	2_006_counted.tif	387	um	0.283924	2.36969	0.635374	0.653747	0.581395	0.601251	D	0.589494	3.07694	0.782444	0.875969	0.821705	0.866353	0.311954	3.07694	0.41406	0.875969	0.821705	0.630232	0.694003
	2	66_22_4	875	WT	M	WT - M	69	2_006_counted.tif	387	um	0.4288	2.93795	0.624277	0.677003	0.842377	0.738895	E	0.693334	3.34725	0.777638	0.855297	1.06202	0.939564	0.27268	3.34725	0.305836	0.855297	1.06202	0.589226	0.786423
	2	66_22_4	875	WT	M	WT - M	70	2_006_counted.tif	387	um	0.214143	2.1055	0.607023	0.511628	0.568475	0.522164	D	0.437387	2.57882	0.826481	0.726098	0.74677	0.746256	0.229013	2.57882	0.43274	0.726098	0.74677	0.539989	0.699711
	2	66_22_4	875	WT	M	WT - M	71	2_006_counted.tif	387	um	0.236564	2.20715	0.610233	0.501292	0.625323	0.548819	D	0.437981	2.63491	0.792744	0.726098	0.79845	0.746763	0.207106	2.63491	0.37486	0.726098	0.79845	0.513513	0.734931
	2	66_22_4	875	WT	M	WT - M	72	2_006_counted.tif	387	um	0.607208	4.23353	0.425739	1.08527	1.01292	0.879273	E	1.32505	4.83812	0.711358	1.42894	1.36176	1.29889	0.728943	4.83812	0.391336	1.42894	1.36176	0.963389	0.676945
	2	66_22_4	875	WT	M	WT - M	73	2_006_counted.tif	387	um	0.317696	2.37375	0.708518	0.671835	0.620155	0.636006	D	0.561117	2.9977	0.784668	0.855297	0.912145	0.845243	0.249644	2.9977	0.349103	0.855297	0.912145	0.563788	0.752453
	2	66_22_4	875	WT	M	WT - M	74	2_010_counted.tif	387	um	0.3158	2.84084	0.491732	0.633075	0.795866	0.634105	D	0.51506	3.20032	0.631949	0.806202	0.963824	0.809812	0.20549	3.21621	0.249638	0.801034	0.963824	0.511506	0.783028
	2	66_22_4	875	WT	M	WT - M	75	2_010_counted.tif	387	um	0.717759	4.57236	0.431427	0.971576	1.16796	0.95597	E	1.18371	4.58934	0.706243	1.21447	1.41344	1.22766	0.477315	4.58934	0.284783	1.21447	1.41344	0.779574	0.778694
	2	66_22_4	875	WT	M	WT - M	76	2_010_counted.tif	387	um	0.410692	3.11225	0.532815	0.73385	0.816537	0.723125	E	0.71414	3.42989	0.76284	0.96124	1.03359	0.953557	0.311613	3.42989	0.332863	0.96124	1.03359	0.629887	0.758344
	2	66_22_4	875	WT	M	WT - M	77	2_010_counted.tif	387	um	0.433281	3.16754	0.542668	0.671835	0.96124	0.742745	E	0.814347	3.75655	0.725173	0.925065	1.2739	1.01826	0.3894	3.75655	0.346759	0.925065	1.2739	0.70413	0.729424
	2	66_22_4	875	WT	M	WT - M	78	2_010_counted.tif	387	um	0.224038	2.22339	0.569511	0.516796	0.612403	0.534092	D	0.553699	3.49016	0.571205	0.821705	0.878553	0.839638	0.331677	3.46861	0.34643	0.821705	0.873385	0.649849	0.636098
	2	66_22_4	875	WT	M	WT - M	79	2_010_counted.tif	387	um	0.426437	3.24292	0.509556	0.749354	0.966408	0.736856	E	0.860064	3.93595	0.697655	1.01809	1.29974	1.04645	0.441934	3.93595	0.358482	1.01809	1.29974	0.750125	0.704145
	2	66_22_4	875	WT	M	WT - M	80	2_010_counted.tif	387	um	1.3035	5.40481	0.560738	1.37468	1.28165	1.28828	E	1.89283	7.31951	0.443974	1.64858	1.72351	1.55242	0.608023	7.45776	0.137377	1.64858	1.72351	0.879863	0.829851
	2	66_22_4	875	WT	M	WT - M	81	2_010_counted.tif	387	um	0.323238	2.59621	0.60263	0.583979	0.749354	0.641529	D	0.626652	3.19526	0.771303	0.873385	0.96124	0.89324	0.310104	3.19526	0.381686	0.873385	0.96124	0.62836	0.718204
	2	66_22_4	875	WT	M	WT - M	82	2_010_counted.tif	387	um	0.629563	3.73466	0.567215	0.878553	0.997416	0.895313	E	1.11052	4.32653	0.745512	1.18863	1.29199	1.1891	0.490883	4.32653	0.329539	1.18863	1.29199	0.790577	0.752934
	2	66_22_4	875	WT	M	WT - M	83	2_010_counted.tif	387	um	0.280565	2.47558	0.575295	0.563307	0.723514	0.597684	D	0.661579	3.3903	0.723297	0.922481	0.997416	0.917795	0.38747	3.3903	0.423617	0.922481	0.997416	0.702383	0.651217
	2	66_22_4	875	WT	M	WT - M	84	2_010_counted.tif	387	um	0.927134	4.37315	0.609207	1.00258	1.19121	1.08649	E	1.26724	4.69022	0.72391	1.18605	1.41602	1.27024	0.351588	4.69022	0.200844	1.18605	1.41602	0.669071	0.855344
	2	66_22_4	875	WT	M	WT - M	85	2_010_counted.tif	387	um	0.190714	1.94466	0.633729	0.51938	0.49354	0.492772	C	0.423519	2.77778	0.689745	0.816537	0.777778	0.73433	0.233894	2.77778	0.38092	0.816537	0.777778	0.545713	0.67105
	2	66_22_4	875	WT	M	WT - M	86	2_010_counted.tif	387	um	0.897629	4.56806	0.540559	1.10078	1.2093	1.06906	E	1.3238	4.71798	0.747347	1.32558	1.45995	1.29828	0.438155	4.71798	0.247358	1.32558	1.45995	0.746911	0.823448
	2	66_22_4	875	WT	M	WT - M	87	2_010_counted.tif	387	um	0.313596	2.73184	0.528046	0.671835	0.728682	0.631888	D	0.629603	3.17117	0.786753	0.901809	0.94832	0.895341	0.322784	3.17117	0.403351	0.901809	0.94832	0.641078	0.705752
	2	66_22_4	875	WT	M	WT - M	88	2_010_counted.tif	387	um	0.438709	3.11952	0.566515	0.723514	0.821705	0.747383	E	0.808211	3.57014	0.79683	1.01809	1.09044	1.01442	0.377902	3.57014	0.37258	1.01809	1.09044	0.693657	0.73676
	2	66_22_4	875	WT	M	WT - M	89	2_010_counted.tif	387	um	0.155079	1.72852	0.652251	0.423773	0.496124	0.444357	C	0.350066	2.32773	0.811883	0.664083	0.726098	0.667621	0.199501	2.32773	0.462687	0.664083	0.726098	0.503997	0.665582
	2	66_22_4	875	WT	M	WT - M	90	2_010_counted.tif	387	um	0.195815	2.05548	0.582409	0.555556	0.501292	0.499319	C	0.420748	2.52039	0.832329	0.741602	0.788114	0.731924	0.230221	2.52039	0.455426	0.741602	0.788114	0.541412	0.6822
	2	66_22_4	875	WT	M	WT - M	91	2_010_counted.tif	387	um	0.408763	2.91767	0.603406	0.73385	0.775194	0.721424	E	0.698789	3.31699	0.798117	0.901809	0.98708	0.943253	0.297585	3.31699	0.339885	0.901809	0.98708	0.615546	0.764826
	2	66_22_4	875	WT	M	WT - M	92	2_010_counted.tif	387	um	0.354266	2.7476	0.589701	0.749354	0.661499	0.671614	E	0.716844	3.45756	0.753519	1.02842	0.989664	0.955361	0.369736	3.45756	0.388652	1.02842	0.989664	0.686121	0.702995
	2	66_22_4	875	WT	M	WT - M	93	2_010_counted.tif	387	um	0.083115	1.3375	0.583845	0.24031	0.449612	0.325308	B	0.369783	2.51966	0.731936	0.576227	0.914729	0.686165	0.290187	2.51966	0.574386	0.576227	0.914729	0.607847	0.474096
	2	66_22_4	875	WT	M	WT - M	94	2_010_counted.tif	387	um	0.632928	3.90288	0.522148	1.0491	1.01809	0.897702	E	1.06995	4.41791	0.688875	1.2739	1.35659	1.16718	0.447816	4.41791	0.28832	1.2739	1.35659	0.755101	0.769121
	2	66_22_4	875	WT	M	WT - M	95	2_010_counted.tif	387	um	0.319572	2.49385	0.645711	0.656331	0.671835	0.637881	D	0.658067	3.26918	0.773751	0.917313	0.937984	0.915356	0.344891	3.26918	0.405521	0.917313	0.937984	0.662668	0.696866
	2	66_22_4	875	WT	M	WT - M	96	2_009_counted.tif	387	um	0.31827	2.58162	0.600098	0.74677	0.617571	0.63658	D	0.599189	3.21091	0.730328	0.930233	0.984496	0.873448	0.288064	3.21091	0.351109	0.930233	0.984496	0.605619	0.728813
	2	66_22_4	875	WT	M	WT - M	97	2_009_counted.tif	387	um	0.281734	2.35985	0.635741	0.599483	0.645995	0.598928	D	0.530203	2.97567	0.752458	0.808786	0.857881	0.82163	0.254899	2.97567	0.36175	0.808786	0.857881	0.569691	0.728951
	2	66_22_4	875	WT	M	WT - M	98	2_009_counted.tif	387	um	0.150725	1.71048	0.64738	0.387597	0.51938	0.438074	C	0.420054	2.69327	0.727702	0.723514	0.78553	0.73132	0.273635	2.69327	0.474045	0.723514	0.78553	0.590257	0.599018
	2	66_22_4	875	WT	M	WT - M	99	2_009_counted.tif	387	um	0.84661	4.92923	0.437861	0.842377	1.55556	1.03824	E	1.75393	5.90589	0.631903	1.20413	1.98191	1.49438	0.920271	5.90589	0.331554	1.20413	1.98191	1.08246	0.694762
	2	66_22_4	875	WT	M	WT - M	100	2_009_counted.tif	387	um	0.24435	2.19218	0.638952	0.599483	0.555556	0.557778	D	0.449652	2.71096	0.768849	0.834625	0.803618	0.756647	0.211345	2.71096	0.361374	0.834625	0.803618	0.518742	0.73717
	3	66_22_1	865	HET	F	HET - F	1	3_001_counted.tif	387	um	1.15477	4.93648	0.595483	1.15246	1.37984	1.21256	E	1.67187	5.07411	0.816003	1.42119	1.60982	1.459	0.530163	5.07411	0.258761	1.42119	1.60982	0.821599	0.831086
	3	66_22_1	865	HET	F	HET - F	2	3_001_counted.tif	387	um	0.319866	2.65196	0.571536	0.55814	0.75969	0.638174	D	0.549353	3.10558	0.715772	0.751938	1.03618	0.836336	0.236384	3.10558	0.307994	0.751938	1.03618	0.54861	0.763059
	3	66_22_1	865	HET	F	HET - F	3	3_001_counted.tif	387	um	1.00916	4.61005	0.596703	1.10078	1.27649	1.13354	E	1.41524	4.72624	0.796174	1.29457	1.47804	1.34236	0.417944	4.72624	0.235123	1.29457	1.47804	0.729481	0.844433
	3	66_22_1	865	HET	F	HET - F	4	3_001_counted.tif	387	um	1.47623	5.86526	0.539251	1.58915	1.33333	1.37098	E	2.07314	5.76212	0.784647	1.83462	1.5969	1.62468	0.612243	5.76212	0.231723	1.83462	1.5969	0.882911	0.843846
	3	66_22_1	865	HET	F	HET - F	5	3_001_counted.tif	387	um	1.18404	5.71117	0.456171	1.54522	1.30749	1.22783	E	1.56952	5.39666	0.677215	1.7261	1.45995	1.41364	0.400771	5.39666	0.172924	1.7261	1.45995	0.714337	0.86856
	3	66_22_1	865	HET	F	HET - F	6	3_001_counted.tif	387	um	1.46402	5.84627	0.538269	1.50388	1.354	1.3653	E	2.09558	5.84744	0.770162	1.77519	1.59431	1.63346	0.645207	5.84744	0.237125	1.77519	1.59431	0.906368	0.835837
	3	66_22_1	865	HET	F	HET - F	7	3_001_counted.tif	387	um	0.694129	4.39371	0.451843	1.11628	1.03359	0.940102	E	1.16548	4.54843	0.707933	1.43669	1.2739	1.21817	0.482984	4.54843	0.293373	1.43669	1.2739	0.78419	0.771733
	3	66_22_1	865	HET	F	HET - F	8	3_001_counted.tif	387	um	0.096362	1.4302	0.591996	0.361757	0.356589	0.350274	B	0.234848	2.02868	0.717081	0.563307	0.607235	0.546825	0.142346	2.02868	0.434636	0.563307	0.607235	0.425724	0.640559
	3	66_22_1	865	HET	F	HET - F	9	3_001_counted.tif	387	um	0.545026	3.40419	0.591017	0.863049	0.894057	0.833036	E	0.911337	3.86162	0.767982	1.13695	1.1447	1.0772	0.375131	3.86162	0.316122	1.13695	1.1447	0.691109	0.773338
	3	66_22_1	865	HET	F	HET - F	10	3_001_counted.tif	387	um	0.354493	2.60895	0.654463	0.635659	0.728682	0.671829	E	0.738057	3.36902	0.817133	0.922481	1.05168	0.969393	0.389607	3.36902	0.43135	0.922481	1.05168	0.704317	0.693041
	3	66_22_1	865	HET	F	HET - F	11	3_001_counted.tif	387	um	0.286301	2.48565	0.582306	0.677003	0.583979	0.603763	D	0.628601	3.20501	0.769002	1.02842	0.881137	0.894628	0.347942	3.20501	0.425657	1.02842	0.881137	0.665593	0.674876
	3	66_22_1	865	HET	F	HET - F	12	3_001_counted.tif	387	um	0.619147	3.60706	0.597995	0.863049	0.966408	0.887875	E	0.920478	3.86092	0.775963	1.10594	1.21189	1.08258	0.310044	3.86092	0.261368	1.10594	1.21189	0.6283	0.820144
	3	66_22_1	865	HET	F	HET - F	13	3_001_counted.tif	387	um	0.51546	3.44298	0.546432	0.96124	0.790698	0.810126	E	0.905501	3.83089	0.775353	1.20672	1.06718	1.07374	0.399101	3.83089	0.341738	1.20672	1.06718	0.712847	0.754489
	3	66_22_1	865	HET	F	HET - F	14	3_001_counted.tif	387	um	0.28976	2.41575	0.623942	0.612403	0.604651	0.607399	D	0.501993	2.98817	0.706475	0.863049	0.855297	0.799473	0.217682	2.98817	0.306353	0.863049	0.855297	0.526461	0.759749
	3	66_22_1	865	HET	F	HET - F	15	3_001_counted.tif	387	um	0.468775	3.05714	0.630297	0.878553	0.687339	0.772569	E	0.79455	3.54672	0.793739	1.11628	0.968992	1.00581	0.333894	3.54672	0.333553	1.11628	0.968992	0.652018	0.768107
	3	66_22_1	865	HET	F	HET - F	16	3_001_counted.tif	387	um	0.897429	4.17572	0.646764	1.03876	1.15762	1.06894	E	1.35131	4.7862	0.741284	1.29457	1.48837	1.3117	0.464422	4.7862	0.254766	1.29457	1.48837	0.768974	0.814933
	3	66_22_1	865	HET	F	HET - F	17	3_001_counted.tif	387	um	0.277915	2.37806	0.617556	0.547804	0.666667	0.594855	D	0.503081	3.01358	0.696119	0.788114	0.906977	0.800339	0.23139	3.01358	0.320177	0.788114	0.906977	0.542784	0.743254
	3	66_22_1	865	HET	F	HET - F	18	3_001_counted.tif	387	um	0.080684	1.21894	0.682387	0.315245	0.328165	0.320515	B	0.243902	1.98405	0.778607	0.571059	0.622739	0.557266	0.166296	1.98405	0.530866	0.571059	0.622739	0.460146	0.575156
	3	66_22_1	865	HET	F	HET - F	19	3_001_counted.tif	387	um	0.345993	2.56164	0.662585	0.697674	0.666667	0.663726	E	0.642529	3.24265	0.767895	0.927649	0.912145	0.904485	0.303234	3.24265	0.362398	0.927649	0.912145	0.621361	0.733816
	3	66_22_1	865	HET	F	HET - F	20	3_001_counted.tif	387	um	0.984249	4.62455	0.578329	1.39018	1.09302	1.11946	E	1.4745	5.03785	0.730071	1.60465	1.38243	1.37018	0.50192	5.03785	0.248516	1.60465	1.38243	0.799415	0.817014
	3	66_22_1	865	HET	F	HET - F	21	3_001_counted.tif	387	um	0.860452	4.93459	0.444051	1.4522	0.878553	1.04669	E	1.33188	5.08294	0.647809	1.68992	1.12145	1.30223	0.484246	5.08294	0.23553	1.68992	1.12145	0.785214	0.803767
	3	66_22_1	865	HET	F	HET - F	22	3_001_counted.tif	387	um	0.067811	1.25123	0.544299	0.320413	0.299742	0.293836	B	0.183095	1.78279	0.723917	0.555556	0.524548	0.482829	0.118609	1.78279	0.468954	0.555556	0.524548	0.38861	0.608572
	3	66_22_1	865	HET	F	HET - F	23	3_001_counted.tif	387	um	0.12347	1.5652	0.633335	0.387597	0.416021	0.396493	B	0.275377	2.13029	0.762534	0.586563	0.630491	0.592132	0.156034	2.13029	0.432065	0.586563	0.630491	0.445723	0.669602
	3	66_22_1	865	HET	F	HET - F	24	3_001_counted.tif	387	um	0.40887	2.75147	0.678681	0.702842	0.75969	0.721519	E	0.685789	3.2638	0.809009	0.932817	0.968992	0.934438	0.284251	3.2638	0.335324	0.932817	0.968992	0.601598	0.772142
	3	66_22_1	865	HET	F	HET - F	25	3_001_counted.tif	387	um	0.222549	2.06837	0.653702	0.48062	0.602067	0.532314	D	0.474397	2.71118	0.811028	0.718346	0.868217	0.777188	0.256695	2.71118	0.438845	0.718346	0.868217	0.571694	0.684923
	3	66_22_1	865	HET	F	HET - F	26	3_001_counted.tif	387	um	0.379878	2.67951	0.664882	0.702842	0.702842	0.695468	E	0.714721	3.32913	0.810375	0.963824	0.935401	0.953945	0.341693	3.32913	0.387423	0.963824	0.935401	0.659589	0.729044
	3	66_22_1	865	HET	F	HET - F	27	3_001_counted.tif	387	um	0.627239	3.42992	0.670001	1.02326	0.803618	0.893658	E	1.17219	4.33769	0.782872	1.34109	1.1783	1.22167	0.55412	4.33769	0.37008	1.34109	1.1783	0.839957	0.731505
	3	66_22_1	865	HET	F	HET - F	28	3_001_counted.tif	387	um	0.639118	3.70101	0.58634	0.842377	1.02326	0.902081	E	1.03414	4.11067	0.769066	1.15504	1.21964	1.14748	0.404657	4.11067	0.300934	1.15504	1.21964	0.717792	0.786142
	3	66_22_1	865	HET	F	HET - F	29	3_001_counted.tif	387	um	1.12673	5.02597	0.560517	1.31783	1.18863	1.19775	E	1.97049	5.65266	0.774957	1.68476	1.57881	1.58395	0.85692	5.65266	0.337011	1.68476	1.57881	1.04454	0.756176
	3	66_22_1	865	HET	F	HET - F	30	3_001_counted.tif	387	um	0.501499	3.26437	0.591399	0.909561	0.754522	0.79908	E	0.823502	3.70303	0.754674	1.10594	0.96124	1.02397	0.330102	3.70303	0.302512	1.10594	0.96124	0.648305	0.780374
	3	66_22_1	865	HET	F	HET - F	31	3_001_counted.tif	387	um	0.261075	2.34934	0.594407	0.661499	0.571059	0.576551	D	0.479959	2.76363	0.789684	0.860465	0.81137	0.781731	0.225441	2.76363	0.370921	0.860465	0.81137	0.535762	0.737531
	3	66_22_1	865	HET	F	HET - F	32	3_001_counted.tif	387	um	0.129306	1.52042	0.702916	0.439276	0.382429	0.405755	C	0.364495	2.33102	0.842964	0.72093	0.658915	0.681241	0.238407	2.33102	0.551362	0.72093	0.658915	0.550953	0.595612
	3	66_22_1	865	HET	F	HET - F	33	3_001_counted.tif	387	um	0.884242	4.03191	0.683534	1.17054	1.01034	1.06106	E	1.39239	4.64094	0.812381	1.39535	1.28165	1.33148	0.519126	4.64094	0.30288	1.39535	1.28165	0.813002	0.796902
	3	66_22_1	865	HET	F	HET - F	34	3_010_counted.tif	387	um	0.225567	2.28797	0.541482	0.589147	0.609819	0.535911	D	0.522091	3.02389	0.717503	0.925065	0.873385	0.81532	0.302913	3.02389	0.41629	0.925065	0.873385	0.621032	0.657302
	3	66_22_1	865	HET	F	HET - F	35	3_010_counted.tif	387	um	0.052487	0.9967	0.663952	0.268734	0.263566	0.258512	A	0.169027	1.76739	0.679985	0.50646	0.475452	0.463909	0.11927	1.76739	0.479817	0.50646	0.475452	0.389691	0.557247
	3	66_22_1	865	HET	F	HET - F	36	3_010_counted.tif	387	um	0.196549	2.67083	0.346249	0.669251	0.731266	0.500254	C	0.479332	3.38486	0.525732	0.883721	0.950904	0.78122	0.287536	3.38486	0.315371	0.883721	0.950904	0.605064	0.64035
	3	66_22_1	865	HET	F	HET - F	37	3_010_counted.tif	387	um	2.5303	7.10284	0.630256	1.8553	1.80879	1.7949	F	3.25867	7.91781	0.653189	2.11886	2.03101	2.03692	0.746823	7.91781	0.149698	2.11886	2.03101	0.975133	0.881183
	3	66_22_1	865	HET	F	HET - F	38	3_010_counted.tif	387	um	0.886539	4.15352	0.645766	1.0646	1.12661	1.06244	E	1.40466	5.0836	0.683026	1.34625	1.45736	1.33733	0.528881	5.0836	0.257173	1.34625	1.45736	0.820605	0.794445
	3	66_22_1	865	HET	F	HET - F	39	3_010_counted.tif	387	um	1.50064	5.58537	0.604481	1.4186	1.48837	1.38227	E	2.16758	6.49567	0.64556	1.71576	1.80362	1.66128	0.680621	6.49567	0.202706	1.71576	1.80362	0.93091	0.832052
	3	66_22_1	865	HET	F	HET - F	40	3_010_counted.tif	387	um	0.383958	2.82538	0.604422	0.677003	0.739018	0.699193	E	0.695972	3.5912	0.678144	0.937984	1.02067	0.94135	0.319505	3.5912	0.311321	0.937984	1.02067	0.637814	0.742756
	3	66_22_1	865	HET	F	HET - F	41	3_010_counted.tif	387	um	1.06396	5.11835	0.510358	1.30749	1.29716	1.1639	E	1.57807	5.80841	0.58779	1.58656	1.54005	1.41748	0.527526	5.80841	0.196489	1.58656	1.54005	0.819553	0.821106
	3	66_22_1	865	HET	F	HET - F	42	3_010_counted.tif	387	um	1.71154	7.28413	0.405359	1.63308	1.65375	1.47621	E	2.44818	8.14285	0.463982	1.87339	1.90956	1.76554	0.755677	8.14285	0.143217	1.87339	1.90956	0.980896	0.836125
	3	66_22_1	865	HET	F	HET - F	43	3_010_counted.tif	387	um	1.94566	6.25513	0.624893	1.66408	1.56589	1.57394	E	2.83542	7.51934	0.630185	2	1.88372	1.90004	0.905508	7.51934	0.201253	2	1.88372	1.07374	0.828371
	3	66_22_1	865	HET	F	HET - F	44	3_010_counted.tif	387	um	1.03303	4.74113	0.57751	1.38501	0.992248	1.14686	E	1.7094	6.10142	0.57702	1.8553	1.21447	1.47529	0.688407	6.10142	0.232377	1.8553	1.21447	0.93622	0.777383
	3	66_22_1	865	HET	F	HET - F	45	3_010_counted.tif	387	um	2.14114	6.87651	0.569008	1.89922	1.55039	1.65112	E	2.88997	7.4921	0.646988	2.16796	1.8062	1.91823	0.766187	7.4921	0.171529	2.16796	1.8062	0.987694	0.860747
	3	66_22_1	865	HET	F	HET - F	46	3_010_counted.tif	387	um	3.01833	8.2415	0.558423	2.07235	2	1.96037	F	3.80876	8.55532	0.653914	2.42119	2.2093	2.20215	0.811623	8.55532	0.139345	2.42119	2.2093	1.01656	0.890208
	3	66_22_1	865	HET	F	HET - F	47	3_010_counted.tif	387	um	0.294333	3.44311	0.311995	1.01809	0.682171	0.612174	D	0.719548	4.5247	0.441662	1.31266	0.950904	0.957161	0.434189	4.5247	0.266507	1.31266	0.950904	0.743523	0.639572
	3	66_22_1	865	HET	F	HET - F	48	3_010_counted.tif	387	um	0.321896	2.53976	0.627106	0.620155	0.682171	0.640196	D	0.600398	3.61456	0.577481	0.860465	0.919897	0.874329	0.284932	3.61456	0.274056	0.860465	0.919897	0.602318	0.732214
	3	66_22_1	865	HET	F	HET - F	49	3_010_counted.tif	387	um	0.438242	3.16822	0.548649	0.863049	0.762274	0.746985	E	0.787546	4.32189	0.529833	1.06977	1.10853	1.00137	0.357337	4.32189	0.240404	1.06977	1.10853	0.674519	0.745966
	3	66_22_1	865	HET	F	HET - F	50	3_010_counted.tif	387	um	0.319131	3.40871	0.345144	0.935401	0.687339	0.63744	D	0.662914	3.97963	0.525996	1.19638	0.909561	0.918721	0.353578	3.97963	0.28055	1.19638	0.909561	0.670962	0.693835
	3	66_22_1	865	HET	F	HET - F	51	3_010_counted.tif	387	um	0.692673	4.07736	0.523576	0.971576	1.0491	0.939116	E	1.15732	5.08096	0.56334	1.23514	1.37209	1.21389	0.475419	5.08096	0.231417	1.23514	1.37209	0.778025	0.773639
	3	66_22_1	865	HET	F	HET - F	52	3_010_counted.tif	387	um	0.592305	3.95383	0.476124	0.914729	1.02326	0.868416	E	1.14398	4.75346	0.636223	1.23773	1.33333	1.20688	0.562086	4.75346	0.312603	1.23773	1.33333	0.845973	0.719554
	3	66_22_1	865	HET	F	HET - F	53	3_010_counted.tif	387	um	0.557058	3.6884	0.514556	0.806202	0.997416	0.842181	E	1.01769	4.49031	0.634265	1.07752	1.29974	1.13831	0.477101	4.49031	0.297349	1.07752	1.29974	0.7794	0.739849
	3	66_22_1	865	HET	F	HET - F	54	3_010_counted.tif	387	um	0.254258	2.64565	0.45648	0.635659	0.70801	0.568974	D	0.521149	3.45538	0.548504	1.05685	0.909561	0.814584	0.273989	3.47945	0.284395	1.05685	0.909561	0.590638	0.698484
	3	66_22_1	865	HET	F	HET - F	55	3_010_counted.tif	387	um	0.147854	1.874	0.52906	0.434109	0.501292	0.433882	C	0.329454	2.48723	0.669227	0.599483	0.754522	0.647668	0.186581	2.48723	0.379006	0.599483	0.754522	0.487404	0.669914
	3	66_22_1	865	HET	F	HET - F	56	3_010_counted.tif	387	um	0.111639	1.45607	0.661702	0.418605	0.335917	0.377019	B	0.24487	2.02763	0.748462	0.614987	0.537468	0.558371	0.137011	2.02763	0.418783	0.614987	0.537468	0.41767	0.675212
	3	66_22_1	865	HET	F	HET - F	57	3_010_counted.tif	387	um	0.142927	1.67783	0.638009	0.410853	0.472868	0.426592	C	0.339737	2.42657	0.725046	0.625323	0.72093	0.657698	0.20147	2.42657	0.429966	0.625323	0.72093	0.506478	0.648613
	3	66_22_1	865	HET	F	HET - F	58	3_010_counted.tif	387	um	0.489961	3.27004	0.575793	0.842377	0.868217	0.789834	E	0.821766	4.12203	0.607764	1.01809	1.1938	1.02289	0.340097	4.12203	0.25153	1.01809	1.1938	0.658046	0.772159
	3	66_22_1	865	HET	F	HET - F	59	3_010_counted.tif	387	um	1.4567	5.93408	0.519844	1.41085	1.50904	1.36189	E	2.14256	6.81483	0.579739	1.69767	1.89922	1.65166	0.701674	6.81483	0.18986	1.69767	1.89922	0.945198	0.824554
	3	66_22_1	865	HET	F	HET - F	60	3_009_counted.tif	387	um	1.42636	5.41453	0.611387	1.48837	1.37468	1.34763	E	2.0966	7.12158	0.519484	1.81912	1.58656	1.63385	0.684815	7.12158	0.16968	1.81912	1.58656	0.933774	0.824816
	3	66_22_1	865	HET	F	HET - F	61	3_009_counted.tif	387	um	0.275578	2.34151	0.631628	0.664083	0.614987	0.592349	D	0.573049	3.78674	0.502193	1.00258	0.878553	0.854183	0.302452	3.78674	0.265055	1.00258	0.878553	0.620559	0.693468
	3	66_22_1	865	HET	F	HET - F	62	3_009_counted.tif	387	um	0.440365	2.99898	0.615282	0.775194	0.819121	0.748792	E	0.919049	4.2112	0.651234	1.29199	1.09302	1.08174	0.486369	4.2112	0.344639	1.29199	1.09302	0.786933	0.692209
	3	66_22_1	865	HET	F	HET - F	63	3_009_counted.tif	387	um	0.170376	1.72326	0.720968	0.447028	0.529716	0.465757	C	0.509184	3.00398	0.709073	0.801034	0.875969	0.805179	0.342955	3.00398	0.477588	0.801034	0.875969	0.660805	0.578451
	3	66_22_1	865	HET	F	HET - F	64	3_009_counted.tif	387	um	0.365336	3.33409	0.412999	0.697674	0.883721	0.682027	E	0.637569	4.4698	0.401015	1.00258	1.03618	0.900987	0.280986	4.4698	0.176733	1.00258	1.03618	0.598132	0.756977
	3	66_22_1	865	HET	F	HET - F	65	3_009_counted.tif	387	um	0.619113	3.80664	0.536903	0.950904	0.945736	0.887851	E	0.957234	4.44285	0.609403	1.11886	1.17313	1.10399	0.347942	4.44285	0.22151	1.11886	1.17313	0.665593	0.804222
	3	66_22_1	865	HET	F	HET - F	66	3_009_counted.tif	387	um	1.09386	4.68157	0.627174	1.27132	1.22739	1.18014	E	1.77218	6.38623	0.546044	1.62274	1.55556	1.50213	0.691585	6.38623	0.213092	1.62274	1.55556	0.938378	0.785646
	3	66_22_1	865	HET	F	HET - F	67	3_009_counted.tif	387	um	0.230455	2.05673	0.684605	0.609819	0.560724	0.541687	D	0.481254	3.11744	0.622285	0.855297	0.813953	0.782785	0.255861	3.11744	0.33084	0.855297	0.813953	0.570765	0.692
	3	66_22_1	865	HET	F	HET - F	68	3_009_counted.tif	387	um	0.350687	2.49601	0.707354	0.599483	0.764858	0.668213	E	0.715468	3.42905	0.764634	0.909561	1.03359	0.954443	0.370811	3.42905	0.396293	0.909561	1.03359	0.687118	0.700107
	3	66_22_1	865	HET	F	HET - F	69	3_009_counted.tif	387	um	1.22015	5.18321	0.57072	1.37984	1.32041	1.24641	E	1.87302	5.75022	0.711844	1.64858	1.62274	1.54428	0.667361	5.75022	0.253631	1.64858	1.62274	0.921797	0.807113
	3	66_22_1	865	HET	F	HET - F	70	3_009_counted.tif	387	um	0.426296	4.07686	0.322307	0.930233	0.914729	0.736734	E	0.826132	4.82674	0.445606	1.15762	1.10853	1.0256	0.409791	4.82674	0.221037	1.15762	1.10853	0.722331	0.718341
	3	66_22_1	865	HET	F	HET - F	71	3_009_counted.tif	387	um	0.704058	3.62656	0.672712	1.02584	0.914729	0.946802	E	1.13146	4.45636	0.715956	1.31783	1.13437	1.20026	0.437727	4.45636	0.276982	1.31783	1.13437	0.746546	0.788834
	3	66_22_1	865	HET	F	HET - F	72	3_009_counted.tif	387	um	0.399936	2.94713	0.578629	0.795866	0.74677	0.713593	E	0.751905	3.78349	0.660065	1.08269	0.979328	0.978445	0.359681	3.78349	0.315748	1.08269	0.979328	0.676727	0.729313
	3	66_22_1	865	HET	F	HET - F	73	3_009_counted.tif	387	um	0.274977	2.2154	0.704045	0.599483	0.604651	0.591702	D	0.628014	3.5672	0.62019	1.04393	0.888889	0.89421	0.359106	3.5672	0.354633	1.04393	0.888889	0.676186	0.661704
	3	66_22_1	865	HET	F	HET - F	74	3_009_counted.tif	387	um	0.219792	2.03563	0.666536	0.537468	0.537468	0.529006	D	0.3808	2.61496	0.699806	0.702842	0.718346	0.696311	0.16645	2.61496	0.305889	0.702842	0.718346	0.460359	0.759727
	3	66_22_1	865	HET	F	HET - F	75	3_009_counted.tif	387	um	0.261656	2.23699	0.657073	0.542636	0.604651	0.577192	D	0.575787	3.42107	0.618227	0.816537	0.888889	0.856221	0.319819	3.42107	0.343392	0.816537	0.888889	0.638127	0.674116
	3	66_22_1	865	HET	F	HET - F	76	3_009_counted.tif	387	um	0.533555	3.18345	0.661596	0.844961	0.883721	0.824223	E	1.36814	5.7859	0.513569	1.45995	1.31266	1.31984	0.842731	5.7859	0.316342	1.45995	1.31266	1.03586	0.624488
	3	66_22_1	865	HET	F	HET - F	77	3_009_counted.tif	387	um	1.23412	4.85452	0.658074	1.22739	1.34367	1.25353	E	1.93711	6.9579	0.502814	1.57623	1.64083	1.57048	0.715996	6.9579	0.185851	1.57623	1.64083	0.954795	0.798182
	3	66_22_1	865	HET	F	HET - F	78	3_009_counted.tif	387	um	1.53356	5.79009	0.574829	1.55556	1.49871	1.39735	E	2.39578	7.76267	0.499613	1.90698	1.81912	1.74654	0.878232	7.76267	0.183146	1.90698	1.81912	1.05745	0.800067
	3	66_22_1	865	HET	F	HET - F	79	3_009_counted.tif	387	um	1.10421	4.71062	0.625326	1.10594	1.24031	1.18572	E	1.99595	5.80803	0.743538	1.5814	1.64083	1.59415	0.904052	5.80803	0.33678	1.5814	1.64083	1.07288	0.743792
	3	66_22_1	865	HET	F	HET - F	80	3_009_counted.tif	387	um	0.414205	2.67541	0.727181	0.803618	0.754522	0.726211	E	0.926146	4.09853	0.692842	1.09819	1.1447	1.08591	0.519073	4.09853	0.388314	1.09819	1.1447	0.81296	0.668756
	3	66_22_1	865	HET	F	HET - F	81	3_009_counted.tif	387	um	0.447496	3.12743	0.574941	0.863049	0.697674	0.754831	E	0.881064	4.54459	0.536077	1.1447	1.07493	1.05915	0.442101	4.54459	0.268993	1.1447	1.07493	0.750267	0.712674
	3	66_22_1	865	HET	F	HET - F	82	3_009_counted.tif	387	um	0.314932	2.5707	0.598858	0.664083	0.651163	0.633233	D	0.663655	3.39484	0.723625	0.963824	0.96124	0.919234	0.354633	3.39484	0.386679	0.963824	0.96124	0.671962	0.68887
	3	66_22_1	865	HET	F	HET - F	83	3_009_counted.tif	387	um	0.331277	2.39287	0.727051	0.677003	0.656331	0.649457	D	0.696165	3.33114	0.788383	0.992248	0.914729	0.94148	0.371619	3.33114	0.420846	0.992248	0.914729	0.687866	0.689826
	3	66_22_1	865	HET	F	HET - F	84	3_005_counted.tif	387	um	0.477128	3.04154	0.648123	0.816537	0.764858	0.779422	E	0.755176	3.65008	0.712284	1.08269	0.953488	0.980571	0.285707	3.65008	0.269479	1.08269	0.953488	0.603136	0.794865
	3	66_22_1	865	HET	F	HET - F	85	3_005_counted.tif	387	um	0.644459	3.65089	0.607587	0.976744	0.956072	0.905843	E	1.22647	4.66968	0.706797	1.31783	1.30491	1.24964	0.589882	4.66968	0.339939	1.31783	1.30491	0.866638	0.724884
	3	66_22_1	865	HET	F	HET - F	86	3_005_counted.tif	387	um	0.124979	1.6324	0.589376	0.335917	0.48062	0.398909	B	0.27704	2.58735	0.520047	0.609819	0.682171	0.593918	0.156167	2.58735	0.29315	0.609819	0.682171	0.445913	0.671657
	3	66_22_1	865	HET	F	HET - F	87	3_005_counted.tif	387	um	0.088536	1.32522	0.63351	0.341085	0.341085	0.335749	B	0.183823	1.66191	0.836361	0.48062	0.524548	0.483788	0.098719	1.66191	0.449152	0.48062	0.524548	0.354532	0.694001
	3	66_22_1	865	HET	F	HET - F	88	3_005_counted.tif	387	um	0.16012	1.6407	0.747473	0.516796	0.423773	0.451521	C	0.340391	2.39717	0.744373	0.697674	0.656331	0.658331	0.185045	2.39717	0.40466	0.697674	0.656331	0.485393	0.685857
	3	66_22_1	865	HET	F	HET - F	89	3_005_counted.tif	387	um	0.311039	2.47875	0.636148	0.609819	0.741602	0.629307	D	0.505231	3.02335	0.694581	0.821705	0.906977	0.802047	0.200542	3.02335	0.275701	0.821705	0.906977	0.50531	0.784626
	3	66_22_1	865	HET	F	HET - F	90	3_005_counted.tif	387	um	0.172345	1.75239	0.705261	0.434109	0.529716	0.46844	C	0.409851	2.76262	0.674829	0.692506	0.801034	0.722384	0.241879	2.76262	0.398259	0.692506	0.801034	0.55495	0.648465
	3	66_22_1	865	HET	F	HET - F	91	3_005_counted.tif	387	um	1.69195	6.11224	0.569109	1.50388	1.52455	1.46774	E	3.53742	9.50975	0.49154	2.14987	2.32816	2.12226	1.86138	9.50975	0.258647	2.14987	2.32816	1.53947	0.691592
	3	66_22_1	865	HET	F	HET - F	92	3_005_counted.tif	387	um	0.173	1.75836	0.70314	0.529716	0.428941	0.46933	C	0.338555	2.67096	0.596354	0.74677	0.664083	0.656553	0.169201	2.67096	0.298042	0.74677	0.664083	0.464148	0.714839
	3	66_22_1	865	HET	F	HET - F	93	3_005_counted.tif	387	um	0.543951	3.40968	0.587953	0.873385	0.888889	0.832214	E	1.10985	4.7702	0.612915	1.2093	1.34625	1.18874	0.574725	4.7702	0.317392	1.2093	1.34625	0.855431	0.70008
	3	66_22_1	865	HET	F	HET - F	94	3_005_counted.tif	387	um	0.272233	2.32967	0.630322	0.511628	0.645995	0.588743	D	0.460275	2.70593	0.789944	0.718346	0.816537	0.765533	0.194106	2.70593	0.333132	0.718346	0.816537	0.497135	0.769063
	3	66_22_1	865	HET	F	HET - F	95	3_005_counted.tif	387	um	0.356002	2.51703	0.706133	0.677003	0.692506	0.673258	E	0.691752	3.42096	0.742788	0.958656	0.943152	0.938491	0.342948	3.42096	0.36825	0.958656	0.943152	0.660799	0.717383
	3	66_22_1	865	HET	F	HET - F	96	3_005_counted.tif	387	um	0.224606	2.04419	0.675441	0.565891	0.527132	0.534768	D	0.493093	2.84077	0.767834	0.855297	0.777778	0.792354	0.273842	2.84077	0.426421	0.855297	0.777778	0.59048	0.674911
	3	66_22_1	865	HET	F	HET - F	97	3_005_counted.tif	387	um	0.299428	2.35861	0.676376	0.596899	0.69509	0.617449	D	0.633863	3.44312	0.671894	0.886305	0.989664	0.898365	0.340912	3.44312	0.361366	0.886305	0.989664	0.658834	0.687303
	3	66_22_1	865	HET	F	HET - F	98	3_005_counted.tif	387	um	0.435564	2.67894	0.762669	0.739018	0.762274	0.744699	E	0.944181	4.08812	0.709933	1.16538	1.13953	1.09643	0.515567	4.08812	0.387657	1.16538	1.13953	0.81021	0.679201
	3	66_22_1	865	HET	F	HET - F	99	3_005_counted.tif	387	um	0.809053	3.8781	0.676004	1.07752	1.07235	1.01495	E	1.48003	5.29236	0.664022	1.44703	1.41344	1.37275	0.680642	5.29236	0.305372	1.44703	1.41344	0.930924	0.739355
	3	66_22_1	865	HET	F	HET - F	100	3_005_counted.tif	387	um	0.150231	1.57821	0.757949	0.436693	0.449612	0.437356	C	0.303347	2.33027	0.702002	0.630491	0.658915	0.621477	0.157235	2.33027	0.363872	0.630491	0.658915	0.447435	0.703736
	4	66_22_6	874	WT	M	WT - M	1	4_001_counted.tif	387	um	0.094666	1.55891	0.489512	0.434109	0.372093	0.347178	B	0.321135	2.86346	0.49217	0.713178	0.697674	0.639439	0.230548	2.86346	0.353338	0.713178	0.697674	0.541796	0.542942
	4	66_22_6	874	WT	M	WT - M	2	4_001_counted.tif	387	um	0.185339	2.19452	0.483612	0.625323	0.516796	0.485779	C	0.46939	3.62488	0.448908	1	0.78553	0.773076	0.290027	3.62488	0.277371	1	0.78553	0.607679	0.628372
	4	66_22_6	874	WT	M	WT - M	3	4_001_counted.tif	387	um	0.435738	3.20917	0.53168	0.682171	0.873385	0.744848	E	0.946317	4.53368	0.578556	1.07493	1.27907	1.09767	0.519787	4.53368	0.317786	1.07493	1.27907	0.813519	0.67857
	4	66_22_6	874	WT	M	WT - M	4	4_001_counted.tif	387	um	0.765966	5.06896	0.374612	1.37984	0.976744	0.987552	E	1.29175	6.08944	0.437757	1.72093	1.25065	1.28246	0.539417	6.08944	0.182802	1.72093	1.25065	0.828738	0.770044
	4	66_22_6	874	WT	M	WT - M	5	4_001_counted.tif	387	um	0.18196	1.96666	0.591194	0.48062	0.50646	0.48133	C	0.512903	3.53512	0.515748	0.806202	0.873385	0.808114	0.336204	3.53512	0.338069	0.806202	0.873385	0.654269	0.595621
	4	66_22_6	874	WT	M	WT - M	6	4_001_counted.tif	387	um	0.714727	4.52873	0.437923	0.945736	1.25581	0.953949	E	1.51542	6.08715	0.513942	1.37984	1.62532	1.38906	0.812885	6.08715	0.275683	1.37984	1.62532	1.01735	0.686758
	4	66_22_6	874	WT	M	WT - M	7	4_001_counted.tif	387	um	0.069146	1.21179	0.591734	0.330749	0.294574	0.296714	B	0.243528	2.23694	0.611577	0.602067	0.591731	0.556839	0.178121	2.25061	0.441902	0.602067	0.591731	0.476225	0.532855
	4	66_22_6	874	WT	M	WT - M	8	4_001_counted.tif	387	um	0.057983	1.06583	0.641403	0.294574	0.258398	0.27171	A	0.164587	1.85335	0.60213	0.470284	0.45478	0.457776	0.109435	1.85335	0.400361	0.470284	0.45478	0.373279	0.593544
	4	66_22_6	874	WT	M	WT - M	9	4_001_counted.tif	387	um	0.098979	1.56998	0.504623	0.444444	0.361757	0.354999	B	0.315286	2.69456	0.545681	0.723514	0.666667	0.633589	0.220566	2.69456	0.381746	0.723514	0.666667	0.529937	0.560298
	4	66_22_6	874	WT	M	WT - M	10	4_001_counted.tif	387	um	0.286842	2.85487	0.442261	0.70801	0.749354	0.604333	D	0.611742	3.97777	0.485847	0.909561	1.01292	0.88255	0.332606	3.97777	0.264156	0.909561	1.01292	0.650759	0.684758
	4	66_22_6	874	WT	M	WT - M	11	4_001_counted.tif	387	um	0.117514	1.4395	0.712651	0.403101	0.372093	0.386812	B	0.27676	2.55699	0.53193	0.630491	0.591731	0.593618	0.162938	2.55699	0.313165	0.630491	0.591731	0.455477	0.651618
	4	66_22_6	874	WT	M	WT - M	12	4_001_counted.tif	387	um	0.211559	2.12217	0.590312	0.521964	0.594315	0.519004	D	0.470878	3.14855	0.596892	0.795866	0.865633	0.7743	0.265048	3.14855	0.335979	0.795866	0.865633	0.580921	0.670288
	4	66_22_6	874	WT	M	WT - M	13	4_001_counted.tif	387	um	0.304923	2.72254	0.516954	0.666667	0.70801	0.623089	D	0.57598	3.13423	0.736808	0.855297	0.945736	0.856365	0.278362	3.13423	0.356088	0.855297	0.945736	0.595333	0.727598
	4	66_22_6	874	WT	M	WT - M	14	4_001_counted.tif	387	um	0.178675	1.89848	0.622964	0.50646	0.459948	0.476965	C	0.4416	3.3788	0.486086	0.842377	0.777778	0.749842	0.267973	3.3788	0.294968	0.842377	0.777778	0.584118	0.636088
	4	66_22_6	874	WT	M	WT - M	15	4_001_counted.tif	387	um	0.246019	2.4305	0.523346	0.666667	0.568475	0.559679	D	0.491577	3.22679	0.593282	0.868217	0.857881	0.791135	0.252135	3.23258	0.30321	0.868217	0.860465	0.566594	0.707438
	4	66_22_6	874	WT	M	WT - M	16	4_001_counted.tif	387	um	0.043106	0.916847	0.644403	0.217054	0.25323	0.234274	A	0.18801	1.97682	0.604585	0.485788	0.542636	0.489267	0.147334	1.97682	0.473782	0.485788	0.542636	0.433118	0.478827
	4	66_22_6	874	WT	M	WT - M	17	4_001_counted.tif	387	um	0.123951	1.69314	0.543341	0.428941	0.428941	0.397265	B	0.343249	2.67386	0.603309	0.656331	0.666667	0.661089	0.223831	2.67386	0.393416	0.656331	0.666667	0.533845	0.600925
	4	66_22_6	874	WT	M	WT - M	18	4_001_counted.tif	387	um	0.149116	1.85082	0.547025	0.382429	0.537468	0.43573	C	0.367993	3.07809	0.488076	0.682171	0.863049	0.684502	0.223865	3.07809	0.296916	0.682171	0.863049	0.533886	0.636564
	4	66_22_6	874	WT	M	WT - M	19	4_001_counted.tif	387	um	0.228732	2.26663	0.559467	0.511628	0.620155	0.539658	D	0.466518	3.11258	0.605116	0.751938	0.847545	0.770707	0.243889	3.11258	0.316346	0.751938	0.847545	0.557251	0.700212
	4	66_22_6	874	WT	M	WT - M	20	4_001_counted.tif	387	um	0.35528	2.95847	0.51009	0.661499	0.780362	0.672575	E	0.602535	3.45535	0.634174	0.857881	0.976744	0.875883	0.255166	3.45535	0.268565	0.857881	0.976744	0.569989	0.767882
	4	66_22_6	874	WT	M	WT - M	21	4_001_counted.tif	387	um	0.246513	2.97324	0.350421	0.847545	0.594315	0.560241	D	0.497239	3.51587	0.505488	1.01034	0.826873	0.795679	0.258692	3.51587	0.262983	1.01034	0.826873	0.573914	0.704105
	4	66_22_6	874	WT	M	WT - M	22	4_001_counted.tif	387	um	0.607349	3.73649	0.546663	0.914729	1.03876	0.879375	E	1.14712	5.03527	0.568556	1.21705	1.3385	1.20854	0.549713	5.03527	0.272459	1.21705	1.3385	0.83661	0.727637
	4	66_22_6	874	WT	M	WT - M	23	4_001_counted.tif	387	um	0.259626	2.65449	0.463017	0.682171	0.645995	0.574949	D	0.504283	3.3886	0.55188	0.914729	0.821705	0.801295	0.251721	3.3886	0.27548	0.914729	0.821705	0.566128	0.717525
	4	66_22_6	874	WT	M	WT - M	24	4_001_counted.tif	387	um	0.119511	1.57316	0.606839	0.387597	0.397933	0.390085	B	0.286047	2.57347	0.542764	0.630491	0.674419	0.603495	0.171344	2.57347	0.325119	0.630491	0.674419	0.467078	0.646376
	4	66_22_6	874	WT	M	WT - M	25	4_001_counted.tif	387	um	0.419179	3.61441	0.403213	0.656331	1.02326	0.730558	E	0.758922	4.66677	0.4379	0.881137	1.34367	0.983	0.349652	4.66677	0.20175	0.881137	1.34367	0.667226	0.743192
	4	66_22_6	874	WT	M	WT - M	26	4_001_counted.tif	387	um	0.514986	3.18073	0.639663	0.710594	0.96124	0.809753	E	0.830379	4.33293	0.555806	0.950904	1.19897	1.02824	0.323518	4.33293	0.216544	0.950904	1.19897	0.641807	0.787516
	4	66_22_6	874	WT	M	WT - M	27	4_001_counted.tif	387	um	0.118783	1.48646	0.675545	0.400517	0.413437	0.388895	B	0.347555	2.62711	0.632813	0.658915	0.692506	0.665222	0.232445	2.62711	0.423225	0.658915	0.692506	0.54402	0.584609
	4	66_22_6	874	WT	M	WT - M	28	4_001_counted.tif	387	um	0.242266	2.22581	0.614507	0.529716	0.609819	0.555394	D	0.575146	3.54833	0.574037	0.860465	0.919897	0.855744	0.338468	3.54833	0.337816	0.860465	0.919897	0.656468	0.649019
	4	66_22_6	874	WT	M	WT - M	29	4_001_counted.tif	387	um	0.163011	1.98378	0.520523	0.589147	0.444444	0.455579	C	0.45054	3.13725	0.575236	0.894057	0.739018	0.757394	0.292691	3.13725	0.373698	0.894057	0.739018	0.610464	0.601509
	4	66_22_6	874	WT	M	WT - M	30	4_001_counted.tif	387	um	0.252849	2.42922	0.538442	0.671835	0.542636	0.567395	D	0.494595	3.31637	0.565109	0.878553	0.795866	0.79356	0.248316	3.31637	0.283718	0.878553	0.795866	0.562286	0.715
	4	66_22_6	874	WT	M	WT - M	31	4_001_counted.tif	387	um	0.411774	2.89053	0.619319	0.682171	0.78553	0.724077	E	0.740674	3.72404	0.671134	0.96124	1.01809	0.97111	0.336685	3.72404	0.305075	0.96124	1.01809	0.654737	0.745617
	4	66_22_6	874	WT	M	WT - M	32	4_001_counted.tif	387	um	0.583512	3.49096	0.601687	0.940568	1.01292	0.861946	E	1.39722	5.95346	0.495379	1.4522	1.47804	1.33379	0.822841	5.95346	0.291734	1.4522	1.47804	1.02356	0.646237
	4	66_22_6	874	WT	M	WT - M	33	4_001_counted.tif	387	um	0.451716	3.16629	0.566205	0.69509	0.847545	0.758382	E	0.771128	4.37116	0.507158	0.958656	1.09561	0.990874	0.327751	4.37116	0.215557	0.958656	1.09561	0.645992	0.765367
	4	66_22_6	874	WT	M	WT - M	34	4_002_counted.tif	387	um	0.187375	1.98934	0.594984	0.511628	0.490956	0.48844	C	0.352944	2.81774	0.558615	0.73385	0.692506	0.67036	0.17099	2.81774	0.270631	0.73385	0.692506	0.466595	0.728623
	4	66_22_6	874	WT	M	WT - M	35	4_002_counted.tif	387	um	0.295622	2.57758	0.559144	0.666667	0.625323	0.613513	D	0.506306	2.98153	0.715721	0.832041	0.860465	0.8029	0.21851	3.04714	0.29573	0.832041	0.860465	0.527461	0.76412
	4	66_22_6	874	WT	M	WT - M	36	4_002_counted.tif	387	um	0.379311	2.83863	0.591543	0.764858	0.677003	0.694949	E	0.676615	3.72025	0.614336	0.927649	0.917313	0.928166	0.304836	3.72025	0.276778	0.927649	0.917313	0.623	0.748733
	4	66_22_6	874	WT	M	WT - M	37	4_002_counted.tif	387	um	0.378396	3.02628	0.519205	0.75969	0.713178	0.69411	E	0.759964	4.33838	0.507397	1.03359	1.11111	0.983675	0.389747	4.33838	0.260218	1.03359	1.11111	0.704444	0.70563
	4	66_22_6	874	WT	M	WT - M	38	4_002_counted.tif	387	um	0.284178	2.66178	0.50403	0.568475	0.687339	0.60152	D	0.551469	3.78279	0.484291	0.881137	0.906977	0.837945	0.274516	3.78279	0.241076	0.881137	0.906977	0.591206	0.717852
	4	66_22_6	874	WT	M	WT - M	39	4_002_counted.tif	387	um	0.830566	4.75709	0.461213	1.30749	1.02326	1.02835	E	1.34502	5.60365	0.538267	1.58398	1.28682	1.30864	0.527526	5.60365	0.211111	1.58398	1.28682	0.819553	0.785818
	4	66_22_6	874	WT	M	WT - M	40	4_002_counted.tif	387	um	0.310739	2.70879	0.532177	0.754522	0.563307	0.629003	D	0.615588	3.88662	0.512101	1.05943	0.842377	0.88532	0.312081	3.88662	0.259617	1.05943	0.842377	0.63036	0.710482
	4	66_22_6	874	WT	M	WT - M	41	4_002_counted.tif	387	um	0.348537	2.77647	0.568164	0.645995	0.718346	0.666161	E	0.720136	3.9667	0.575131	0.971576	0.997416	0.957552	0.379217	3.9667	0.302859	0.971576	0.997416	0.694863	0.695692
	4	66_22_6	874	WT	M	WT - M	42	4_002_counted.tif	387	um	0.591197	3.56349	0.585048	0.914729	0.904393	0.867603	E	1.20108	5.18566	0.561271	1.31266	1.25065	1.23663	0.619394	5.18566	0.289447	1.31266	1.25065	0.888052	0.701586
	4	66_22_6	874	WT	M	WT - M	43	4_002_counted.tif	387	um	0.125366	1.70082	0.544597	0.439276	0.444444	0.399526	B	0.312381	2.96755	0.445757	0.739018	0.700258	0.630663	0.191602	2.96755	0.273409	0.739018	0.700258	0.493918	0.633501
	4	66_22_6	874	WT	M	WT - M	44	4_002_counted.tif	387	um	0.208428	2.11274	0.586776	0.511628	0.563307	0.515149	D	0.454961	3.12194	0.58659	0.764858	0.795866	0.761101	0.252195	3.12194	0.32516	0.764858	0.795866	0.566661	0.676848
	4	66_22_6	874	WT	M	WT - M	45	4_002_counted.tif	387	um	0.303107	2.73149	0.510512	0.656331	0.739018	0.621231	D	0.579212	3.70136	0.531283	0.919897	0.953488	0.858764	0.283737	3.70136	0.260258	0.919897	0.953488	0.601053	0.723401
	4	66_22_6	874	WT	M	WT - M	46	4_002_counted.tif	387	um	0.405424	3.15273	0.512561	0.790698	0.764858	0.718472	E	0.699437	3.91691	0.572889	1.02326	1.02842	0.94369	0.302459	3.91691	0.247735	1.02326	1.02842	0.620566	0.761343
	4	66_22_6	874	WT	M	WT - M	47	4_002_counted.tif	387	um	0.882753	5.06369	0.432629	1.34884	0.940568	1.06017	E	1.38631	6.10748	0.467033	1.66925	1.19897	1.32858	0.516943	6.10748	0.174152	1.66925	1.19897	0.81129	0.797974
	4	66_22_6	874	WT	M	WT - M	48	4_002_counted.tif	387	um	0.190654	1.99148	0.604093	0.521964	0.496124	0.492695	C	0.376961	2.98089	0.533106	0.73385	0.764858	0.692793	0.191689	2.98089	0.27109	0.73385	0.764858	0.49403	0.711172
	4	66_22_6	874	WT	M	WT - M	49	4_002_counted.tif	387	um	0.405932	3.05491	0.546596	0.697674	0.816537	0.718922	E	0.827227	4.40253	0.536327	1.10853	1.10853	1.02628	0.429335	4.40253	0.278356	1.10853	1.10853	0.739355	0.70051
	4	66_22_6	874	WT	M	WT - M	50	4_002_counted.tif	387	um	0.149317	1.82154	0.56551	0.509044	0.434109	0.436023	C	0.387423	3.05672	0.521055	0.850129	0.661499	0.702341	0.242947	3.05672	0.326746	0.850129	0.661499	0.556174	0.620815
	4	66_22_6	874	WT	M	WT - M	51	4_002_counted.tif	387	um	0.127884	1.70311	0.554037	0.382429	0.48062	0.403518	C	0.296416	2.77573	0.483458	0.656331	0.664083	0.614336	0.173013	2.77573	0.282186	0.656331	0.664083	0.469347	0.656837
	4	66_22_6	874	WT	M	WT - M	52	4_002_counted.tif	387	um	0.109789	1.53985	0.581848	0.315245	0.465116	0.373882	B	0.282235	2.39211	0.619808	0.589147	0.666667	0.59946	0.176645	2.39211	0.387926	0.589147	0.666667	0.474248	0.623697
	4	66_22_6	874	WT	M	WT - M	53	4_002_counted.tif	387	um	0.191789	2.24307	0.479015	0.671835	0.470284	0.494159	C	0.412976	3.47628	0.429442	0.950904	0.72093	0.725133	0.227103	3.47628	0.236158	0.950904	0.72093	0.537733	0.681474
	4	66_22_6	874	WT	M	WT - M	54	4_002_counted.tif	387	um	0.30734	2.70569	0.527561	0.627907	0.713178	0.625554	D	0.677363	3.80086	0.589205	0.966408	0.958656	0.928679	0.377168	3.80086	0.32808	0.966408	0.958656	0.692983	0.673595
	4	66_22_6	874	WT	M	WT - M	55	4_002_counted.tif	387	um	0.563348	3.58543	0.550684	0.966408	0.826873	0.846922	E	0.970034	4.4487	0.61593	1.1783	1.15762	1.11134	0.416274	4.4487	0.264316	1.1783	1.15762	0.728022	0.76207
	4	66_22_6	874	WT	M	WT - M	56	4_002_counted.tif	387	um	0.281887	2.49035	0.57117	0.625323	0.614987	0.599091	D	0.524675	3.48521	0.542802	0.883721	0.826873	0.817335	0.249524	3.48521	0.258145	0.883721	0.826873	0.563652	0.73298
	4	66_22_6	874	WT	M	WT - M	57	4_002_counted.tif	387	um	0.372126	3.06778	0.496882	0.77261	0.718346	0.688335	E	0.694249	3.64578	0.656363	1.00258	0.956072	0.940184	0.329888	3.64578	0.311886	1.00258	0.956072	0.648094	0.732129
	4	66_22_6	874	WT	M	WT - M	58	4_002_counted.tif	387	um	0.224733	2.1774	0.595665	0.573643	0.511628	0.53492	D	0.512129	3.32068	0.583627	0.912145	0.77261	0.807504	0.293245	3.32068	0.334185	0.912145	0.77261	0.611041	0.662436
	4	66_22_6	874	WT	M	WT - M	59	4_002_counted.tif	387	um	0.224112	2.1418	0.613926	0.537468	0.563307	0.53418	D	0.480026	3.26498	0.565867	0.842377	0.78553	0.781785	0.261523	3.26498	0.30829	0.842377	0.78553	0.577045	0.683282
	4	66_22_6	874	WT	M	WT - M	60	4_002_counted.tif	387	um	0.351475	2.86398	0.538474	0.682171	0.70801	0.668963	E	0.823562	4.29518	0.560976	1.05943	1.02326	1.02401	0.479725	4.29518	0.326769	1.05943	1.02326	0.78154	0.65328
	4	66_22_6	874	WT	M	WT - M	61	4_002_counted.tif	387	um	0.131429	1.83607	0.489916	0.496124	0.439276	0.409073	C	0.399956	3.00924	0.55502	0.819121	0.73385	0.71361	0.273448	3.00924	0.379464	0.819121	0.73385	0.590055	0.573244
	4	66_22_6	874	WT	M	WT - M	62	4_002_counted.tif	387	um	0.250412	2.49484	0.505567	0.630491	0.666667	0.564654	D	0.559856	3.78141	0.492016	1.00517	0.919897	0.844293	0.316961	3.78141	0.278554	1.00517	0.919897	0.635269	0.668789
	4	66_22_6	874	WT	M	WT - M	63	4_002_counted.tif	387	um	0.119691	1.59564	0.590746	0.400517	0.428941	0.390378	B	0.235075	2.24738	0.584875	0.550388	0.599483	0.547089	0.122055	2.43043	0.259656	0.552972	0.599483	0.394215	0.713555
	4	66_22_6	874	WT	M	WT - M	64	4_002_counted.tif	387	um	0.224058	2.30443	0.530205	0.718346	0.444444	0.534116	D	0.437747	2.94932	0.632398	0.935401	0.661499	0.746563	0.224512	3.25118	0.266911	0.940568	0.666667	0.534656	0.715432
	4	66_22_6	874	WT	M	WT - M	65	4_002_counted.tif	387	um	0.317002	2.63388	0.57422	0.633075	0.723514	0.635311	D	0.67976	3.96537	0.543247	0.96124	1.01292	0.930321	0.369402	3.96537	0.295217	0.96124	1.01292	0.685811	0.682894
	4	66_22_6	874	WT	M	WT - M	66	4_002_counted.tif	387	um	0.174562	1.87238	0.62571	0.501292	0.45478	0.471444	C	0.377047	2.89334	0.565989	0.803618	0.653747	0.692872	0.20748	2.89334	0.311449	0.803618	0.653747	0.513976	0.68042
	4	66_22_6	874	WT	M	WT - M	67	4_006_counted.tif	387	um	0.237219	2.36861	0.531339	0.609819	0.55814	0.549579	D	0.506293	3.65815	0.475431	0.790698	0.914729	0.80289	0.273695	3.65815	0.257011	0.790698	0.914729	0.590321	0.684501
	4	66_22_6	874	WT	M	WT - M	68	4_006_counted.tif	387	um	0.118743	1.61941	0.568991	0.428941	0.397933	0.388829	B	0.264841	2.40565	0.575083	0.609819	0.614987	0.580694	0.149537	2.40565	0.324709	0.609819	0.614987	0.436344	0.669594
	4	66_22_6	874	WT	M	WT - M	69	4_006_counted.tif	387	um	0.721264	4.41869	0.464214	0.971576	1.08527	0.958302	E	1.23742	6.62127	0.354686	1.31524	1.35142	1.2552	0.525202	6.62127	0.150541	1.31524	1.35142	0.817746	0.763464
	4	66_22_6	874	WT	M	WT - M	70	4_006_counted.tif	387	um	0.153997	1.85006	0.565392	0.470284	0.459948	0.442804	C	0.429842	3.33573	0.485442	0.801034	0.780362	0.739792	0.280625	3.33573	0.316924	0.801034	0.780362	0.597748	0.598552
	4	66_22_6	874	WT	M	WT - M	71	4_006_counted.tif	387	um	0.692727	4.1104	0.515232	0.863049	1.14212	0.939152	E	0.982787	4.90307	0.513728	1.00775	1.37984	1.11863	0.300676	4.90307	0.157171	1.00775	1.37984	0.618735	0.839559
	4	66_22_6	874	WT	M	WT - M	72	4_006_counted.tif	387	um	0.48046	3.34948	0.53816	0.75969	0.863049	0.782139	E	0.87448	4.63083	0.512438	1.01292	1.19638	1.05519	0.402513	4.63083	0.23587	1.01292	1.19638	0.715888	0.741231
	4	66_22_6	874	WT	M	WT - M	73	4_006_counted.tif	387	um	1.19901	5.20761	0.55559	1.15762	1.4677	1.23557	E	1.85644	6.7752	0.508213	1.49871	1.79845	1.53743	0.67104	6.7752	0.183702	1.49871	1.79845	0.924335	0.803656
	4	66_22_6	874	WT	M	WT - M	74	4_006_counted.tif	387	um	0.320307	2.92686	0.469865	0.640827	0.826873	0.638614	D	0.579486	3.6886	0.535217	0.870801	1.04393	0.858967	0.266791	3.6886	0.24641	0.870801	1.04393	0.582828	0.743467
	4	66_22_6	874	WT	M	WT - M	75	4_006_counted.tif	387	um	0.442415	4.55474	0.267986	0.894057	1.323	0.750533	E	0.934719	5.75493	0.354658	1.16279	1.55039	1.09093	0.504036	5.75493	0.191245	1.16279	1.55039	0.801098	0.687978
	4	66_22_6	874	WT	M	WT - M	76	4_006_counted.tif	387	um	0.203941	2.53902	0.39754	0.620155	0.589147	0.509574	C	0.375545	3.15396	0.474415	0.775194	0.754522	0.69149	0.178234	3.15396	0.225158	0.775194	0.754522	0.476377	0.736922
	4	66_22_6	874	WT	M	WT - M	77	4_006_counted.tif	387	um	0.167752	2.06195	0.495817	0.423773	0.599483	0.462156	C	0.556223	4.81699	0.301237	1.1938	0.94832	0.841549	0.393793	4.81699	0.213269	1.1938	0.94832	0.708091	0.549173
	4	66_22_6	874	WT	M	WT - M	78	4_006_counted.tif	387	um	1.22811	6.1029	0.414358	1.35917	1.60723	1.25047	E	1.72663	6.81938	0.466574	1.6124	1.83462	1.48271	0.514205	6.81938	0.138949	1.6124	1.83462	0.809139	0.843371
	4	66_22_6	874	WT	M	WT - M	79	4_006_counted.tif	387	um	0.456703	3.27564	0.534874	0.697674	0.904393	0.762556	E	0.845983	4.38653	0.552496	0.950904	1.1783	1.03785	0.397672	4.38653	0.259712	0.950904	1.1783	0.71157	0.734744
	4	66_22_6	874	WT	M	WT - M	80	4_006_counted.tif	387	um	0.211673	2.1092	0.597917	0.511628	0.552972	0.519144	D	0.442328	3.09647	0.579724	0.726098	0.826873	0.75046	0.236317	3.09647	0.309722	0.726098	0.826873	0.548533	0.691768
	4	66_22_6	874	WT	M	WT - M	81	4_006_counted.tif	387	um	0.563802	3.89906	0.466033	0.940568	0.98708	0.847263	E	1.13166	5.53959	0.463414	1.23773	1.36951	1.20036	0.57779	5.53959	0.236605	1.23773	1.36951	0.857709	0.70584
	4	66_22_6	874	WT	M	WT - M	82	4_006_counted.tif	387	um	0.878526	4.86013	0.467379	1.12661	1.14729	1.05763	E	1.43318	5.86264	0.523992	1.39793	1.43669	1.35085	0.56712	5.86264	0.207347	1.39793	1.43669	0.849753	0.782937
	4	66_22_6	874	WT	M	WT - M	83	4_006_counted.tif	387	um	0.980577	5.03041	0.486951	1.24548	1.26098	1.11737	E	1.69753	6.54576	0.497861	1.52196	1.63824	1.47016	0.729977	6.54576	0.214091	1.52196	1.63824	0.964072	0.760032
	4	66_22_6	874	WT	M	WT - M	84	4_006_counted.tif	387	um	0.331844	2.75279	0.550299	0.635659	0.713178	0.650013	D	0.627219	3.79161	0.548254	0.886305	0.96124	0.893644	0.302499	3.79161	0.264415	0.886305	0.96124	0.620608	0.727373
	4	66_22_6	874	WT	M	WT - M	85	4_006_counted.tif	387	um	0.291289	2.6038	0.539904	0.728682	0.55814	0.609	D	0.554474	3.61538	0.533068	0.912145	0.839793	0.840225	0.270023	3.61538	0.259598	0.912145	0.839793	0.586348	0.724805
	4	66_22_6	874	WT	M	WT - M	86	4_006_counted.tif	387	um	0.303214	2.67564	0.532236	0.739018	0.589147	0.621341	D	0.636006	3.90198	0.524931	1	0.888889	0.899882	0.339857	3.90198	0.280502	1	0.888889	0.657814	0.690469
	4	66_22_6	874	WT	M	WT - M	87	4_006_counted.tif	387	um	0.213288	2.21976	0.54396	0.630491	0.465116	0.521121	D	0.402166	3.02198	0.553392	0.764858	0.715762	0.715579	0.194653	3.02198	0.267849	0.764858	0.715762	0.497835	0.72825
	4	66_22_6	874	WT	M	WT - M	88	4_006_counted.tif	387	um	0.40708	3.05895	0.546694	0.70801	0.842377	0.719938	E	0.721785	4.05055	0.552828	0.989664	1.06977	0.958648	0.322644	4.05055	0.247119	0.989664	1.06977	0.640939	0.750993
	4	66_22_6	874	WT	M	WT - M	89	4_006_counted.tif	387	um	0.258438	2.45493	0.538876	0.620155	0.573643	0.573632	D	0.600111	3.92788	0.488792	0.945736	0.956072	0.87412	0.34823	3.92788	0.283634	0.945736	0.956072	0.665868	0.65624
	4	66_22_6	874	WT	M	WT - M	90	4_006_counted.tif	387	um	0.152455	1.8343	0.569391	0.444444	0.470284	0.440581	C	0.351481	2.86393	0.538501	0.700258	0.682171	0.668969	0.203907	2.86393	0.312405	0.700258	0.682171	0.509532	0.658597
	4	66_22_6	874	WT	M	WT - M	91	4_006_counted.tif	387	um	0.635946	4.14342	0.465491	0.940568	1.13695	0.89984	E	1.21104	5.56515	0.491379	1.33333	1.39018	1.24175	0.585822	5.56515	0.237696	1.33333	1.39018	0.86365	0.724653
	4	66_22_6	874	WT	M	WT - M	92	4_006_counted.tif	387	um	0.368354	3.00905	0.511231	0.568475	0.878553	0.684838	E	0.795478	4.49672	0.494363	0.919897	1.1938	1.0064	0.43489	4.49672	0.270269	0.919897	1.1938	0.744123	0.680485
	4	66_22_6	874	WT	M	WT - M	93	4_006_counted.tif	387	um	0.182922	1.91411	0.627395	0.521964	0.444444	0.482601	C	0.369656	2.87857	0.560601	0.751938	0.630491	0.686047	0.191642	2.87857	0.290634	0.751938	0.630491	0.49397	0.703451
	4	66_22_6	874	WT	M	WT - M	94	4_006_counted.tif	387	um	0.684287	3.89612	0.566479	0.966408	0.997416	0.933414	E	1.14604	4.88518	0.603458	1.20413	1.26873	1.20797	0.472034	4.88518	0.248554	1.20413	1.26873	0.77525	0.772716
	4	66_22_6	874	WT	M	WT - M	95	4_007_counted.tif	387	um	0.376099	2.96896	0.536172	0.666667	0.821705	0.692	E	0.669104	4.04422	0.514085	0.878553	1.09561	0.923	0.300676	4.04422	0.231015	0.878553	1.09561	0.618735	0.749729
	4	66_22_6	874	WT	M	WT - M	96	4_007_counted.tif	387	um	0.574365	3.72218	0.520958	0.826873	1.04393	0.855163	E	1.06053	4.94406	0.54521	1.1292	1.34625	1.16203	0.49587	4.94406	0.254924	1.1292	1.34625	0.794582	0.735924
	4	66_22_6	874	WT	M	WT - M	97	4_007_counted.tif	387	um	1.11876	5.00193	0.561917	1.15246	1.25065	1.19351	E	1.72222	6.2398	0.55585	1.47804	1.55556	1.48081	0.616276	6.2398	0.198904	1.47804	1.55556	0.885814	0.805981
	4	66_22_6	874	WT	M	WT - M	98	4_007_counted.tif	387	um	0.121894	1.61891	0.584451	0.434109	0.377261	0.393955	B	0.364535	3.31867	0.415931	0.842377	0.764858	0.681278	0.246793	3.31867	0.281589	0.842377	0.764858	0.560559	0.578258
	4	66_22_6	874	WT	M	WT - M	99	4_007_counted.tif	387	um	0.224012	2.30683	0.528992	0.563307	0.578811	0.534061	D	0.500197	3.51698	0.508174	0.881137	0.824289	0.798042	0.282368	3.51698	0.286871	0.881137	0.824289	0.599602	0.669214
	4	66_22_6	874	WT	M	WT - M	100	4_007_counted.tif	387	um	0.140403	1.6673	0.634683	0.403101	0.449612	0.422808	C	0.339763	2.94095	0.493639	0.658915	0.697674	0.657723	0.203754	2.94095	0.296032	0.658915	0.697674	0.50934	0.642836
	5	66_22_5	893	WT	F	WT - F	1	5_001_counted.tif	387	um	0.762194	4.56857	0.458896	1.46512	1.00775	0.985117	E	2.20015	6.24215	0.709567	2.07493	1.646	1.67371	1.45001	6.24215	0.467642	2.07493	1.646	1.35875	0.588582
	5	66_22_5	893	WT	F	WT - F	2	5_001_counted.tif	387	um	0.296951	2.35018	0.675602	0.648579	0.633075	0.61489	D	0.54751	2.9987	0.765131	0.883721	0.860465	0.834932	0.257043	2.9987	0.35921	0.883721	0.860465	0.572082	0.736455
	5	66_22_5	893	WT	F	WT - F	3	5_001_counted.tif	387	um	0.255387	2.07213	0.747437	0.586563	0.571059	0.570236	D	0.463948	2.66449	0.821202	0.764858	0.829457	0.768581	0.214283	2.66449	0.379288	0.764858	0.829457	0.522335	0.741933
	5	66_22_5	893	WT	F	WT - F	4	5_001_counted.tif	387	um	0.584988	3.24592	0.697718	0.935401	0.801034	0.863035	E	0.934038	3.86276	0.786645	1.13178	1.11111	1.09053	0.357771	3.86276	0.301314	1.13178	1.11111	0.674928	0.791391
	5	66_22_5	893	WT	F	WT - F	5	5_001_counted.tif	387	um	0.198386	1.89153	0.696775	0.55814	0.511628	0.502586	C	0.379004	2.43159	0.805514	0.723514	0.702842	0.694667	0.185779	2.43159	0.394845	0.723514	0.702842	0.486355	0.723492
	5	66_22_5	893	WT	F	WT - F	6	5_001_counted.tif	387	um	0.141952	1.56156	0.731531	0.534884	0.341085	0.425134	C	0.363173	2.43838	0.767575	0.855297	0.596899	0.680005	0.225641	2.43838	0.476898	0.855297	0.596899	0.535999	0.625193
	5	66_22_5	893	WT	F	WT - F	7	5_001_counted.tif	387	um	0.623046	3.37828	0.686024	0.945736	0.881137	0.890666	E	0.909294	3.85143	0.770318	1.10078	1.10336	1.07599	0.295181	3.85143	0.250066	1.10078	1.10336	0.613055	0.827767
	5	66_22_5	893	WT	F	WT - F	8	5_001_counted.tif	387	um	0.185172	1.7894	0.726721	0.478036	0.527132	0.48556	C	0.345285	2.39518	0.756333	0.762274	0.651163	0.663046	0.163665	2.39518	0.358502	0.762274	0.651163	0.456492	0.732316
	5	66_22_5	893	WT	F	WT - F	9	5_001_counted.tif	387	um	0.157696	1.75771	0.641414	0.478036	0.444444	0.44809	C	0.313202	2.17572	0.831435	0.651163	0.661499	0.631491	0.160347	2.17572	0.425661	0.651163	0.661499	0.451841	0.709575
	5	66_22_5	893	WT	F	WT - F	10	5_001_counted.tif	387	um	0.590443	3.4087	0.638571	0.953488	0.883721	0.86705	E	1.1544	4.64985	0.670947	1.30233	1.43152	1.21236	0.570886	4.64985	0.331804	1.30233	1.43152	0.852569	0.715173
	5	66_22_5	893	WT	F	WT - F	11	5_001_counted.tif	387	um	0.613678	3.34828	0.68787	1.01034	0.940568	0.883945	E	1.44501	5.00771	0.724108	1.62274	1.32558	1.35641	0.839446	5.00771	0.420654	1.62274	1.32558	1.03384	0.65168
	5	66_22_5	893	WT	F	WT - F	12	5_001_counted.tif	387	um	0.428453	3.06463	0.573266	0.937984	0.74677	0.738595	E	0.811924	3.78057	0.713856	1.26357	0.992248	1.01675	0.391837	3.78057	0.344509	1.26357	0.992248	0.70633	0.72643
	5	66_22_5	893	WT	F	WT - F	13	5_001_counted.tif	387	um	0.139214	1.55133	0.726915	0.44186	0.434109	0.421014	C	0.313843	2.21218	0.805902	0.658915	0.661499	0.632137	0.178875	2.21218	0.459325	0.658915	0.661499	0.477232	0.666017
	5	66_22_5	893	WT	F	WT - F	14	5_001_counted.tif	387	um	0.634838	3.88305	0.529087	1.11886	1.1447	0.899056	E	1.05567	4.63871	0.616513	1.354	1.39793	1.15936	0.431431	4.63871	0.251957	1.354	1.39793	0.741158	0.775476
	5	66_22_5	893	WT	F	WT - F	15	5_001_counted.tif	387	um	0.439103	3.05233	0.592261	0.886305	0.801034	0.747719	E	1.00393	4.17567	0.72354	1.2584	1.2093	1.1306	0.57327	4.17567	0.413158	1.2584	1.2093	0.854348	0.661349
	5	66_22_5	893	WT	F	WT - F	16	5_001_counted.tif	387	um	0.110243	1.34247	0.768686	0.408269	0.379845	0.374654	B	0.26816	2.00661	0.83691	0.630491	0.563307	0.584322	0.161722	2.00661	0.504726	0.630491	0.563307	0.453774	0.641178
	5	66_22_5	893	WT	F	WT - F	17	5_001_counted.tif	387	um	0.569464	3.4025	0.618131	0.855297	0.96124	0.851507	E	1.13256	4.31434	0.764613	1.24031	1.30233	1.20084	0.572535	4.31434	0.38653	1.24031	1.30233	0.8538	0.709093
	5	66_22_5	893	WT	F	WT - F	18	5_001_counted.tif	387	um	0.386635	2.5519	0.746076	0.687339	0.757106	0.701626	E	0.831367	3.56512	0.821967	1.00258	1.10078	1.02885	0.451001	3.56512	0.445902	1.00258	1.10078	0.757781	0.681953
	5	66_22_5	893	WT	F	WT - F	19	5_001_counted.tif	387	um	0.472594	3.09307	0.620753	0.643411	1.02842	0.77571	E	0.847445	3.8204	0.729631	0.904393	1.31008	1.03875	0.383203	3.8204	0.32993	0.904393	1.31008	0.698505	0.746773
	5	66_22_5	893	WT	F	WT - F	20	5_001_counted.tif	387	um	0.291576	2.29718	0.694337	0.524548	0.78553	0.6093	D	0.52593	2.93169	0.768956	0.728682	0.966408	0.818312	0.240757	2.93169	0.352009	0.728682	0.966408	0.553662	0.744581
	5	66_22_5	893	WT	F	WT - F	21	5_001_counted.tif	387	um	0.110337	1.27741	0.849707	0.408269	0.372093	0.374814	B	0.309003	2.35621	0.699429	0.653747	0.751938	0.627244	0.202298	2.35621	0.457903	0.653747	0.751938	0.507517	0.597557
	5	66_22_5	893	WT	F	WT - F	22	5_001_counted.tif	387	um	0.246326	2.08413	0.712643	0.511628	0.702842	0.560029	D	0.520255	2.96244	0.74495	0.816537	0.953488	0.813885	0.277915	2.96244	0.397945	0.816537	0.953488	0.594855	0.688093
	5	66_22_5	893	WT	F	WT - F	23	5_001_counted.tif	387	um	0.600618	5.73439	0.229527	1.16538	1.89664	0.874489	E	1.19622	6.21207	0.389537	1.38243	2.18605	1.23413	0.610847	6.21207	0.198916	1.38243	2.18605	0.881904	0.708587
	5	66_22_5	893	WT	F	WT - F	24	5_001_counted.tif	387	um	0.342848	2.63582	0.620125	0.648579	0.860465	0.660702	E	0.713893	3.79104	0.624204	1.0155	1.08786	0.953392	0.377882	3.79104	0.330408	1.0155	1.08786	0.693638	0.693002
	5	66_22_5	893	WT	F	WT - F	25	5_001_counted.tif	387	um	0.232685	1.93735	0.779044	0.563307	0.563307	0.544301	D	0.400604	2.55748	0.769663	0.731266	0.795866	0.714188	0.171651	2.55748	0.329786	0.731266	0.795866	0.467496	0.762126
	5	66_22_5	893	WT	F	WT - F	26	5_001_counted.tif	387	um	0.254993	2.33332	0.588557	0.485788	0.697674	0.569796	D	0.486723	2.777	0.793124	0.795866	0.881137	0.78722	0.237759	2.777	0.387433	0.795866	0.881137	0.550204	0.723808
	5	66_22_5	893	WT	F	WT - F	27	5_001_counted.tif	387	um	0.351802	2.59052	0.658769	0.55814	0.883721	0.669274	E	0.590009	3.12288	0.760251	0.777778	1.05685	0.866731	0.245284	3.12288	0.316059	0.777778	1.05685	0.558843	0.772182
	5	66_22_5	893	WT	F	WT - F	28	5_001_counted.tif	387	um	0.611802	3.51582	0.621965	0.832041	1.0491	0.882593	E	1.24263	4.62688	0.729418	1.30233	1.43152	1.25784	0.641114	4.62688	0.37633	1.30233	1.43152	0.903489	0.701671
	5	66_22_5	893	WT	F	WT - F	29	5_001_counted.tif	387	um	0.255226	2.35546	0.578076	0.524548	0.762274	0.570056	D	0.524708	3.12223	0.67639	0.72093	1.03359	0.817361	0.275978	3.12223	0.355758	0.72093	1.03359	0.592778	0.697435
	5	66_22_5	893	WT	F	WT - F	30	5_001_counted.tif	387	um	0.260668	2.08093	0.756455	0.591731	0.563307	0.576101	D	0.446394	2.59629	0.832187	0.808786	0.754522	0.753901	0.191168	2.59629	0.356383	0.808786	0.754522	0.493359	0.764161
	5	66_22_5	893	WT	F	WT - F	31	5_001_counted.tif	387	um	0.355461	2.60233	0.659593	0.834625	0.547804	0.672746	E	0.702856	3.54432	0.70309	1.11628	0.832041	0.945994	0.354252	3.54432	0.35437	1.11628	0.832041	0.671601	0.711153
	5	66_22_5	893	WT	F	WT - F	32	5_001_counted.tif	387	um	0.251921	2.18498	0.6631	0.552972	0.614987	0.566353	D	0.417503	2.55404	0.80429	0.687339	0.744186	0.729096	0.171524	2.55404	0.330429	0.687339	0.744186	0.467323	0.776788
	5	66_22_5	893	WT	F	WT - F	33	5_001_counted.tif	387	um	0.409344	2.77812	0.666492	0.793282	0.754522	0.721937	E	0.868531	3.70861	0.793548	1.09302	1.13695	1.05159	0.466345	3.70861	0.426084	1.09302	1.13695	0.770564	0.686517
	5	66_22_5	893	WT	F	WT - F	34	5_002_counted.tif	387	um	0.128625	1.50631	0.712367	0.444444	0.439276	0.404686	C	0.312207	2.55698	0.600064	0.627907	0.728682	0.630487	0.185853	2.55698	0.35721	0.627907	0.728682	0.486452	0.641862
	5	66_22_5	893	WT	F	WT - F	35	5_002_counted.tif	387	um	1.49161	6.02132	0.516989	1.80362	1.40569	1.37811	E	2.13423	6.21313	0.694751	2.02584	1.62274	1.64845	0.659649	6.21313	0.214734	2.02584	1.62274	0.916456	0.836002
	5	66_22_5	893	WT	F	WT - F	36	5_002_counted.tif	387	um	0.139194	1.61393	0.671521	0.45478	0.403101	0.420984	C	0.303808	2.22401	0.771857	0.653747	0.640827	0.621949	0.168987	2.22401	0.42933	0.653747	0.640827	0.463854	0.676878
	5	66_22_5	893	WT	F	WT - F	37	5_002_counted.tif	387	um	0.854456	4.09883	0.639116	1.18346	1	1.04304	E	1.30642	4.6652	0.754318	1.44186	1.21189	1.28973	0.4634	4.6652	0.267563	1.44186	1.21189	0.768127	0.808728
	5	66_22_5	893	WT	F	WT - F	38	5_002_counted.tif	387	um	0.103259	1.34672	0.715462	0.366925	0.366925	0.362593	B	0.219158	1.82326	0.82845	0.555556	0.51938	0.528243	0.119397	1.82326	0.451341	0.555556	0.51938	0.389899	0.686413
	5	66_22_5	893	WT	F	WT - F	39	5_002_counted.tif	387	um	0.355147	2.708	0.608583	0.78553	0.700258	0.672449	E	0.592025	3.03148	0.809544	0.953488	0.857881	0.868211	0.243836	3.03148	0.333424	0.953488	0.857881	0.557191	0.774523
	5	66_22_5	893	WT	F	WT - F	40	5_002_counted.tif	387	um	0.202605	1.87185	0.726635	0.5323	0.498708	0.507902	C	0.401832	2.56786	0.765794	0.739018	0.72093	0.715282	0.202872	2.56786	0.386625	0.739018	0.72093	0.508237	0.710073
	5	66_22_5	893	WT	F	WT - F	41	5_002_counted.tif	387	um	0.146085	1.66847	0.659447	0.478036	0.423773	0.431279	C	0.264714	2.05463	0.787987	0.640827	0.563307	0.580555	0.122843	2.05463	0.365671	0.640827	0.563307	0.395485	0.742873
	5	66_22_5	893	WT	F	WT - F	42	5_002_counted.tif	387	um	0.119537	1.48798	0.678454	0.465116	0.356589	0.390127	B	0.308749	2.27474	0.749813	0.764858	0.537468	0.626986	0.19283	2.27474	0.468299	0.764858	0.537468	0.495499	0.622226
	5	66_22_5	893	WT	F	WT - F	43	5_002_counted.tif	387	um	0.582003	3.19372	0.717037	0.937984	0.97416	0.860831	E	1.07796	4.15835	0.783377	1.2584	1.29716	1.17154	0.50453	4.15835	0.366653	1.2584	1.29716	0.801491	0.734787
	5	66_22_5	893	WT	F	WT - F	44	5_002_counted.tif	387	um	0.428393	3.82188	0.36855	1.0491	0.852713	0.738544	E	0.831587	4.09413	0.62344	1.34884	1.05685	1.02899	0.413063	4.09413	0.309673	1.34884	1.05685	0.725209	0.71774
	5	66_22_5	893	WT	F	WT - F	45	5_002_counted.tif	387	um	0.376233	2.75237	0.624096	0.764858	0.702842	0.692123	E	0.692593	3.33094	0.784431	1.02067	0.935401	0.939062	0.322784	3.33094	0.365585	1.02067	0.935401	0.641078	0.737037
	5	66_22_5	893	WT	F	WT - F	46	5_002_counted.tif	387	um	0.457051	2.88949	0.687912	0.847545	0.741602	0.762847	E	0.82226	3.57589	0.808075	1.13437	1.04651	1.0232	0.375672	3.57589	0.369191	1.13437	1.04651	0.691607	0.745552
	5	66_22_5	893	WT	F	WT - F	47	5_002_counted.tif	387	um	0.35273	2.7849	0.571524	0.775194	0.674419	0.670157	E	0.55201	3.03297	0.754085	0.935401	0.847545	0.838356	0.207379	3.03297	0.283295	0.935401	0.847545	0.513851	0.79937
	5	66_22_5	893	WT	F	WT - F	48	5_002_counted.tif	387	um	0.277721	2.27815	0.672439	0.687339	0.576227	0.594647	D	0.450654	2.70242	0.775439	0.81137	0.762274	0.75749	0.178048	2.70242	0.306366	0.81137	0.762274	0.476128	0.785024
	5	66_22_5	893	WT	F	WT - F	49	5_002_counted.tif	387	um	0.24467	2.10705	0.692534	0.713178	0.457364	0.558143	D	0.482703	2.79972	0.773855	0.894057	0.751938	0.783962	0.243381	2.79972	0.390182	0.894057	0.751938	0.556671	0.711951
	5	66_22_5	893	WT	F	WT - F	50	5_002_counted.tif	387	um	1.02477	4.4667	0.64545	1.37984	0.971576	1.14227	E	1.43412	4.93335	0.740478	1.5478	1.17054	1.35129	0.422971	4.93335	0.218392	1.5478	1.17054	0.733855	0.845318
	5	66_22_5	893	WT	F	WT - F	51	5_002_counted.tif	387	um	0.243402	2.11661	0.682736	0.666667	0.478036	0.556695	D	0.51733	2.85142	0.799564	0.937984	0.702842	0.811594	0.275705	2.85142	0.426118	0.937984	0.702842	0.592485	0.685928
	5	66_22_5	893	WT	F	WT - F	52	5_002_counted.tif	387	um	0.444905	3.04626	0.602482	0.875969	0.692506	0.752642	E	0.886792	3.85824	0.748605	1.18605	0.968992	1.06259	0.45008	3.85824	0.379945	1.18605	0.968992	0.757007	0.708309
	5	66_22_5	893	WT	F	WT - F	53	5_002_counted.tif	387	um	0.352443	2.6416	0.634695	0.829457	0.607235	0.669884	E	0.651156	3.37594	0.71797	1.12661	0.813953	0.910537	0.306519	3.37594	0.33797	1.12661	0.813953	0.624718	0.735702
	5	66_22_5	893	WT	F	WT - F	54	5_002_counted.tif	387	um	0.204101	1.88574	0.721261	0.49354	0.555556	0.509774	C	0.707316	3.3075	0.8125	0.971576	0.994832	0.94899	0.50861	3.3075	0.584245	0.971576	0.994832	0.804725	0.537175
	5	66_22_5	893	WT	F	WT - F	55	5_002_counted.tif	387	um	0.32054	2.50823	0.640264	0.658915	0.658915	0.638846	D	0.656337	3.27492	0.769018	0.994832	0.899225	0.914152	0.34204	3.27492	0.400762	0.994832	0.899225	0.659923	0.69884
	5	66_22_5	893	WT	F	WT - F	56	5_002_counted.tif	387	um	0.261416	2.26261	0.641687	0.625323	0.560724	0.576927	D	0.499683	2.7251	0.845549	0.834625	0.806202	0.797632	0.24477	2.7251	0.414193	0.834625	0.806202	0.558257	0.723301
	5	66_22_5	893	WT	F	WT - F	57	5_002_counted.tif	387	um	0.11471	1.38674	0.749587	0.44186	0.348837	0.382169	B	0.290494	2.15457	0.786365	0.713178	0.565891	0.608168	0.178341	2.15457	0.482768	0.713178	0.565891	0.476519	0.628394
	5	66_22_5	893	WT	F	WT - F	58	5_002_counted.tif	387	um	0.496131	3.2024	0.607933	0.906977	0.81137	0.794792	E	0.85519	3.8684	0.71814	1.23773	1.0801	1.04348	0.367927	3.8684	0.308964	1.23773	1.0801	0.684441	0.76167
	5	66_22_5	893	WT	F	WT - F	59	5_002_counted.tif	387	um	0.298266	2.41423	0.643067	0.70801	0.573643	0.61625	D	0.513664	2.9153	0.759491	0.870801	0.762274	0.808713	0.222082	2.9153	0.328365	0.870801	0.762274	0.531755	0.762013
	5	66_22_5	893	WT	F	WT - F	60	5_002_counted.tif	387	um	0.435838	3.15431	0.550462	1.01034	0.648579	0.744934	E	0.915517	4.10128	0.683969	1.39793	0.950904	1.07966	0.487751	4.10128	0.364392	1.39793	0.950904	0.788051	0.689969
	5	66_22_5	893	WT	F	WT - F	61	5_002_counted.tif	387	um	0.209963	1.9958	0.662398	0.516796	0.55814	0.517043	D	0.473008	2.81045	0.752536	0.81137	0.824289	0.776049	0.268807	2.81045	0.427661	0.81137	0.824289	0.585026	0.66625
	5	66_22_5	893	WT	F	WT - F	62	5_002_counted.tif	387	um	0.323852	2.53681	0.632383	0.744186	0.653747	0.642138	D	0.707737	3.31053	0.811497	1.05426	0.912145	0.949273	0.391336	3.31053	0.448709	1.05426	0.912145	0.705879	0.676453
	5	66_22_5	893	WT	F	WT - F	63	5_002_counted.tif	387	um	0.243515	2.18496	0.640987	0.563307	0.617571	0.556824	D	0.465337	2.72106	0.789772	0.837209	0.808786	0.769731	0.229133	2.72106	0.388885	0.837209	0.808786	0.540131	0.723401
	5	66_22_5	893	WT	F	WT - F	64	5_002_counted.tif	387	um	0.211446	2.00942	0.65806	0.635659	0.475452	0.518866	D	0.47379	3.29414	0.548671	1.18346	0.669251	0.776691	0.268327	3.29414	0.310735	1.18346	0.669251	0.584504	0.668047
	5	66_22_5	893	WT	F	WT - F	65	5_002_counted.tif	387	um	0.628161	3.50419	0.642843	1.05426	0.808786	0.894315	E	1.15796	4.89778	0.606606	1.70543	1.07235	1.21423	0.539905	4.89778	0.282832	1.70543	1.07235	0.829113	0.736526
	5	66_22_5	893	WT	F	WT - F	66	5_002_counted.tif	387	um	0.261903	2.27091	0.638191	0.617571	0.578811	0.577465	D	0.535304	2.99959	0.747632	0.953488	0.803618	0.825573	0.277347	2.99959	0.387357	0.953488	0.803618	0.594247	0.699471
	5	66_22_5	893	WT	F	WT - F	67	5_007_counted.tif	387	um	0.318664	2.41127	0.688736	0.70801	0.671835	0.636974	D	0.613138	3.10958	0.796826	0.932817	0.943152	0.883556	0.300883	3.10958	0.391024	0.932817	0.943152	0.618948	0.720921
	5	66_22_5	893	WT	F	WT - F	68	5_007_counted.tif	387	um	0.122322	1.39608	0.788666	0.413437	0.382429	0.394646	B	0.293238	2.12419	0.816662	0.653747	0.596899	0.611034	0.174348	2.12419	0.485556	0.653747	0.596899	0.471155	0.645866
	5	66_22_5	893	WT	F	WT - F	69	5_007_counted.tif	387	um	0.156354	1.66064	0.712473	0.488372	0.444444	0.446179	C	0.327938	2.26027	0.806645	0.677003	0.689922	0.646176	0.17533	2.26027	0.431267	0.677003	0.689922	0.47248	0.690492
	5	66_22_5	893	WT	F	WT - F	70	5_007_counted.tif	387	um	0.569404	3.44159	0.604103	0.997416	0.819121	0.851462	E	1.0029	4.12464	0.740794	1.24548	1.13437	1.13002	0.442889	4.12464	0.327139	1.24548	1.13437	0.750935	0.753495
	5	66_22_5	893	WT	F	WT - F	71	5_007_counted.tif	387	um	0.15574	1.748	0.640513	0.452196	0.465116	0.445303	C	0.333053	2.30708	0.786315	0.666667	0.710594	0.651196	0.18188	2.30708	0.429406	0.666667	0.710594	0.481224	0.683823
	5	66_22_5	893	WT	F	WT - F	72	5_007_counted.tif	387	um	0.501679	3.16585	0.629006	0.842377	0.850129	0.799223	E	0.84191	3.69829	0.773521	1.0801	1.11111	1.03535	0.348356	3.69829	0.320059	1.0801	1.11111	0.665988	0.771934
	5	66_22_5	893	WT	F	WT - F	73	5_007_counted.tif	387	um	0.089124	1.23953	0.72894	0.286822	0.423773	0.336862	B	0.304716	2.3206	0.711058	0.602067	0.718346	0.622878	0.218149	2.3206	0.509054	0.602067	0.718346	0.527026	0.540816
	5	66_22_5	893	WT	F	WT - F	74	5_007_counted.tif	387	um	0.248362	2.09641	0.710139	0.573643	0.635659	0.562338	D	0.449225	2.69245	0.778715	0.751938	0.852713	0.756288	0.208314	2.69245	0.361105	0.751938	0.852713	0.515008	0.743551
	5	66_22_5	893	WT	F	WT - F	75	5_007_counted.tif	387	um	0.080631	1.16733	0.743576	0.341085	0.322997	0.32041	B	0.174308	1.67731	0.778579	0.478036	0.501292	0.471101	0.0955	1.67731	0.426569	0.478036	0.501292	0.348704	0.680131
	5	66_22_5	893	WT	F	WT - F	76	5_007_counted.tif	387	um	0.234508	2.21296	0.601754	0.697674	0.48062	0.546429	D	0.529328	2.97809	0.749995	1.01292	0.736434	0.820951	0.299661	2.97809	0.424584	1.01292	0.736434	0.617689	0.665605
	5	66_22_5	893	WT	F	WT - F	77	5_007_counted.tif	387	um	0.23577	2.10965	0.665699	0.51938	0.594315	0.547898	D	0.477629	2.70841	0.818225	0.803618	0.860465	0.779831	0.247668	2.70841	0.42428	0.803618	0.860465	0.561552	0.702585
	5	66_22_5	893	WT	F	WT - F	78	5_007_counted.tif	387	um	0.430904	3.22461	0.520759	1.01809	0.55814	0.740705	E	0.705146	3.68147	0.653801	1.23514	0.762274	0.947534	0.282836	3.68147	0.262241	1.23514	0.762274	0.600098	0.781719
	5	66_22_5	893	WT	F	WT - F	79	5_007_counted.tif	387	um	0.516462	3.27525	0.605007	0.98708	0.770026	0.810913	E	0.833744	3.6715	0.77724	1.18863	1.07752	1.03032	0.326096	3.6715	0.303995	1.18863	1.07752	0.644359	0.787051
	5	66_22_5	893	WT	F	WT - F	80	5_007_counted.tif	387	um	0.481061	3.05443	0.647963	0.904393	0.816537	0.782628	E	0.789015	3.721	0.716103	1.08269	1.05168	1.0023	0.316254	3.721	0.287029	1.08269	1.05168	0.634561	0.780832
	5	66_22_5	893	WT	F	WT - F	81	5_007_counted.tif	387	um	0.141925	1.89288	0.497766	0.583979	0.410853	0.425094	C	0.294106	2.20725	0.758598	0.751938	0.571059	0.611937	0.156695	2.20725	0.404168	0.751938	0.571059	0.446666	0.694668
	5	66_22_5	893	WT	F	WT - F	82	5_007_counted.tif	387	um	0.605312	3.46549	0.633375	1.16021	0.736434	0.877899	E	1.14431	4.48629	0.714461	1.51163	1.05685	1.20705	0.547229	4.48629	0.341668	1.51163	1.05685	0.834718	0.727307
	5	66_22_5	893	WT	F	WT - F	83	5_007_counted.tif	387	um	0.213856	2.02101	0.65795	0.547804	0.547804	0.521814	D	0.45269	2.71565	0.77137	0.790698	0.819121	0.759199	0.2427	2.71565	0.413554	0.790698	0.819121	0.555891	0.687322
	5	66_22_5	893	WT	F	WT - F	84	5_007_counted.tif	387	um	0.430403	3.13418	0.550603	0.767442	0.837209	0.740274	E	0.695324	3.30659	0.799164	0.96124	1.03618	0.940911	0.273802	3.30659	0.314691	0.96124	1.03618	0.590437	0.786763
	5	66_22_5	893	WT	F	WT - F	85	5_007_counted.tif	387	um	0.22707	1.98092	0.727166	0.55814	0.521964	0.537694	D	0.442221	2.62988	0.803487	0.749354	0.74677	0.750369	0.220573	2.62988	0.400767	0.749354	0.74677	0.529946	0.716573
	5	66_22_5	893	WT	F	WT - F	86	5_007_counted.tif	387	um	0.154511	1.69005	0.679785	0.459948	0.447028	0.443542	C	0.342941	2.3348	0.790549	0.726098	0.643411	0.660792	0.19289	2.3348	0.444651	0.726098	0.643411	0.495576	0.671228
	5	66_22_5	893	WT	F	WT - F	87	5_007_counted.tif	387	um	0.455855	2.97526	0.647122	0.943152	0.671835	0.761848	E	0.882626	3.77041	0.780206	1.25323	0.979328	1.06009	0.435377	3.77041	0.384856	1.25323	0.979328	0.74454	0.718663
	5	66_22_5	893	WT	F	WT - F	88	5_007_counted.tif	387	um	0.201844	2.12217	0.563205	0.578811	0.490956	0.506947	C	0.50841	2.93753	0.740388	0.829457	0.806202	0.804567	0.31178	2.93753	0.45404	0.829457	0.806202	0.630056	0.630088
	5	66_22_5	893	WT	F	WT - F	89	5_007_counted.tif	387	um	0.414271	2.98658	0.583644	0.839793	0.702842	0.726269	E	0.748733	3.53991	0.75085	1.12661	0.971576	0.976379	0.341947	3.53991	0.342913	1.12661	0.971576	0.659834	0.743839
	5	66_22_5	893	WT	F	WT - F	90	5_007_counted.tif	387	um	0.248062	2.2671	0.606495	0.775194	0.472868	0.561999	D	0.532373	3.05217	0.718137	0.992248	0.79845	0.823309	0.288618	3.05217	0.389327	0.992248	0.79845	0.606201	0.682609
	5	66_22_5	893	WT	F	WT - F	91	5_007_counted.tif	387	um	0.105863	1.40866	0.670409	0.387597	0.405685	0.367136	B	0.255974	2.10657	0.724859	0.627907	0.594315	0.570891	0.153743	2.10657	0.435365	0.627907	0.594315	0.442438	0.643094
	5	66_22_5	893	WT	F	WT - F	92	5_007_counted.tif	387	um	0.069073	1.12968	0.680151	0.330749	0.26615	0.296558	B	0.156154	1.55536	0.811154	0.498708	0.403101	0.445894	0.090286	1.55536	0.468997	0.498708	0.403101	0.339051	0.665086
	5	66_22_5	893	WT	F	WT - F	93	5_007_counted.tif	387	um	0.148315	1.74809	0.609915	0.459948	0.423773	0.434558	C	0.32221	2.17624	0.854937	0.666667	0.638243	0.640508	0.178582	2.17624	0.473841	0.666667	0.638243	0.476841	0.678458
	5	66_22_5	893	WT	F	WT - F	94	5_007_counted.tif	387	um	1.05707	4.85696	0.563097	1.44186	1.07752	1.16013	E	1.43163	4.94924	0.734454	1.6124	1.26873	1.35011	0.387984	4.94924	0.199043	1.6124	1.26873	0.702849	0.859282
	5	66_22_5	893	WT	F	WT - F	95	5_007_counted.tif	387	um	0.159933	1.71762	0.681232	0.485788	0.44186	0.451257	C	0.347228	2.3494	0.790517	0.726098	0.656331	0.664909	0.190954	2.3494	0.434736	0.726098	0.656331	0.493082	0.678675
	5	66_22_5	893	WT	F	WT - F	96	5_007_counted.tif	387	um	0.363987	2.77722	0.593029	0.741602	0.70801	0.680766	E	0.578518	3.0917	0.760557	0.930233	0.906977	0.858249	0.221922	3.0917	0.291753	0.930233	0.906977	0.531564	0.793203
	5	66_22_5	893	WT	F	WT - F	97	5_007_counted.tif	387	um	0.256702	2.07448	0.749581	0.596899	0.599483	0.571702	D	0.576802	3.22966	0.694901	1.04651	0.829457	0.856976	0.324927	3.22966	0.391456	1.04651	0.829457	0.643203	0.667116
	5	66_22_5	893	WT	F	WT - F	98	5_007_counted.tif	387	um	0.220426	2.10938	0.622532	0.609819	0.589147	0.529769	D	0.48669	2.86877	0.743142	0.855297	0.863049	0.787193	0.268019	2.86877	0.409247	0.855297	0.863049	0.584168	0.672985
	5	66_22_5	893	WT	F	WT - F	99	5_007_counted.tif	387	um	0.143087	1.57748	0.722576	0.434109	0.439276	0.42683	C	0.282408	2.16376	0.757997	0.599483	0.677003	0.599644	0.144269	2.16376	0.387224	0.599483	0.677003	0.42859	0.711806
	5	66_22_5	893	WT	F	WT - F	100	5_007_counted.tif	387	um	0.231777	2.11386	0.651819	0.586563	0.565891	0.543238	D	0.432847	2.59759	0.806125	0.775194	0.764858	0.742373	0.20555	2.59759	0.382812	0.775194	0.764858	0.51158	0.731759
	6	66_22_3	873	HET	M	HET - M	1	6_001_counted.tif	387	um	0.096656	1.37314	0.644182	0.366925	0.421189	0.350808	B	0.267859	2.13669	0.73728	0.612403	0.633075	0.583994	0.174035	2.13669	0.479029	0.612403	0.633075	0.470732	0.600705
	6	66_22_3	873	HET	M	HET - M	2	6_001_counted.tif	387	um	0.063698	1.03612	0.74562	0.219638	0.364341	0.284786	A	0.157663	1.65668	0.721874	0.410853	0.540052	0.448043	0.094532	1.65668	0.432825	0.410853	0.540052	0.346932	0.635621
	6	66_22_3	873	HET	M	HET - M	3	6_001_counted.tif	387	um	0.121687	1.42179	0.756458	0.361757	0.423773	0.39362	B	0.28385	2.1565	0.767009	0.54522	0.726098	0.601173	0.16454	2.1565	0.444613	0.54522	0.726098	0.45771	0.654753
	6	66_22_3	873	HET	M	HET - M	4	6_001_counted.tif	387	um	0.974608	4.03268	0.753099	1.16279	1.13178	1.11396	E	1.38718	4.60232	0.822982	1.3876	1.354	1.32899	0.421322	4.60232	0.24996	1.3876	1.354	0.732423	0.838201
	6	66_22_3	873	HET	M	HET - M	5	6_001_counted.tif	387	um	0.468368	2.96969	0.667384	0.813953	0.801034	0.772234	E	0.704852	3.32984	0.798843	1.00775	0.950904	0.947336	0.243048	3.32984	0.275458	1.00775	0.950904	0.55629	0.815163
	6	66_22_3	873	HET	M	HET - M	6	6_001_counted.tif	387	um	1.69649	5.63492	0.671405	1.47287	1.5969	1.46971	E	2.13808	5.72778	0.818956	1.65891	1.73385	1.64993	0.456737	5.72778	0.174946	1.65891	1.73385	0.762585	0.890765
	6	66_22_3	873	HET	M	HET - M	7	6_001_counted.tif	387	um	1.52453	5.39516	0.658168	1.354	1.56331	1.39323	E	2.11832	5.99146	0.741545	1.57106	1.9845	1.6423	0.609025	5.99146	0.213196	1.57106	1.9845	0.880588	0.848343
	6	66_22_3	873	HET	M	HET - M	8	6_001_counted.tif	387	um	2.76724	7.03755	0.702124	1.60723	2.23514	1.87706	F	3.29282	7.25583	0.785967	1.79587	2.4186	2.04757	0.542709	7.25583	0.12954	1.79587	2.4186	0.831263	0.916725
	6	66_22_3	873	HET	M	HET - M	9	6_001_counted.tif	387	um	0.216086	1.93809	0.722919	0.534884	0.527132	0.524528	D	0.435023	2.57002	0.827654	0.739018	0.775194	0.744237	0.224152	2.57002	0.42646	0.739018	0.775194	0.534228	0.704786
	6	66_22_3	873	HET	M	HET - M	10	6_001_counted.tif	387	um	1.00447	4.25726	0.696443	1.04393	1.30749	1.1309	E	1.54653	5.00142	0.776932	1.28165	1.60982	1.40325	0.552397	5.00142	0.277508	1.28165	1.60982	0.83865	0.805913
	6	66_22_3	873	HET	M	HET - M	11	6_001_counted.tif	387	um	0.562386	3.15703	0.709067	0.873385	0.878553	0.846199	E	0.820009	3.54609	0.819462	1.01292	1.09819	1.0218	0.264601	3.54609	0.264424	1.01292	1.09819	0.580431	0.828148
	6	66_22_3	873	HET	M	HET - M	12	6_001_counted.tif	387	um	1.72239	6.06825	0.58778	1.17313	1.95866	1.48088	E	2.41051	6.35924	0.749045	1.43669	2.28424	1.7519	0.703563	6.35924	0.218626	1.43669	2.28424	0.946469	0.845301
	6	66_22_3	873	HET	M	HET - M	13	6_001_counted.tif	387	um	0.174909	1.69491	0.765118	0.462532	0.478036	0.471912	C	0.334762	2.28654	0.804615	0.674419	0.687339	0.652865	0.164353	2.28654	0.39503	0.674419	0.687339	0.45745	0.722833
	6	66_22_3	873	HET	M	HET - M	14	6_001_counted.tif	387	um	1.38263	4.90431	0.722369	1.21964	1.43152	1.32681	E	2.02596	5.54978	0.826589	1.56072	1.76486	1.60609	0.656598	5.54978	0.267891	1.56072	1.76486	0.914334	0.826109
	6	66_22_3	873	HET	M	HET - M	15	6_001_counted.tif	387	um	0.595404	3.24456	0.710738	0.77261	1.01809	0.870685	E	0.953422	3.89833	0.788383	1.03359	1.31266	1.10179	0.367246	3.89833	0.303675	1.03359	1.31266	0.683807	0.790248
	6	66_22_3	873	HET	M	HET - M	16	6_001_counted.tif	387	um	0.243675	1.99593	0.768654	0.511628	0.576227	0.557007	D	0.442875	2.56978	0.842748	0.702842	0.806202	0.750923	0.204502	2.56978	0.389146	0.702842	0.806202	0.510274	0.741763
	6	66_22_3	873	HET	M	HET - M	17	6_001_counted.tif	387	um	1.17161	4.89217	0.615163	1.14212	1.354	1.22137	E	1.55924	4.88846	0.819935	1.34625	1.56848	1.409	0.399802	4.88846	0.210238	1.34625	1.56848	0.713473	0.866832
	6	66_22_3	873	HET	M	HET - M	18	6_001_counted.tif	387	um	0.825518	3.84458	0.70184	1.06977	0.994832	1.02522	E	1.33538	4.72628	0.751231	1.41085	1.28941	1.30394	0.519887	4.72628	0.292469	1.41085	1.28941	0.813597	0.786252
	6	66_22_3	873	HET	M	HET - M	19	6_001_counted.tif	387	um	2.31513	6.39175	0.712108	1.52972	1.9354	1.71689	F	2.85909	6.54957	0.837552	1.677	2.13178	1.90796	0.562032	6.54957	0.164644	1.677	2.13178	0.845932	0.899858
	6	66_22_3	873	HET	M	HET - M	20	6_001_counted.tif	387	um	0.195688	1.84052	0.725924	0.472868	0.534884	0.499157	C	0.437767	2.65742	0.778991	0.679587	0.896641	0.74658	0.247428	2.65742	0.440289	0.679587	0.896641	0.56128	0.668591
	6	66_22_3	873	HET	M	HET - M	21	6_001_counted.tif	387	um	0.244336	2.10549	0.692613	0.540052	0.602067	0.557762	D	0.556597	3.07773	0.738396	0.909561	0.950904	0.841832	0.317903	3.07773	0.421738	0.909561	0.950904	0.636213	0.662557
	6	66_22_3	873	HET	M	HET - M	22	6_001_counted.tif	387	um	2.04647	6.26258	0.655707	1.34367	2.0801	1.6142	E	3.06405	7.12911	0.757591	1.646	2.52196	1.97516	1.03561	7.12911	0.256057	1.646	2.52196	1.1483	0.81725
	6	66_22_3	873	HET	M	HET - M	23	6_002_counted.tif	387	um	0.962369	4.04129	0.740477	1.05168	1.19121	1.10695	E	1.44716	4.7875	0.793432	1.30749	1.47028	1.35742	0.494722	4.7875	0.27124	1.30749	1.47028	0.793662	0.815478
	6	66_22_3	873	HET	M	HET - M	24	6_002_counted.tif	387	um	0.509872	3.06882	0.680341	0.803618	0.912145	0.805723	E	0.858796	3.66731	0.802425	1.03618	1.16279	1.04568	0.355094	3.66731	0.331785	1.03618	1.16279	0.672398	0.770523
	6	66_22_3	873	HET	M	HET - M	25	6_002_counted.tif	387	um	0.192857	1.78798	0.758092	0.542636	0.516796	0.495533	C	0.38512	2.44621	0.80876	0.757106	0.713178	0.70025	0.194259	2.44621	0.407948	0.757106	0.713178	0.497331	0.707652
	6	66_22_3	873	HET	M	HET - M	26	6_002_counted.tif	387	um	0.154858	1.66153	0.704905	0.462532	0.465116	0.44404	C	0.349325	2.23441	0.879253	0.671835	0.643411	0.666914	0.199006	2.23441	0.500901	0.671835	0.643411	0.503371	0.665813
	6	66_22_3	873	HET	M	HET - M	27	6_002_counted.tif	387	um	0.412716	2.73332	0.694191	0.653747	0.826873	0.724904	E	0.66433	3.19953	0.815493	0.932817	1.02842	0.919702	0.257263	3.19953	0.315801	0.932817	1.02842	0.572326	0.788195
	6	66_22_3	873	HET	M	HET - M	28	6_002_counted.tif	387	um	0.303487	2.32942	0.702837	0.638243	0.697674	0.62162	D	0.60395	3.14658	0.766537	0.932817	0.950904	0.876911	0.304476	3.14658	0.386442	0.932817	0.950904	0.622632	0.708875
	6	66_22_3	873	HET	M	HET - M	29	6_002_counted.tif	387	um	0.502093	3.28173	0.585852	0.705426	1.10078	0.799553	E	0.878072	3.80431	0.762408	0.963824	1.32558	1.05735	0.384238	3.80431	0.333624	0.963824	1.32558	0.699448	0.756183
	6	66_22_3	873	HET	M	HET - M	30	6_002_counted.tif	387	um	0.282088	2.16007	0.759729	0.635659	0.589147	0.599304	D	0.444778	2.71429	0.758649	0.81137	0.81137	0.752535	0.16659	2.71429	0.284149	0.81137	0.81137	0.460553	0.796381
	6	66_22_3	873	HET	M	HET - M	31	6_002_counted.tif	387	um	0.340598	2.47815	0.696942	0.648579	0.687339	0.658531	D	0.569704	2.90196	0.850113	0.860465	0.878553	0.851686	0.236064	2.90196	0.352254	0.860465	0.878553	0.548239	0.773208
	6	66_22_3	873	HET	M	HET - M	32	6_002_counted.tif	387	um	0.268266	2.15819	0.723765	0.594315	0.609819	0.584437	D	0.600264	3.07014	0.800268	0.896641	0.992248	0.874231	0.337974	3.07014	0.450584	0.896641	0.992248	0.655989	0.668516
	6	66_22_3	873	HET	M	HET - M	33	6_002_counted.tif	387	um	0.240557	2.00813	0.74963	0.514212	0.573643	0.553432	D	0.430877	2.52001	0.852627	0.692506	0.788114	0.740682	0.195575	2.52001	0.387006	0.692506	0.788114	0.499013	0.747192
	6	66_22_3	873	HET	M	HET - M	34	6_002_counted.tif	387	um	0.482436	3.07854	0.639677	0.79845	0.873385	0.783745	E	0.771174	3.52395	0.780374	0.984496	1.0801	0.990903	0.297264	3.52395	0.300811	0.984496	1.0801	0.615214	0.79094
	6	66_22_3	873	HET	M	HET - M	35	6_002_counted.tif	387	um	0.677971	3.63438	0.644999	0.819121	1.16538	0.929096	E	1.03219	4.19379	0.737489	1.09044	1.34109	1.1464	0.363994	4.19379	0.26007	1.09044	1.34109	0.680773	0.810449
	6	66_22_3	873	HET	M	HET - M	36	6_002_counted.tif	387	um	0.216553	1.999	0.681005	0.48062	0.581395	0.525094	D	0.39637	2.42861	0.844495	0.666667	0.762274	0.710404	0.18371	2.42861	0.391406	0.666667	0.762274	0.483639	0.739149
	6	66_22_3	873	HET	M	HET - M	37	6_002_counted.tif	387	um	0.552104	3.07718	0.732699	0.819121	0.888889	0.838427	E	0.716377	3.29381	0.829761	0.919897	1.03618	0.955049	0.171437	3.29381	0.198572	0.919897	1.03618	0.467205	0.877889
	6	66_22_3	873	HET	M	HET - M	38	6_002_counted.tif	387	um	0.729043	3.82251	0.626999	0.873385	1.19121	0.963455	E	1.18567	4.36557	0.781792	1.1292	1.37209	1.22867	0.4677	4.36557	0.308387	1.1292	1.37209	0.771683	0.784143
	6	66_22_3	873	HET	M	HET - M	39	6_002_counted.tif	387	um	0.855758	4.03153	0.661637	1.02326	1.17054	1.04383	E	1.50153	4.96634	0.765017	1.35917	1.54005	1.38268	0.655029	4.96634	0.333731	1.35917	1.54005	0.913241	0.754933
	6	66_22_3	873	HET	M	HET - M	40	6_002_counted.tif	387	um	0.709239	3.58005	0.695385	0.984496	1.01292	0.95028	E	1.0388	4.08568	0.782012	1.16796	1.21189	1.15006	0.338468	4.08568	0.2548	1.16796	1.21189	0.656468	0.826286
	6	66_22_3	873	HET	M	HET - M	41	6_002_counted.tif	387	um	0.347695	2.95961	0.498815	0.630491	0.888889	0.665356	E	0.638276	3.23521	0.766325	0.914729	1.09302	0.901487	0.299041	3.23521	0.359033	0.914729	1.09302	0.61705	0.738066
	6	66_22_3	873	HET	M	HET - M	42	6_002_counted.tif	387	um	0.403114	2.84466	0.626003	0.69509	0.857881	0.716422	E	0.712864	3.38604	0.781328	0.919897	1.10078	0.952705	0.317182	3.38604	0.347644	0.919897	1.10078	0.635491	0.751987
	6	66_22_3	873	HET	M	HET - M	43	6_002_counted.tif	387	um	0.258638	2.19744	0.673086	0.55814	0.635659	0.573854	D	0.428754	2.59284	0.801434	0.702842	0.829457	0.738855	0.176265	2.59284	0.329477	0.702842	0.829457	0.473738	0.77668
	6	66_22_3	873	HET	M	HET - M	44	6_002_counted.tif	387	um	0.318831	2.35368	0.723226	0.705426	0.604651	0.637141	D	0.616029	3.18083	0.76512	1.0491	0.860465	0.885637	0.303868	3.18083	0.37741	1.0491	0.860465	0.62201	0.719415
	6	66_22_3	873	HET	M	HET - M	45	6_002_counted.tif	387	um	0.626138	3.30111	0.72204	0.855297	1.00517	0.892874	E	0.981592	3.84049	0.83631	1.08527	1.21705	1.11794	0.362912	3.84049	0.309199	1.08527	1.21705	0.67976	0.798674
	6	66_22_3	873	HET	M	HET - M	46	6_005_counted.tif	387	um	0.970408	3.94891	0.782005	1.25065	1.04134	1.11156	E	1.5242	4.81338	0.826707	1.59431	1.3385	1.39308	0.563221	4.81338	0.305484	1.59431	1.3385	0.846827	0.797914
	6	66_22_3	873	HET	M	HET - M	47	6_005_counted.tif	387	um	0.431985	2.65918	0.767688	0.728682	0.780362	0.741634	E	0.643711	3.15767	0.811272	0.912145	0.958656	0.905317	0.216714	3.15767	0.273125	0.912145	0.958656	0.525289	0.819198
	6	66_22_3	873	HET	M	HET - M	48	6_005_counted.tif	387	um	0.356382	3.17954	0.442994	0.705426	1.05685	0.673617	E	0.92853	4.27704	0.637851	1.0646	1.38501	1.08731	0.5798	4.27704	0.398292	1.0646	1.38501	0.8592	0.619527
	6	66_22_3	873	HET	M	HET - M	49	6_005_counted.tif	387	um	0.399482	2.56412	0.763537	0.718346	0.73385	0.713187	E	0.813793	3.49932	0.835135	1.04651	1.03359	1.01792	0.420074	3.49932	0.43109	1.04651	1.03359	0.731338	0.700635
	6	66_22_3	873	HET	M	HET - M	50	6_005_counted.tif	387	um	0.261236	2.10748	0.73912	0.648579	0.571059	0.576729	D	0.543918	2.90687	0.808896	0.894057	0.837209	0.832189	0.287142	2.90687	0.427028	0.894057	0.837209	0.604649	0.693026
	6	66_22_3	873	HET	M	HET - M	51	6_005_counted.tif	387	um	1.44386	4.94546	0.741861	1.29974	1.43928	1.35587	E	1.90222	5.31037	0.847659	1.49354	1.6124	1.55627	0.471179	5.31037	0.209964	1.49354	1.6124	0.774547	0.871229
	6	66_22_3	873	HET	M	HET - M	52	6_005_counted.tif	387	um	0.224633	1.93251	0.755857	0.54522	0.524548	0.534801	D	0.393252	2.43685	0.832195	0.70801	0.700258	0.707604	0.173046	2.43685	0.366198	0.70801	0.700258	0.469392	0.75579
	6	66_22_3	873	HET	M	HET - M	53	6_005_counted.tif	387	um	0.412035	3.29501	0.476904	1.1292	0.687339	0.724306	E	0.90928	4.11208	0.675749	1.36434	1.0646	1.07598	0.50445	4.11208	0.374892	1.36434	1.0646	0.801427	0.67316
	6	66_22_3	873	HET	M	HET - M	54	6_005_counted.tif	387	um	0.590329	3.48819	0.609683	1.05943	0.842377	0.866966	E	0.959458	4.05432	0.733499	1.28941	1.08786	1.10527	0.37891	4.05432	0.289674	1.28941	1.08786	0.694581	0.784394
	6	66_22_3	873	HET	M	HET - M	55	6_005_counted.tif	387	um	0.610874	3.20449	0.747556	1.10853	0.718346	0.881923	E	0.952073	3.78217	0.836367	1.27649	0.968992	1.10101	0.350333	3.78217	0.307757	1.27649	0.968992	0.667876	0.801015
	6	66_22_3	873	HET	M	HET - M	56	6_005_counted.tif	387	um	1.85496	5.71696	0.713207	1.62274	1.52455	1.53682	E	2.58117	6.28409	0.821377	1.92507	1.81395	1.81286	0.741936	6.28409	0.236098	1.92507	1.81395	0.971937	0.847733
	6	66_22_3	873	HET	M	HET - M	57	6_005_counted.tif	387	um	0.351441	2.54827	0.680098	0.635659	0.739018	0.668931	E	0.66202	3.38137	0.727606	0.963824	0.994832	0.918101	0.317108	3.38137	0.348524	0.963824	0.994832	0.635417	0.728603
	6	66_22_3	873	HET	M	HET - M	58	6_005_counted.tif	387	um	0.320013	2.40967	0.692569	0.700258	0.599483	0.638321	D	0.57998	2.9236	0.85268	0.927649	0.824289	0.859333	0.266764	2.9236	0.392194	0.927649	0.824289	0.582799	0.742809
	6	66_22_3	873	HET	M	HET - M	59	6_005_counted.tif	387	um	0.078935	1.13212	0.773911	0.320413	0.343669	0.317022	B	0.208588	1.78629	0.821478	0.540052	0.571059	0.515347	0.132244	1.78629	0.520813	0.540052	0.571059	0.410339	0.615163
	6	66_22_3	873	HET	M	HET - M	60	6_005_counted.tif	387	um	0.217188	2.00062	0.681893	0.550388	0.537468	0.525863	D	0.379898	2.3609	0.856487	0.72093	0.702842	0.695486	0.167812	2.3609	0.378334	0.72093	0.702842	0.462239	0.756109
	6	66_22_3	873	HET	M	HET - M	61	6_005_counted.tif	387	um	0.249705	2.18256	0.658725	0.568475	0.591731	0.563857	D	0.496972	2.75185	0.824693	0.813953	0.816537	0.795465	0.252642	2.75185	0.419244	0.813953	0.816537	0.567163	0.708839
	6	66_22_3	873	HET	M	HET - M	62	6_005_counted.tif	387	um	0.25944	2.09797	0.74071	0.653747	0.501292	0.574743	D	0.485601	2.67794	0.850915	0.857881	0.702842	0.786312	0.232331	2.67794	0.407112	0.857881	0.702842	0.543887	0.730935
	6	66_22_3	873	HET	M	HET - M	63	6_005_counted.tif	387	um	1.9983	5.98249	0.701629	1.7261	1.47287	1.59509	E	2.668	6.4183	0.813872	1.95866	1.71576	1.8431	0.687065	6.4183	0.209589	1.95866	1.71576	0.935307	0.865441
	6	66_22_3	873	HET	M	HET - M	64	6_005_counted.tif	387	um	0.223785	1.9844	0.714135	0.664083	0.434109	0.53379	D	0.410906	2.60354	0.761771	0.909561	0.630491	0.723313	0.192036	2.60354	0.356012	0.909561	0.630491	0.494477	0.737979
	6	66_22_3	873	HET	M	HET - M	65	6_005_counted.tif	387	um	0.503315	3.01125	0.697521	0.886305	0.78553	0.800525	E	0.881371	3.65955	0.827015	1.13178	1.02584	1.05934	0.384632	3.65955	0.360911	1.13178	1.02584	0.699806	0.755685
	6	66_22_3	873	HET	M	HET - M	66	6_005_counted.tif	387	um	0.150632	1.61177	0.728651	0.436693	0.428941	0.437939	C	0.371826	2.57352	0.705493	0.718346	0.764858	0.688058	0.225581	2.57352	0.428011	0.718346	0.764858	0.535928	0.636486
	6	66_22_3	873	HET	M	HET - M	67	6_005_counted.tif	387	um	0.325521	2.28682	0.782211	0.645995	0.687339	0.643791	D	0.603549	3.08583	0.796487	0.912145	0.96124	0.87662	0.281447	3.08583	0.371417	0.912145	0.96124	0.598623	0.734401
	6	66_22_3	873	HET	M	HET - M	68	6_005_counted.tif	387	um	0.847038	3.89607	0.701228	1	1.10336	1.0385	E	1.15726	4.10806	0.861721	1.18346	1.27649	1.21386	0.320781	4.10806	0.238861	1.18346	1.27649	0.639086	0.855533
	6	66_22_3	873	HET	M	HET - M	69	6_005_counted.tif	387	um	0.25765	2.0925	0.739453	0.633075	0.563307	0.572757	D	0.526765	2.84535	0.817627	0.870801	0.847545	0.818962	0.272239	2.84535	0.422561	0.870801	0.847545	0.588749	0.699369
	6	66_22_3	873	HET	M	HET - M	70	6_005_counted.tif	387	um	0.474611	2.8705	0.723824	0.909561	0.74677	0.777363	E	0.807277	3.48111	0.837137	1.13178	1.01292	1.01383	0.340478	3.48111	0.353072	1.13178	1.01292	0.658415	0.766757
	6	66_22_3	873	HET	M	HET - M	71	6_005_counted.tif	387	um	0.294066	2.20903	0.757275	0.614987	0.622739	0.611896	D	0.571547	2.90992	0.848205	0.870801	0.847545	0.853063	0.283543	2.90992	0.420793	0.870801	0.847545	0.600848	0.717293
	6	66_22_3	873	HET	M	HET - M	72	6_005_counted.tif	387	um	0.701687	3.7979	0.611318	1.09302	1.03101	0.945207	E	1.1082	4.49234	0.690053	1.29716	1.33333	1.18786	0.416548	4.49234	0.259376	1.29716	1.33333	0.728262	0.795724
	6	66_22_3	873	HET	M	HET - M	73	6_005_counted.tif	387	um	0.254906	2.1357	0.702279	0.612403	0.627907	0.569699	D	0.493794	2.86572	0.755595	0.873385	0.894057	0.792917	0.243028	2.86572	0.371877	0.873385	0.894057	0.556267	0.718484
	6	66_22_3	873	HET	M	HET - M	74	6_005_counted.tif	387	um	0.29892	2.26256	0.733776	0.682171	0.609819	0.616925	D	0.523353	2.92827	0.766975	0.958656	0.81137	0.816305	0.230722	2.92827	0.338124	0.958656	0.81137	0.542	0.755753
	6	66_22_3	873	HET	M	HET - M	75	6_005_counted.tif	387	um	0.37475	2.6845	0.653469	0.806202	0.602067	0.690758	E	0.673003	3.32208	0.766315	1.01292	0.891473	0.925686	0.304836	3.32208	0.347102	1.01292	0.891473	0.623	0.746212
	6	66_22_3	873	HET	M	HET - M	76	6_005_counted.tif	387	um	0.753147	3.66124	0.706046	0.98708	1.00258	0.979253	E	1.20504	4.42183	0.774471	1.21189	1.28424	1.23867	0.460723	4.42183	0.296105	1.21189	1.28424	0.765905	0.790569
	6	66_22_3	873	HET	M	HET - M	77	6_005_counted.tif	387	um	1.05456	4.32568	0.70823	1.18346	1.13178	1.15875	E	1.4699	4.68393	0.841932	1.41344	1.354	1.36804	0.427599	4.68393	0.244921	1.41344	1.354	0.737859	0.847019
	6	66_22_3	873	HET	M	HET - M	78	6_005_counted.tif	387	um	0.129519	1.53211	0.693368	0.423773	0.395349	0.40609	C	0.323926	2.36583	0.727255	0.782946	0.633075	0.642211	0.197204	2.36583	0.442748	0.782946	0.633075	0.501087	0.63233
	6	66_22_3	873	HET	M	HET - M	79	6_009_counted.tif	387	um	0.849261	5.66889	0.33209	1.19121	1.8217	1.03986	E	1.85349	6.76997	0.50819	1.56589	2.25581	1.53621	1.01676	6.76997	0.278775	1.56589	2.25581	1.13779	0.676902
	6	66_22_3	873	HET	M	HET - M	80	6_009_counted.tif	387	um	0.327544	2.40217	0.713303	0.656331	0.633075	0.645788	D	0.69264	3.95477	0.556513	0.971576	0.989664	0.939094	0.371058	3.95477	0.298133	0.971576	0.989664	0.687347	0.687672
	6	66_22_3	873	HET	M	HET - M	81	6_009_counted.tif	387	um	0.19062	1.85371	0.697098	0.496124	0.550388	0.492651	C	0.430102	2.6835	0.750549	0.751938	0.863049	0.740015	0.243195	2.6835	0.424386	0.751938	0.863049	0.556458	0.665731
	6	66_22_3	873	HET	M	HET - M	82	6_009_counted.tif	387	um	0.244957	2.31706	0.57336	0.475452	0.775194	0.55847	D	0.612697	3.17495	0.763803	0.803618	1.0646	0.883238	0.3726	3.17495	0.464493	0.803618	1.0646	0.688774	0.632298
	6	66_22_3	873	HET	M	HET - M	83	6_009_counted.tif	387	um	0.345686	2.65496	0.616274	0.594315	0.770026	0.663431	E	0.659569	3.28056	0.770148	0.803618	1.08786	0.9164	0.321014	3.28056	0.374834	0.803618	1.08786	0.639318	0.723954
	6	66_22_3	873	HET	M	HET - M	84	6_009_counted.tif	387	um	0.571373	3.39729	0.622107	0.863049	0.891473	0.852933	E	1.0013	4.01629	0.780056	1.13695	1.16796	1.12911	0.439203	4.01629	0.342157	1.13695	1.16796	0.747804	0.755401
	6	66_22_3	873	HET	M	HET - M	85	6_009_counted.tif	387	um	0.726005	3.76328	0.644194	0.950904	1.07493	0.961446	E	1.08829	4.13923	0.798205	1.13695	1.31008	1.17714	0.372166	4.13923	0.272965	1.13695	1.31008	0.688372	0.816766
	6	66_22_3	873	HET	M	HET - M	86	6_009_counted.tif	387	um	0.243909	2.05098	0.728642	0.555556	0.552972	0.557274	D	0.455448	2.6302	0.827317	0.790698	0.762274	0.761508	0.217575	2.6302	0.395223	0.790698	0.762274	0.526332	0.731804
	6	66_22_3	873	HET	M	HET - M	87	6_009_counted.tif	387	um	0.457271	3.04172	0.621078	0.731266	0.873385	0.76303	E	0.770814	3.54176	0.772182	0.992248	1.10078	0.990672	0.320353	3.54176	0.320922	0.992248	1.10078	0.63866	0.770215
	6	66_22_3	873	HET	M	HET - M	88	6_009_counted.tif	387	um	0.282675	2.28758	0.678803	0.555556	0.697674	0.599927	D	0.5972	3.36835	0.661448	0.837209	0.989664	0.871997	0.320453	3.36835	0.354929	0.837209	0.989664	0.638759	0.687993
	6	66_22_3	873	HET	M	HET - M	89	6_009_counted.tif	387	um	0.492305	2.89582	0.737734	0.764858	0.837209	0.791721	E	0.818434	3.59682	0.794981	1.04393	1.11886	1.02082	0.332873	3.59682	0.323334	1.04393	1.11886	0.65102	0.775578
	6	66_22_3	873	HET	M	HET - M	90	6_009_counted.tif	387	um	0.442114	2.92484	0.649441	0.788114	0.81137	0.750278	E	0.761646	4.32917	0.510685	1.05685	1.1137	0.984763	0.326309	4.32917	0.218791	1.05685	1.1137	0.644569	0.761887
	6	66_22_3	873	HET	M	HET - M	91	6_009_counted.tif	387	um	0.459902	3.10734	0.598545	0.70801	0.943152	0.765222	E	0.850877	3.94692	0.686374	1.01292	1.21447	1.04085	0.398874	3.94692	0.321758	1.01292	1.21447	0.712644	0.735189
	6	66_22_3	873	HET	M	HET - M	92	6_009_counted.tif	387	um	0.607769	3.30457	0.69939	0.762274	1.01034	0.879679	E	1.22275	4.99778	0.615167	1.21705	1.43152	1.24774	0.624635	4.99778	0.314255	1.21705	1.43152	0.891802	0.705018
	6	66_22_3	873	HET	M	HET - M	93	6_009_counted.tif	387	um	0.19932	1.98916	0.633025	0.490956	0.516796	0.503768	C	0.382776	2.44482	0.804748	0.749354	0.726098	0.698116	0.187596	2.44482	0.394401	0.749354	0.726098	0.488728	0.721611
	6	66_22_3	873	HET	M	HET - M	94	6_009_counted.tif	387	um	0.30533	2.3882	0.672727	0.578811	0.697674	0.623505	D	0.553005	2.94659	0.800386	0.79845	0.925065	0.839111	0.252008	2.94659	0.364741	0.79845	0.925065	0.566451	0.743054
	6	66_22_3	873	HET	M	HET - M	95	6_009_counted.tif	387	um	0.551376	3.20164	0.675948	0.788114	1.01292	0.837875	E	1.01007	4.1465	0.738239	1.08527	1.28424	1.13405	0.462946	4.1465	0.338358	1.08527	1.28424	0.767751	0.738837
	6	66_22_3	873	HET	M	HET - M	96	6_009_counted.tif	387	um	0.555996	3.34985	0.622633	0.77261	1.00258	0.841377	E	0.894705	3.73711	0.805041	0.96124	1.27132	1.06732	0.346801	3.73711	0.312046	0.96124	1.27132	0.6645	0.788308
	6	66_22_3	873	HET	M	HET - M	97	6_009_counted.tif	387	um	0.518525	3.10817	0.674484	0.764858	0.888889	0.812531	E	0.888141	3.70134	0.814653	1.04134	1.16796	1.0634	0.377655	3.70134	0.346406	1.04134	1.16796	0.69343	0.764089
	6	66_22_3	873	HET	M	HET - M	98	6_009_counted.tif	387	um	0.558694	3.17402	0.696888	0.819121	0.912145	0.843416	E	0.969693	4.02219	0.753216	1.10078	1.20413	1.11115	0.416768	4.02219	0.323728	1.10078	1.20413	0.728454	0.759049
	6	66_22_3	873	HET	M	HET - M	99	6_009_counted.tif	387	um	1.35929	5.05646	0.66808	1.17571	1.4522	1.31556	E	2.48854	6.36145	0.772756	1.65891	1.98966	1.78003	1.13943	6.36145	0.353822	1.65891	1.98966	1.20448	0.739066
	6	66_22_3	873	HET	M	HET - M	100	6_009_counted.tif	387	um	0.326449	2.47179	0.671433	0.581395	0.775194	0.644708	D	0.578578	3.24808	0.689158	0.803618	1.03618	0.858294	0.256942	3.24808	0.30605	0.803618	1.03618	0.571969	0.75115
	7	66_22_8	872	WT	F	WT - F	1	7_001_counted.tif	387	um	1.13158	5.34305	0.498098	1.21189	1.34884	1.20032	E	1.648	6.11551	0.553734	1.42377	1.58915	1.44855	0.528567	6.11551	0.177601	1.42377	1.58915	0.820361	0.828635
	7	66_22_8	872	WT	F	WT - F	2	7_001_counted.tif	387	um	0.495209	2.95418	0.713056	0.749354	0.860465	0.794053	E	0.945182	3.79283	0.825654	1.05685	1.23773	1.09702	0.457785	3.79283	0.399893	1.05685	1.23773	0.763459	0.72383
	7	66_22_8	872	WT	F	WT - F	3	7_001_counted.tif	387	um	2.25125	6.65248	0.639244	1.60723	2.07235	1.69304	E	2.97907	7.3623	0.690658	1.8062	2.41085	1.94758	0.745969	7.3623	0.172943	1.8062	2.41085	0.974575	0.869305
	7	66_22_8	872	WT	F	WT - F	4	7_001_counted.tif	387	um	0.627346	3.65912	0.588794	1.06718	0.868217	0.893735	E	0.994912	4.12401	0.735114	1.34884	1.15762	1.1255	0.377147	4.12401	0.278664	1.34884	1.15762	0.692964	0.794074
	7	66_22_8	872	WT	F	WT - F	5	7_001_counted.tif	387	um	0.186053	1.81189	0.712166	0.511628	0.498708	0.486714	C	0.378022	2.41433	0.814953	0.749354	0.710594	0.693767	0.196089	2.41433	0.422734	0.749354	0.710594	0.499668	0.701552
	7	66_22_8	872	WT	F	WT - F	6	7_001_counted.tif	387	um	1.02434	4.49241	0.637813	1.23773	1.16796	1.14203	E	1.73898	5.38614	0.753268	1.58915	1.60982	1.488	0.72718	5.38614	0.31499	1.58915	1.60982	0.962224	0.767493
	7	66_22_8	872	WT	F	WT - F	7	7_001_counted.tif	387	um	2.88942	7.64614	0.621063	2.15762	1.93023	1.91805	F	3.8895	8.1075	0.743584	2.43669	2.34367	2.22537	1.02124	8.1075	0.195238	2.43669	2.34367	1.1403	0.861903
	7	66_22_8	872	WT	F	WT - F	8	7_001_counted.tif	387	um	0.537962	3.093	0.706644	1.12403	0.614987	0.82762	E	0.809226	3.6895	0.747042	1.28941	0.803618	1.01506	0.279457	3.6895	0.257982	1.28941	0.803618	0.596503	0.815344
	7	66_22_8	872	WT	F	WT - F	9	7_001_counted.tif	387	um	0.427799	2.89946	0.639463	0.808786	0.702842	0.738032	E	0.641975	3.31135	0.735729	1.00517	0.899225	0.904095	0.221802	3.31135	0.254193	1.00517	0.899225	0.53142	0.816321
	7	66_22_8	872	WT	F	WT - F	10	7_001_counted.tif	387	um	0.196903	1.99182	0.623679	0.591731	0.465116	0.500704	C	0.383597	2.49553	0.774034	0.762274	0.682171	0.698864	0.191949	2.49553	0.38732	0.762274	0.682171	0.494365	0.716454
	7	66_22_8	872	WT	F	WT - F	11	7_001_counted.tif	387	um	0.38528	2.75386	0.638412	0.850129	0.643411	0.700395	E	0.832295	3.65203	0.784187	1.11628	1.02067	1.02942	0.454286	3.65203	0.428028	1.11628	1.02067	0.760536	0.680377
	7	66_22_8	872	WT	F	WT - F	12	7_001_counted.tif	387	um	0.41799	2.76995	0.68459	0.741602	0.718346	0.729521	E	0.75561	3.43348	0.805451	0.94832	1.00258	0.980853	0.344764	3.43348	0.367505	0.94832	1.00258	0.662546	0.743762
	7	66_22_8	872	WT	F	WT - F	13	7_001_counted.tif	387	um	0.646656	3.63226	0.615926	1.14729	0.834625	0.907385	E	0.966215	3.9949	0.760803	1.36434	1.1137	1.10915	0.329714	3.9949	0.259619	1.36434	1.1137	0.647924	0.818088
	7	66_22_8	872	WT	F	WT - F	14	7_001_counted.tif	387	um	1.12509	4.75066	0.626455	1.49096	1.04393	1.19688	E	1.51992	5.06791	0.743658	1.68734	1.25065	1.39112	0.4072	5.06791	0.199233	1.68734	1.25065	0.720044	0.860367
	7	66_22_8	872	WT	F	WT - F	15	7_001_counted.tif	387	um	0.352877	3.04461	0.478375	0.847545	0.645995	0.670296	E	0.587425	3.10271	0.766797	0.984496	0.81137	0.864831	0.242534	3.10271	0.316592	0.984496	0.81137	0.555701	0.77506
	7	66_22_8	872	WT	F	WT - F	16	7_001_counted.tif	387	um	0.190687	1.88122	0.677099	0.529716	0.503876	0.492737	C	0.428907	2.62079	0.784707	0.819121	0.741602	0.738987	0.242968	2.62079	0.444521	0.819121	0.741602	0.556198	0.666774
	7	66_22_8	872	WT	F	WT - F	17	7_001_counted.tif	387	um	0.620756	3.4427	0.658163	1.02067	0.826873	0.889028	E	0.939146	3.98214	0.744234	1.20672	1.08786	1.09351	0.327391	3.98214	0.259443	1.20672	1.08786	0.645637	0.813006
	7	66_22_8	872	WT	F	WT - F	18	7_001_counted.tif	387	um	0.362138	2.64313	0.651396	0.674419	0.739018	0.679035	E	0.734478	3.50025	0.753338	0.922481	1.08786	0.96704	0.379451	3.50025	0.389195	0.922481	1.08786	0.695077	0.702179
	7	66_22_8	872	WT	F	WT - F	19	7_001_counted.tif	387	um	0.709566	3.69804	0.652017	1.06718	0.857881	0.950499	E	1.05087	4.15126	0.766302	1.29457	1.11886	1.15673	0.351581	4.15126	0.256375	1.29457	1.11886	0.669064	0.821716
	7	66_22_8	872	WT	F	WT - F	20	7_001_counted.tif	387	um	0.476213	4.30301	0.323197	0.790698	1.57106	0.778674	E	1.02397	5.21577	0.472999	1.03359	1.87339	1.14182	0.557245	5.21577	0.257406	1.03359	1.87339	0.842322	0.681957
	7	66_22_8	872	WT	F	WT - F	21	7_002_counted.tif	387	um	0.19472	1.9258	0.659775	0.439276	0.614987	0.497921	C	0.569464	3.32076	0.648936	0.726098	1.16279	0.851507	0.380152	3.32076	0.433205	0.726098	1.16279	0.695719	0.584753
	7	66_22_8	872	WT	F	WT - F	22	7_002_counted.tif	387	um	0.149156	1.67098	0.671292	0.521964	0.405685	0.435788	C	0.382002	2.64601	0.685636	0.829457	0.658915	0.69741	0.237346	2.64601	0.426	0.829457	0.658915	0.549726	0.624867
	7	66_22_8	872	WT	F	WT - F	23	7_002_counted.tif	387	um	0.743351	3.7644	0.659192	1.02067	1.03876	0.972864	E	1.20889	4.5274	0.741138	1.29974	1.30233	1.24065	0.475552	4.5274	0.291549	1.29974	1.30233	0.778133	0.784159
	7	66_22_8	872	WT	F	WT - F	24	7_002_counted.tif	387	um	1.31738	4.91179	0.686185	1.40827	1.2739	1.29512	E	1.78882	5.18022	0.837685	1.57623	1.49871	1.50917	0.485187	5.18022	0.227208	1.57623	1.49871	0.785977	0.858168
	7	66_22_8	872	WT	F	WT - F	25	7_002_counted.tif	387	um	3.5089	8.01122	0.687042	2.24289	2.17054	2.11369	F	4.49838	8.60232	0.763897	2.6124	2.56847	2.39322	1.01048	8.60232	0.171595	2.6124	2.56847	1.13427	0.883196
	7	66_22_8	872	WT	F	WT - F	26	7_002_counted.tif	387	um	0.251414	2.04657	0.754302	0.470284	0.656331	0.565783	D	0.451288	2.61669	0.828249	0.627907	0.888889	0.758022	0.20555	2.61669	0.377245	0.627907	0.888889	0.51158	0.746393
	7	66_22_8	872	WT	F	WT - F	27	7_002_counted.tif	387	um	0.592679	3.51226	0.60375	0.989664	0.917313	0.86869	E	0.945716	3.8691	0.793874	1.15762	1.17313	1.09733	0.362365	3.8691	0.304184	1.15762	1.17313	0.679248	0.791643
	7	66_22_8	872	WT	F	WT - F	28	7_002_counted.tif	387	um	4.68708	9.65058	0.632419	3.09819	2.11628	2.4429	F	5.67004	9.78662	0.743927	3.39793	2.34625	2.68688	1.00985	9.78662	0.132495	3.39793	2.34625	1.13392	0.909197
	7	66_22_8	872	WT	F	WT - F	29	7_002_counted.tif	387	um	0.677991	3.56902	0.668861	1.02842	0.824289	0.92911	E	1.19621	4.40406	0.775016	1.3385	1.13695	1.23412	0.527512	4.40406	0.341772	1.3385	1.13695	0.819542	0.75285
	7	66_22_8	872	WT	F	WT - F	30	7_002_counted.tif	387	um	0.965821	4.19276	0.690408	1.1783	1.0801	1.10893	E	1.41845	4.99941	0.71316	1.48062	1.34109	1.34388	0.464128	4.99941	0.233352	1.48062	1.34109	0.76873	0.825166
	7	66_22_8	872	WT	F	WT - F	31	7_002_counted.tif	387	um	0.317676	2.39594	0.695414	0.625323	0.671835	0.635986	D	0.649767	3.17742	0.808758	0.899225	0.935401	0.909565	0.338154	3.17742	0.420897	0.899225	0.935401	0.656164	0.699219
	7	66_22_8	872	WT	F	WT - F	32	7_002_counted.tif	387	um	0.181386	1.86176	0.65761	0.563307	0.436693	0.48057	C	0.469837	2.74777	0.781983	0.839793	0.73385	0.773444	0.293565	2.74777	0.488602	0.839793	0.73385	0.611374	0.621339
	7	66_22_8	872	WT	F	WT - F	33	7_002_counted.tif	387	um	0.286875	2.4165	0.617346	0.630491	0.702842	0.604368	D	0.61227	3.09028	0.805672	0.865633	0.966408	0.882931	0.331684	3.09028	0.436456	0.865633	0.966408	0.649856	0.684502
	7	66_22_8	872	WT	F	WT - F	34	7_002_counted.tif	387	um	0.750115	4.00239	0.588437	1.18088	1.05943	0.97728	E	1.19554	4.99737	0.601577	1.43411	1.34884	1.23378	0.45659	5.01136	0.228468	1.43411	1.34884	0.762462	0.792103
	7	66_22_8	872	WT	F	WT - F	35	7_002_counted.tif	387	um	0.582844	3.16873	0.729446	0.813953	0.943152	0.861452	E	0.979048	3.90666	0.806126	1.05168	1.29457	1.1165	0.404536	3.90666	0.333086	1.05168	1.29457	0.717685	0.771568
	7	66_22_8	872	WT	F	WT - F	36	7_002_counted.tif	387	um	0.546108	3.09499	0.716423	0.976744	0.77261	0.833862	E	0.836014	3.60402	0.808816	1.1938	0.981912	1.03172	0.298106	3.60402	0.288407	1.1938	0.981912	0.616085	0.808225
	7	66_22_8	872	WT	F	WT - F	37	7_002_counted.tif	387	um	0.778666	3.88262	0.6491	1.10336	1.00258	0.995705	E	1.15918	4.30863	0.784665	1.32817	1.2584	1.21487	0.390969	4.30863	0.264651	1.32817	1.2584	0.705547	0.819595
	7	66_22_8	872	WT	F	WT - F	38	7_002_counted.tif	387	um	0.041497	0.867609	0.692758	0.206718	0.260982	0.22986	A	0.147908	1.46724	0.863373	0.395349	0.48062	0.433961	0.108788	1.46724	0.635019	0.395349	0.48062	0.372174	0.529679
	7	66_22_8	872	WT	F	WT - F	39	7_002_counted.tif	387	um	0.424941	3.05732	0.571289	0.764858	0.816537	0.735562	E	0.860592	3.84328	0.732155	1.13178	1.10336	1.04678	0.44363	3.84328	0.377421	1.13178	1.10336	0.751563	0.702693
	7	66_22_8	872	WT	F	WT - F	40	7_002_counted.tif	387	um	0.201417	1.89934	0.701619	0.51938	0.534884	0.506411	C	0.463387	2.70612	0.79517	0.788114	0.795866	0.768116	0.267031	2.70612	0.458225	0.788114	0.795866	0.58309	0.659289
	7	66_22_8	872	WT	F	WT - F	41	7_002_counted.tif	387	um	0.202559	1.89013	0.71249	0.550388	0.49354	0.507845	C	0.439824	2.64263	0.791434	0.770026	0.74677	0.748332	0.24222	2.64263	0.435858	0.770026	0.74677	0.555341	0.678635
	7	66_22_8	872	WT	F	WT - F	42	7_002_counted.tif	387	um	0.325688	2.52927	0.639769	0.744186	0.627907	0.643956	D	0.564837	3.07393	0.751183	0.917313	0.883721	0.848041	0.245905	3.07393	0.327033	0.917313	0.883721	0.55955	0.759345
	7	66_22_8	872	WT	F	WT - F	43	7_002_counted.tif	387	um	0.513718	2.98045	0.726724	0.826873	0.842377	0.808756	E	0.81627	3.49032	0.842001	1.0155	1.12403	1.01946	0.310739	3.49032	0.320534	1.0155	1.12403	0.629003	0.793315
	7	66_22_8	872	WT	F	WT - F	44	7_003_counted.tif	387	um	0.029926	0.739968	0.686806	0.22739	0.180879	0.1952	A	0.131462	1.73085	0.551435	0.586563	0.361757	0.409124	0.103179	1.73085	0.432796	0.586563	0.361757	0.362452	0.477116
	7	66_22_8	872	WT	F	WT - F	45	7_003_counted.tif	387	um	0.211212	1.93301	0.710333	0.55814	0.490956	0.518578	D	0.478143	2.84796	0.740796	0.881137	0.855297	0.78025	0.271999	2.84796	0.421413	0.881137	0.855297	0.588489	0.664631
	7	66_22_8	872	WT	F	WT - F	46	7_003_counted.tif	387	um	0.190413	1.8114	0.729255	0.50646	0.483204	0.492383	C	0.374009	2.37541	0.83294	0.710594	0.705426	0.690075	0.188116	2.37541	0.418946	0.710594	0.705426	0.489404	0.713522
	7	66_22_8	872	WT	F	WT - F	47	7_003_counted.tif	387	um	0.290033	2.26282	0.711797	0.599483	0.653747	0.607685	D	0.483778	2.71991	0.821763	0.819121	0.850129	0.784835	0.199754	2.71991	0.33931	0.819121	0.850129	0.504316	0.774285
[truncated: 553 more rows]

## Sheet: Figure 2e
Figure 2e	Nestin-cre mice corpus callosum MBP intensity(%)
[truncated: 18 more rows]

[truncated: 28 more sheets: Figure 2f, Figure 3b, Figure 3c, Figure 3f, Figure 3g, Figure 4d, Figure 5a, Figure 5d, Figure 5e, Figure 5f, Figure 5h, Figure 5i, Figure 5j, Figure 6a, Figure 6b, Figure 6c, Figure 6i, Figure 6k, Figure 7a, Figure 7b …]
